# Supplementary material for: Automated Hypothesis Generation to Identify Signals Relevant in the Development of Mammalian Cell and Tissue Bioprocesses, With Validation in a Retinal Culture System
Source: Front Bioeng Biotechnol. 2020 Jun 4;8:534. doi: 10.3389/fbioe.2020.00534 (PMC7287043; doi:10.3389/fbioe.2020.00534)
Supplement: TABLE S2 — Differentially expressed gene lists. [file Table_2.xlsx]

## Sheet: photoreceptors-RPE
Symbol	logFC	AveExpr	t	P.Value	adj.P.Val
Tnmd	-4.95815	4.75733	-33.1307	2.43495e-48	1.09819e-43
Pitx2	-6.84443	4.77026	-32.443	1.13852e-47	2.56743e-43
Cyp2f2	-5.10178	4.34345	-32.2379	1.81362e-47	2.72654e-43
Tnfrsf11b	-4.50774	3.78726	-31.301	1.5712e-46	1.77157e-42
Ccdc80	-6.05033	5.67365	-31.1615	2.17727e-46	1.96394e-42
Lbp	-4.60324	5.28763	-30.7845	5.29051e-46	3.97679e-42
Thbs2	-4.10096	4.25522	-29.9927	3.51975e-45	2.26778e-41
Afap1l2	-4.9328	4.42929	-29.3459	1.70805e-44	9.62937e-41
Bgn	-4.74856	6.2277	-29.1233	2.96189e-44	1.48427e-40
Aldh1a2	-4.54518	5.06456	-29.0059	3.96503e-44	1.78827e-40
Serpinf1	-6.17427	5.91284	-28.1845	3.13718e-43	1.28627e-39
Fads3	-5.26706	6.43791	-27.4911	1.86991e-42	7.02792e-39
Krt8	-6.43005	5.71688	-27.3971	2.38838e-42	8.28604e-39
Mfap5	-4.56214	4.86367	-26.872	9.495e-42	3.05881e-38
Col14a1	-5.24698	5.10869	-26.7197	1.42269e-41	4.27765e-38
Sspn	-5.76978	5.45029	-25.9781	1.0471e-40	2.95157e-37
Anxa2	-6.30932	6.99289	-25.8279	1.57739e-40	4.18482e-37
Bgn	-6.01907	6.50153	-25.6553	2.53196e-40	6.34411e-37
Pdgfrb	-6.70947	6.37223	-25.5303	3.57225e-40	8.47959e-37
Tspo	-6.45623	5.6021	-25.342	6.01529e-40	1.35648e-36
C1s1	-4.52614	5.27633	-25.2536	7.69138e-40	1.65185e-36
Ggta1	-4.20009	4.53303	-25.0658	1.29925e-39	2.66351e-36
Bgn	-6.46492	6.36551	-24.9982	1.57009e-39	3.06619e-36
Tspo	-6.2568	5.6961	-24.9845	1.63164e-39	3.06619e-36
Bmp4	-5.20492	5.46908	-24.8668	2.27181e-39	4.09844e-36
Ptgis	-5.04774	6.48798	-24.461	7.17777e-39	1.24509e-35
Timp2	-5.13195	8.54242	-24.3965	8.63006e-39	1.44157e-35
Dnase1l1	-3.9015	5.97324	-24.2704	1.23856e-38	1.99501e-35
Sgms2	-5.21622	4.35687	-24.2413	1.34619e-38	2.0936e-35
Adora2b	-4.77878	4.09713	-23.993	2.75561e-38	4.1427e-35
Epdr1	-4.79881	7.54625	-23.9751	2.90204e-38	4.2221e-35
Fkbp9	-7.6687	7.25399	-23.8746	3.88402e-38	5.47416e-35
Lum	-6.53729	5.23274	-23.6877	6.69794e-38	9.15406e-35
Fmo1	-4.57737	5.84198	-23.6127	8.34192e-38	1.10656e-34
Prrx1	-4.61152	5.09133	-23.4949	1.17924e-37	1.51957e-34
Ephx1	-6.09648	6.39452	-23.2604	2.35679e-37	2.95259e-34
Colec12	-4.5398	4.18377	-23.1975	2.84049e-37	3.46241e-34
Islr	-6.6475	5.5034	-22.9048	6.80306e-37	8.07434e-34
1500015O10Rik	-6.22449	4.83484	-22.537	2.06326e-36	2.38603e-33
Inmt	-3.94085	5.37585	-22.5185	2.18223e-36	2.46052e-33
Wls	-6.29984	5.26121	-22.496	2.33649e-36	2.57019e-33
B2m	-6.12694	7.70597	-22.3812	3.31475e-36	3.55949e-33
Fkbp9	-4.90561	6.90922	-22.2688	4.67265e-36	4.90096e-33
Apod	-5.76709	6.68304	-22.2516	4.9253e-36	4.99604e-33
Upk3b	-4.43877	4.81033	-22.2477	4.98485e-36	4.99604e-33
Mxra8	-5.13803	6.41469	-22.0694	8.61951e-36	8.45105e-33
Gstt3	-3.83035	4.62288	-22.0349	9.58789e-36	9.2005e-33
Tmbim1	-5.78469	6.3574	-21.9729	1.16123e-35	1.09109e-32
Ntn1	-4.09477	5.25221	-21.9179	1.37662e-35	1.26708e-32
Lgals1	-5.58852	7.77033	-21.9036	1.43881e-35	1.29783e-32
Dkk2	-3.88531	4.44905	-21.8681	1.60638e-35	1.42058e-32
Fbln5	-6.03223	6.27851	-21.8376	1.76542e-35	1.5312e-32
Il10rb	-4.81873	6.34001	-21.7891	2.05292e-35	1.74696e-32
Itgb2	-4.34406	4.9973	-21.6801	2.88301e-35	2.4079e-32
Ociad2	-5.84937	7.29421	-21.6678	2.99591e-35	2.4567e-32
Adora2b	-4.51464	4.10199	-21.5673	4.10216e-35	3.30377e-32
Igfbp5	-6.45193	7.89521	-21.4797	5.4006e-35	4.2732e-32
C2	-4.50841	5.54246	-21.4732	5.51072e-35	4.28516e-32
Scara3	-5.11211	6.48042	-21.2288	1.19178e-34	9.11027e-32
Ppfibp2	-3.71149	5.40886	-21.2219	1.21794e-34	9.15503e-32
Itpripl2	-4.50508	6.53011	-21.1889	1.35244e-34	9.99942e-32
Col8a2	-6.25755	6.04501	-21.1478	1.54083e-34	1.12085e-31
Tpm2	-5.6656	6.03481	-21.0562	2.06257e-34	1.47657e-31
Igfbp3	-4.56912	5.02762	-20.9181	3.20562e-34	2.25901e-31
Crtap	-4.93888	5.95756	-20.8717	3.71884e-34	2.58036e-31
Gsn	-5.93017	6.02067	-20.7729	5.10772e-34	3.49036e-31
Mmp12	-3.94166	4.21203	-20.7488	5.51949e-34	3.71544e-31
	-4.89288	5.71427	-20.7223	6.01134e-34	3.98702e-31
	-6.46721	8.02781	-20.6388	7.87096e-34	5.14476e-31
Pcolce	-5.26145	6.49075	-20.6314	8.06118e-34	5.19382e-31
Lsp1	-3.56647	6.06523	-20.6156	8.48333e-34	5.38883e-31
Aldh2	-5.29126	7.72518	-20.5536	1.03701e-33	6.49587e-31
Cxcl12	-5.85339	6.69359	-20.545	1.06639e-33	6.58839e-31
S100a1	-5.81512	7.54229	-20.519	1.16007e-33	7.07032e-31
Ezr	-6.08493	6.5982	-20.5016	1.22746e-33	7.38127e-31
Myoc	-6.56691	4.83024	-20.3444	2.04777e-33	1.21521e-30
Prelp	-4.2189	7.17464	-20.3178	2.233e-33	1.30793e-30
Scara5	-5.73574	5.524	-20.2203	3.07275e-33	1.77672e-30
Rnase4	-5.7867	6.17738	-20.1913	3.37877e-33	1.92894e-30
Ccnd2	-4.44766	5.60633	-20.0302	5.74047e-33	3.23626e-30
Plvap	-5.71365	6.27129	-20.0112	6.11167e-33	3.40299e-30
Flvcr2	-5.6543	5.34326	-19.967	7.07134e-33	3.88932e-30
Uap1l1	-3.9586	6.40229	-19.9286	8.03006e-33	4.36342e-30
Shisa3	-4.36524	4.05186	-19.8339	1.0989e-32	5.9002e-30
Slc9a3r1	-4.51741	6.86237	-19.6677	1.9116e-32	1.0143e-29
Timp2	-5.58959	7.62475	-19.6592	1.9664e-32	1.03124e-29
	-5.16874	6.32814	-19.6397	2.09851e-32	1.08787e-29
Tmem51	-5.03893	6.62629	-19.6309	2.16145e-32	1.10777e-29
Tspo	-4.41399	6.98317	-19.6148	2.28075e-32	1.15578e-29
Plat	-5.42813	6.14748	-19.5573	2.7653e-32	1.38575e-29
Ntn4	-5.25809	6.78421	-19.5284	3.04661e-32	1.50994e-29
Ecm1	-4.4145	6.06253	-19.5097	3.2442e-32	1.5904e-29
Gpnmb	-6.1192	6.96588	-19.5064	3.27992e-32	1.59062e-29
Lyz2	-6.30171	6.94764	-19.4842	3.53437e-32	1.69578e-29
Klhl30	-3.9827	4.50188	-19.4442	4.0425e-32	1.91916e-29
Clic6	-5.18861	6.41969	-19.4373	4.1371e-32	1.94362e-29
Hmgcs2	-5.14111	5.27585	-19.3425	5.69613e-32	2.64847e-29
Fstl1	-4.67925	7.79244	-19.3161	6.22573e-32	2.86517e-29
Lgals3	-6.66687	6.62378	-19.2818	6.99211e-32	3.18537e-29
Krt8	-5.44828	6.0261	-19.2687	7.3078e-32	3.29589e-29
Acta2	-6.67483	6.65685	-19.2043	9.09122e-32	4.05964e-29
Ptpn6	-3.62608	4.48989	-19.135	1.15022e-31	5.0859e-29
Col1a2	-5.3825	7.2609	-19.0999	1.29613e-31	5.67543e-29
Anxa5	-5.65292	8.13192	-19.09	1.34071e-31	5.81418e-29
Col8a1	-7.46531	7.10814	-19.0658	1.45599e-31	6.25395e-29
	-3.77315	4.4855	-18.9706	2.01511e-31	8.5739e-29
Hmgcs2	-5.30471	5.19847	-18.9397	2.23959e-31	9.38466e-29
Atp1b3	-4.37447	8.97406	-18.9387	2.24727e-31	9.38466e-29
Tyr	-6.6468	5.7688	-18.9184	2.40924e-31	9.96871e-29
Sorbs3	-3.31294	6.6806	-18.9145	2.44089e-31	1.00079e-28
Itgbl1	-4.63411	5.21233	-18.8845	2.70573e-31	1.09938e-28
Ccnd2	-5.26882	6.55427	-18.8376	3.17804e-31	1.27976e-28
Loxl1	-5.53661	6.52184	-18.8045	3.56081e-31	1.42121e-28
S100a6	-6.64208	6.10278	-18.7901	3.74155e-31	1.48024e-28
Vegfc	-4.45292	5.98765	-18.7639	4.09409e-31	1.60563e-28
Clic6	-7.35971	5.99507	-18.7308	4.589e-31	1.78421e-28
Rapgef3	-3.7719	5.54781	-18.6098	6.96952e-31	2.6866e-28
Art3	-4.84799	4.63194	-18.5792	7.74858e-31	2.9616e-28
Mt2	-6.30574	8.3945	-18.5468	8.67154e-31	3.28651e-28
	-5.59246	6.66977	-18.5091	9.8839e-31	3.71478e-28
Hpse	-4.87866	5.72783	-18.4842	1.07761e-30	4.01665e-28
Vat1	-4.64495	5.42931	-18.4623	1.16288e-30	4.29895e-28
Acaa2	-4.48749	7.26755	-18.4514	1.20793e-30	4.42919e-28
Ctsk	-4.02684	5.87443	-18.4421	1.24733e-30	4.53676e-28
	-5.71992	6.17657	-18.4382	1.26444e-30	4.56221e-28
Vwa5a	-4.59693	6.42894	-18.4161	1.36574e-30	4.88859e-28
Pltp	-6.52375	6.57338	-18.4047	1.42115e-30	5.02128e-28
Cd151	-6.20965	7.08673	-18.4039	1.42508e-30	5.02128e-28
Dab2	-4.53218	5.2701	-18.3962	1.46386e-30	5.11796e-28
Fgfr2	-4.57369	6.50774	-18.3583	1.67099e-30	5.79717e-28
Olfml3	-4.27313	6.24705	-18.3556	1.68668e-30	5.80694e-28
Vsir	-3.82097	4.92807	-18.2755	2.23183e-30	7.59308e-28
Emp2	-3.73655	6.66331	-18.2745	2.23915e-30	7.59308e-28
Tnfrsf1a	-4.37071	7.73286	-18.2338	2.58284e-30	8.6932e-28
Emb	-4.51933	6.98854	-18.2099	2.80878e-30	9.38361e-28
Fxyd1	-4.64361	7.88704	-18.2006	2.90158e-30	9.62238e-28
C2	-4.73955	5.47563	-18.1975	2.9339e-30	9.65854e-28
Gyg	-3.47262	7.63659	-18.1837	3.0795e-30	1.00644e-27
Ucp2	-4.32213	6.50434	-18.1357	3.6447e-30	1.18259e-27
Serpinb6a	-4.87303	7.49456	-18.1289	3.73269e-30	1.20249e-27
Tmem119	-3.49547	5.37396	-18.0868	4.32983e-30	1.38496e-27
Rapgef3	-3.83996	5.09358	-18.0694	4.60439e-30	1.46241e-27
Clec4n	-3.97813	4.61289	-18.0635	4.70026e-30	1.48242e-27
Ogn	-5.20732	4.95029	-17.9656	6.64123e-30	2.08004e-27
Ccdc3	-3.75481	5.44527	-17.9262	7.6378e-30	2.37567e-27
Krt8	-4.97649	5.79567	-17.921	7.77714e-30	2.40244e-27
BC028528	-3.79389	5.23476	-17.8996	8.3914e-30	2.57456e-27
Man1a	-5.69859	5.90064	-17.8938	8.56645e-30	2.61051e-27
Sulf1	-5.0879	6.68721	-17.8903	8.67295e-30	2.62523e-27
Cpxm2	-4.12513	6.15364	-17.8424	1.02822e-29	3.09158e-27
Gsn	-5.96562	6.24847	-17.8206	1.11082e-29	3.31781e-27
Elovl1	-4.02602	7.75185	-17.7814	1.2773e-29	3.78998e-27
Mgst1	-6.4636	7.28235	-17.7724	1.31893e-29	3.88792e-27
Tgfb3	-4.98455	6.58198	-17.7506	1.42532e-29	4.17425e-27
Timp3	-7.71376	6.96832	-17.7351	1.50605e-29	4.38221e-27
Cxcl12	-5.06569	6.03525	-17.7321	1.52237e-29	4.40132e-27
Cbr3	-4.2686	6.27192	-17.7279	1.5454e-29	4.43942e-27
Mfap5	-3.00471	5.44853	-17.7226	1.57516e-29	4.49627e-27
Ifitm3	-7.10415	6.71722	-17.6752	1.86554e-29	5.29168e-27
Fads3	-4.16261	7.0999	-17.6694	1.90422e-29	5.36763e-27
Bace2	-4.09946	5.00518	-17.656	1.99789e-29	5.5967e-27
Olfml1	-3.87745	5.16354	-17.6414	2.10526e-29	5.86107e-27
Tm4sf1	-3.49152	4.92197	-17.638	2.13035e-29	5.89452e-27
Rab32	-2.93108	4.40916	-17.6298	2.19398e-29	6.03357e-27
Srrm4	6.52996	8.86689	17.6221	2.25563e-29	6.16552e-27
Stat6	-3.7459	6.04814	-17.5669	2.74861e-29	7.46777e-27
Ets1	-5.63592	5.01843	-17.5643	2.77403e-29	7.4917e-27
Lgals3bp	-4.87394	5.89135	-17.5582	2.83539e-29	7.61185e-27
Myt1	6.38424	9.37083	17.5326	3.10907e-29	8.29718e-27
Fzd4	-4.61314	6.47599	-17.527	3.17185e-29	8.41493e-27
Lrig3	-4.01196	4.74786	-17.5198	3.25515e-29	8.58542e-27
Fbn1	-4.98059	6.67403	-17.5052	3.43032e-29	8.99483e-27
Tmem140	-4.05756	4.96587	-17.4799	3.75664e-29	9.79354e-27
Tspan10	-4.68917	5.94738	-17.4467	4.23396e-29	1.09745e-26
Cldn1	-5.44186	5.44949	-17.4033	4.95122e-29	1.27603e-26
Igfbp4	-7.11253	7.72084	-17.3999	5.01232e-29	1.28443e-26
Ociad2	-4.28816	7.09054	-17.3852	5.285e-29	1.34666e-26
Ptgs1	-2.95505	4.80093	-17.3794	5.39755e-29	1.36761e-26
C1ra	-3.59027	5.25987	-17.3632	5.72256e-29	1.44186e-26
Ddit4l	-3.80599	6.02935	-17.3317	6.41203e-29	1.60661e-26
Fstl1	-5.55025	7.4593	-17.3287	6.48174e-29	1.6151e-26
Tyr	-6.01386	4.6176	-17.2711	7.98322e-29	1.9783e-26
Ly6a	-6.36347	7.2729	-17.2566	8.41337e-29	2.0735e-26
	-5.32703	5.4866	-17.2453	8.76613e-29	2.1487e-26
	-2.67562	4.25939	-17.2308	9.23895e-29	2.25236e-26
Shisa3	-2.85424	3.85849	-17.2183	9.66891e-29	2.3445e-26
Fam26e	-3.19806	4.71428	-17.207	1.00749e-28	2.42988e-26
Sox10	-4.57648	5.87949	-17.1943	1.05498e-28	2.53089e-26
Rdh5	-7.19434	7.12527	-17.1676	1.16219e-28	2.77333e-26
Pip5k1b	-4.4885	5.956	-16.9548	2.52672e-28	5.97947e-26
Pdlim4	-3.9085	6.20639	-16.9542	2.53227e-28	5.97947e-26
Tlr2	-3.26557	4.62625	-16.9264	2.8035e-28	6.58544e-26
Gsn	-6.32479	6.20757	-16.9175	2.89729e-28	6.77051e-26
Serpine2	-5.67693	8.30933	-16.9015	3.07193e-28	7.14159e-26
Fap	-6.31519	5.59651	-16.8419	3.82319e-28	8.84255e-26
Col12a1	-4.63251	4.83134	-16.8142	4.23369e-28	9.74203e-26
Gsta4	-5.12017	8.49905	-16.7373	5.6194e-28	1.2865e-25
Col6a2	-3.87469	6.95286	-16.7315	5.74197e-28	1.30792e-25
Mgll	-6.50708	7.63414	-16.7243	5.89707e-28	1.3365e-25
Car6	-4.51957	4.82011	-16.7132	6.14262e-28	1.38519e-25
Gjb2	-4.63443	5.79604	-16.6972	6.51616e-28	1.46212e-25
Rbms2	-4.15915	6.2816	-16.6642	7.36166e-28	1.64365e-25
Ms4a7	-4.88499	5.3297	-16.6507	7.73971e-28	1.71955e-25
Irgm1	-4.77198	5.24302	-16.6437	7.94151e-28	1.75573e-25
Rasgrp3	-5.85043	5.7824	-16.6137	8.87617e-28	1.9528e-25
Gab2	-4.75075	7.07119	-16.6025	9.25269e-28	2.02575e-25
Myadm	-4.99072	7.44423	-16.6009	9.30626e-28	2.02764e-25
Edn3	-3.41074	4.41814	-16.5966	9.45552e-28	2.05026e-25
	-2.89218	3.95719	-16.5672	1.05478e-27	2.27615e-25
Fmod	-4.37821	5.4841	-16.5317	1.20326e-27	2.5842e-25
Ccl6	-2.95556	4.29634	-16.527	1.22434e-27	2.61701e-25
Tmem98	-5.97389	8.60088	-16.5076	1.31593e-27	2.78739e-25
Hs3st3a1	-2.92788	4.76185	-16.5075	1.31641e-27	2.78739e-25
Plpp1	-4.34155	7.38309	-16.4921	1.39391e-27	2.9377e-25
Parm1	-4.69708	7.24351	-16.4842	1.43548e-27	3.01124e-25
Capn6	-4.11763	5.73135	-16.4796	1.4605e-27	3.04953e-25
Ifi35	-6.43494	6.42233	-16.4478	1.64412e-27	3.41711e-25
Nrp2	-4.34112	5.30111	-16.3776	2.13598e-27	4.41903e-25
Arsb	-5.04503	7.18487	-16.3714	2.18584e-27	4.50153e-25
Rrh	-6.06132	7.46408	-16.3604	2.27752e-27	4.66903e-25
Ifitm2	-6.14498	6.48481	-16.3461	2.40274e-27	4.90345e-25
Pon2	-4.58648	7.46095	-16.2513	3.42628e-27	6.96076e-25
Tgfbr2	-5.17261	6.75223	-16.2371	3.61415e-27	7.30951e-25
H2-Aa	-5.73434	5.06052	-16.2341	3.65527e-27	7.35966e-25
Stx4a	-4.09583	6.63873	-16.2171	3.89601e-27	7.80951e-25
Icam1	-3.87133	5.25671	-16.1842	4.40926e-27	8.79921e-25
Slc12a4	-3.75364	5.91384	-16.1288	5.43036e-27	1.07892e-24
Slc9a3r2	-3.82071	6.18277	-16.1235	5.53938e-27	1.09575e-24
Rras	-3.7593	6.87886	-16.1156	5.70804e-27	1.12418e-24
Aox3	-3.26418	4.4641	-16.1075	5.88366e-27	1.15373e-24
Klhl5	-4.26952	7.19082	-16.0889	6.31088e-27	1.23215e-24
Cavin1	-4.61991	6.2077	-16.0736	6.68727e-27	1.30001e-24
Col14a1	-3.27211	4.8137	-16.0607	7.02096e-27	1.35902e-24
Bdh2	-3.7555	6.42323	-16.0455	7.435e-27	1.43302e-24
Npc2	-3.50105	5.76029	-15.979	9.55884e-27	1.83452e-24
Slc45a2	-4.37863	6.031	-15.9514	1.06118e-26	2.02798e-24
Cd151	-4.49034	6.66737	-15.9428	1.09647e-26	2.08657e-24
Angptl2	-4.48855	6.18571	-15.9323	1.14071e-26	2.16165e-24
Mgp	-6.45221	7.24551	-15.9148	1.21918e-26	2.30068e-24
Slc45a2	-4.00021	6.39917	-15.9054	1.2635e-26	2.37437e-24
Bicc1	-3.93773	6.01991	-15.9035	1.27261e-26	2.38157e-24
H2-K1	-6.77315	7.00494	-15.883	1.37562e-26	2.56371e-24
Emp3	-4.12029	6.0617	-15.8699	1.4457e-26	2.68324e-24
Tbx18	-2.70059	4.13918	-15.8525	1.54436e-26	2.8546e-24
Klf2	-3.91725	6.25424	-15.8318	1.67082e-26	3.07573e-24
F11r	-3.9792	5.88769	-15.7745	2.0786e-26	3.81085e-24
Lmcd1	-3.66566	5.20129	-15.7657	2.14953e-26	3.92494e-24
Dcn	-6.33279	6.90257	-15.7385	2.38379e-26	4.33513e-24
Foxc1	-3.41853	4.76532	-15.718	2.57797e-26	4.66943e-24
Ucp2	-4.60128	7.13688	-15.7104	2.65372e-26	4.78742e-24
Igtp	-3.38045	6.61138	-15.6989	2.77356e-26	4.98367e-24
Crim1	-5.42416	6.82787	-15.6935	2.83167e-26	5.0679e-24
Mlana	-7.30713	6.40425	-15.6531	3.30391e-26	5.88971e-24
Bace2	-4.56889	5.6944	-15.6442	3.419e-26	6.07088e-24
Gstt2	-3.7604	5.91159	-15.6388	3.48934e-26	6.17147e-24
Sh3d19	-4.77184	6.09662	-15.6134	3.84708e-26	6.77762e-24
Tmem56	-4.35474	4.24773	-15.5954	4.12074e-26	7.23149e-24
Ddr2	-4.74061	5.7874	-15.5723	4.50263e-26	7.87105e-24
Tmem204	-4.6206	3.99285	-15.5664	4.60676e-26	8.02199e-24
Lamp2	-4.74243	6.12736	-15.5328	5.24069e-26	9.09078e-24
Igfbp6	-3.67255	5.96213	-15.5062	5.80472e-26	1.00306e-23
Samd7	6.14666	9.44571	15.4955	6.04712e-26	1.04096e-23
Ldlrap1	-3.12522	5.38459	-15.4879	6.22749e-26	1.06793e-23
Foxc1	-4.43211	5.31604	-15.4868	6.25319e-26	1.06828e-23
Lgals1	-4.98231	8.45504	-15.4745	6.5567e-26	1.1159e-23
Degs1	-4.93605	7.83571	-15.4611	6.9046e-26	1.17069e-23
Marveld1	-4.67683	7.24545	-15.4478	7.26722e-26	1.22756e-23
Taok1	-4.09892	4.69777	-15.4372	7.56958e-26	1.27386e-23
Arhgdib	-4.1288	6.27711	-15.4257	7.91307e-26	1.3256e-23
Ackr3	-5.48204	5.86584	-15.425	7.9358e-26	1.3256e-23
Myrf	-4.92917	5.22938	-15.4128	8.31632e-26	1.38404e-23
Slc16a9	-4.45673	6.57924	-15.4046	8.58422e-26	1.42337e-23
S100a10	-4.70896	7.3729	-15.3928	8.9831e-26	1.48405e-23
Nipa1	-3.82654	6.78839	-15.3698	9.81731e-26	1.61595e-23
Crispld2	-4.50639	6.36618	-15.354	1.04361e-25	1.70858e-23
	-7.63656	7.90007	-15.3535	1.04558e-25	1.70858e-23
C1qa	-5.09224	6.43967	-15.3501	1.05955e-25	1.72515e-23
Spp1	-6.85542	6.49637	-15.3238	1.17304e-25	1.90307e-23
Synpo	-4.22886	5.40752	-15.2768	1.40698e-25	2.27441e-23
Cyb5a	-4.73954	8.82904	-15.2731	1.4273e-25	2.29903e-23
Tc2n	-3.85614	4.0036	-15.2543	1.53507e-25	2.46382e-23
Tinagl1	-3.29084	5.87528	-15.2367	1.64388e-25	2.6291e-23
Ifnar2	-4.50532	6.31145	-15.2225	1.73687e-25	2.76801e-23
Grn	-4.57058	7.90928	-15.2134	1.79947e-25	2.85767e-23
Ifi27	-5.26799	7.09247	-15.1825	2.0284e-25	3.20993e-23
St3gal6	-5.10261	5.03365	-15.1766	2.07579e-25	3.27343e-23
Gsto1	-5.3076	7.9595	-15.1705	2.12559e-25	3.34029e-23
Pon3	-3.60255	4.89605	-15.1641	2.17864e-25	3.41176e-23
Cyba	-4.08878	6.7093	-15.1571	2.23886e-25	3.49395e-23
Serpinb1a	-3.24382	4.55779	-15.156	2.24836e-25	3.49667e-23
Plce1	-4.59864	7.31144	-15.1505	2.29713e-25	3.55752e-23
Mcoln3	-4.73867	4.57403	-15.1498	2.30326e-25	3.55752e-23
Met	-6.18098	6.66598	-15.1465	2.33382e-25	3.59241e-23
Pdlim2	-3.77639	5.1621	-15.1305	2.48344e-25	3.80971e-23
S100b	-5.97883	5.78808	-15.1057	2.7352e-25	4.17969e-23
Tmem204	-3.94984	5.65049	-15.1049	2.74315e-25	4.17969e-23
Mgll	-5.25649	7.44574	-15.0957	2.84335e-25	4.31777e-23
Aspn	-3.98588	4.03482	-15.0866	2.94601e-25	4.45866e-23
Thbs1	-4.47539	5.39047	-15.0692	3.15278e-25	4.75563e-23
Serping1	-5.83216	7.13844	-15.0675	3.17486e-25	4.77298e-23
Tyrobp	-5.06161	6.40272	-15.0625	3.23638e-25	4.8493e-23
Esm1	-3.33535	4.18505	-15.054	3.34638e-25	4.99752e-23
Elk3	-4.25185	5.92847	-15.0526	3.36414e-25	5.00747e-23
Ccnd2	-4.92466	6.4927	-15.0514	3.38008e-25	5.01464e-23
Nbl1	-4.02296	6.4324	-15.0422	3.50322e-25	5.18028e-23
Emp1	-5.44855	5.49303	-15.0407	3.52496e-25	5.1954e-23
Acaa2	-3.50641	6.90759	-15.0398	3.53722e-25	5.19649e-23
Ankrd33b	4.86002	10.3766	15.0352	3.60046e-25	5.27222e-23
Tpm2	-4.5966	6.02829	-14.9931	4.24463e-25	6.19538e-23
St3gal6	-4.41492	6.71412	-14.9871	4.34508e-25	6.32153e-23
Pmp22	-4.497	8.28959	-14.956	4.90771e-25	7.11713e-23
Fez2	-3.59231	7.7467	-14.9171	5.71659e-25	8.26359e-23
Fam114a1	-3.05903	5.22278	-14.9097	5.88469e-25	8.47941e-23
Il17re	-3.85014	6.74668	-14.9053	5.98681e-25	8.59908e-23
Fmod	-4.40543	6.18283	-14.885	6.48328e-25	9.28262e-23
Cd151	-4.452	8.39464	-14.8792	6.63203e-25	9.46555e-23
Gsto1	-5.66199	7.61204	-14.8683	6.92149e-25	9.84751e-23
Serpinb9	-4.16266	5.6638	-14.8625	7.08228e-25	1.00446e-22
Atp1b1	-6.88331	8.39951	-14.8376	7.80832e-25	1.10396e-22
Ramp2	-4.4577	6.94366	-14.8326	7.96327e-25	1.12235e-22
Kitl	-5.71552	6.96346	-14.8252	8.19917e-25	1.15039e-22
Pxmp2	-3.29693	6.73032	-14.8248	8.21325e-25	1.15039e-22
Elovl1	-3.47331	7.78619	-14.8183	8.42307e-25	1.17613e-22
Tmem56	-4.37135	4.19438	-14.8056	8.85535e-25	1.2321e-22
Abhd5	-3.72445	5.7733	-14.805	8.87859e-25	1.2321e-22
Tmem45a	-3.54039	5.22893	-14.8019	8.98629e-25	1.24322e-22
Chad	-3.9991	5.22016	-14.7894	9.43871e-25	1.30182e-22
Cpq	-4.42282	7.29829	-14.777	9.9111e-25	1.36281e-22
Pde5a	-4.96853	4.8297	-14.7704	1.01723e-24	1.39447e-22
Chil1	-5.78166	7.25232	-14.7634	1.04577e-24	1.42766e-22
Hexa	-3.3368	9.20095	-14.7629	1.04777e-24	1.42766e-22
Aldh2	-4.00149	4.58379	-14.726	1.21195e-24	1.64639e-22
Nid2	-4.13761	5.19846	-14.7209	1.23649e-24	1.67468e-22
Suclg2	-4.51581	6.83459	-14.7145	1.26828e-24	1.7126e-22
Acadl	-4.57799	7.01368	-14.6937	1.3764e-24	1.85305e-22
Ctsc	-4.72638	8.42377	-14.6496	1.63856e-24	2.19942e-22
A2m	-4.83793	6.9191	-14.6434	1.67937e-24	2.24752e-22
Ddc	-4.09897	5.36037	-14.6413	1.69329e-24	2.25944e-22
Eng	-3.33577	6.18779	-14.6395	1.70544e-24	2.26893e-22
D2Ertd612e	5.23182	8.54752	14.6299	1.77147e-24	2.34985e-22
Fzd1	-3.57133	7.1916	-14.6214	1.83212e-24	2.42318e-22
Cd9	-4.45548	8.06014	-14.6111	1.90816e-24	2.51637e-22
Snhg18	-3.94557	6.8125	-14.598	2.01003e-24	2.64298e-22
Ermn	-6.00669	4.97718	-14.5727	2.22191e-24	2.91309e-22
Mettl7a1	-3.69823	6.26979	-14.5701	2.24434e-24	2.93396e-22
Tgfbi	-4.37798	5.64126	-14.5451	2.47877e-24	3.23107e-22
Stard8	-3.49556	5.3945	-14.523	2.70564e-24	3.51663e-22
Shisa5	-4.50216	6.94546	-14.5175	2.76519e-24	3.5837e-22
Ermap	-4.12746	5.77055	-14.5058	2.89759e-24	3.74454e-22
Ednrb	-5.42779	7.18347	-14.4913	3.06872e-24	3.95435e-22
Galm	-3.83031	6.07831	-14.4889	3.09816e-24	3.9777e-22
Gstm1	-4.63914	6.87203	-14.4884	3.10448e-24	3.9777e-22
Sfrp1	-4.04733	7.06306	-14.4707	3.33134e-24	4.25629e-22
Gdf10	-4.17597	6.18131	-14.4655	3.40008e-24	4.33184e-22
Xaf1	-3.96688	5.46442	-14.4587	3.49317e-24	4.4379e-22
Creg1	-4.12702	7.43003	-14.4357	3.82864e-24	4.85043e-22
Ermn	-5.97098	5.43993	-14.4316	3.89127e-24	4.91597e-22
Cmtm6	-4.81322	6.81409	-14.412	4.20767e-24	5.30085e-22
Fxyd5	-3.15459	5.91398	-14.4079	4.27647e-24	5.37251e-22
Tuft1	-3.99217	7.05306	-14.4038	4.34815e-24	5.44738e-22
	-3.42757	5.93443	-14.3978	4.45249e-24	5.56265e-22
Smoc1	-3.70509	7.43873	-14.3801	4.7793e-24	5.95445e-22
Tes	-4.13303	6.8785	-14.3753	4.87167e-24	6.05282e-22
Selenop	-5.43584	8.97434	-14.364	5.09548e-24	6.31349e-22
Csf1r	-6.8399	7.40052	-14.3575	5.22875e-24	6.46087e-22
Col3a1	-5.05872	6.36166	-14.3544	5.29393e-24	6.52353e-22
Itpkb	-3.59555	6.33771	-14.3502	5.38285e-24	6.61504e-22
Bag3	-3.19625	6.07257	-14.3281	5.88071e-24	7.20723e-22
Plpp3	-4.5892	7.97233	-14.3226	6.01172e-24	7.34783e-22
Slco1a4	-5.89711	6.51802	-14.2874	6.92029e-24	8.43546e-22
Cpxm2	-4.72252	6.35033	-14.2829	7.04622e-24	8.56581e-22
Prps2	-4.70111	7.22959	-14.2655	7.55255e-24	9.15666e-22
Sh3pxd2a	-4.60368	6.81234	-14.2507	8.01594e-24	9.69241e-22
Ctgf	-6.76508	7.64255	-14.2156	9.22379e-24	1.10999e-21
Emb	-4.55531	7.15303	-14.2155	9.2292e-24	1.10999e-21
Crip1	-4.49772	6.85404	-14.2075	9.52931e-24	1.14304e-21
Fam13a	-3.68265	5.40492	-14.1885	1.02842e-23	1.23032e-21
Sult1c1	-6.40459	4.97257	-14.1847	1.04436e-23	1.24608e-21
Enpp2	-5.96702	8.16918	-14.1779	1.07295e-23	1.27681e-21
Cd151	-4.07573	6.47995	-14.1667	1.12236e-23	1.33209e-21
P2ry14	-3.85757	4.87019	-14.1461	1.21912e-23	1.44314e-21
Cyp7b1	-3.33016	5.73937	-14.1449	1.22538e-23	1.44675e-21
Timp3	-6.77678	7.74405	-14.1254	1.32536e-23	1.5607e-21
Gpr146	-4.18661	6.36313	-14.1201	1.35389e-23	1.59015e-21
Prkcq	-3.96591	6.80448	-14.1167	1.37241e-23	1.60771e-21
Elovl1	-4.72918	6.0524	-14.1144	1.38507e-23	1.61834e-21
B3gnt9	-3.44881	5.0443	-14.1073	1.42488e-23	1.66055e-21
Gimap4	-3.81591	4.90271	-14.0909	1.52248e-23	1.76972e-21
Axl	-3.8499	6.25331	-14.0565	1.74882e-23	2.02759e-21
Timp3	-5.15444	5.42881	-14.0446	1.83458e-23	2.12158e-21
Csf1r	-4.47118	6.86622	-14.0099	2.11014e-23	2.434e-21
Col6a3	-3.92379	5.45829	-14.0015	2.18287e-23	2.51148e-21
Pdgfra	-3.95137	7.85985	-13.9958	2.23404e-23	2.56381e-21
Fcgr2b	-4.68535	5.10288	-13.9819	2.36278e-23	2.70467e-21
Vamp8	-5.46862	7.56722	-13.9659	2.51983e-23	2.87713e-21
Npc2	-5.01556	8.77893	-13.9488	2.70052e-23	3.07566e-21
Loxl1	-3.04658	5.2269	-13.9355	2.84952e-23	3.23718e-21
Parp3	-3.82214	5.69505	-13.9288	2.92811e-23	3.31811e-21
Sri	-3.27145	6.08894	-13.9264	2.95721e-23	3.34269e-21
Tmem106a	-2.53707	6.12805	-13.9065	3.20531e-23	3.61406e-21
Tnfaip2	-3.5408	5.67499	-13.9021	3.26247e-23	3.66935e-21
	-4.28626	8.91822	-13.8886	3.44523e-23	3.86526e-21
Wls	-4.36779	5.37739	-13.8862	3.47895e-23	3.8934e-21
Tyrp1	-6.80637	6.27191	-13.8856	3.48785e-23	3.8937e-21
Ptger2	-3.48154	4.61054	-13.8731	3.66906e-23	4.08589e-21
Ndrg2	-4.01506	8.1243	-13.86	3.86972e-23	4.29872e-21
Neurod1	5.25617	11.379	13.8507	4.01843e-23	4.45296e-21
Mbp	-4.51439	5.52782	-13.842	4.16174e-23	4.60046e-21
Efhd2	-4.91877	8.75084	-13.8327	4.32212e-23	4.76606e-21
Cldn2	-4.81607	5.43986	-13.8179	4.5904e-23	5.04955e-21
Wfdc6a	-3.42389	5.02058	-13.8115	4.71061e-23	5.16917e-21
Apoe	-6.59901	9.26393	-13.7913	5.11388e-23	5.59809e-21
Lyz1	-6.89317	6.88413	-13.7862	5.22065e-23	5.70112e-21
Vstm4	-3.34987	5.57723	-13.7789	5.37696e-23	5.85764e-21
Ddit4l	-2.96562	5.88887	-13.7633	5.72989e-23	6.22708e-21
Slc9a3r2	-3.02015	6.03295	-13.7546	5.93544e-23	6.43496e-21
Timp3	-5.21944	6.69492	-13.7294	6.57754e-23	7.11399e-21
Pon2	-3.67614	6.71864	-13.7279	6.61721e-23	7.13978e-21
	-6.67159	5.77678	-13.7172	6.91075e-23	7.4387e-21
	-5.05205	9.00492	-13.7116	7.07088e-23	7.59294e-21
Pip5k1b	-3.61647	7.12375	-13.7084	7.16494e-23	7.67567e-21
Thbs4	-4.36892	6.27116	-13.6817	7.98786e-23	8.53698e-21
Ctsh	-5.22243	6.88913	-13.6765	8.15881e-23	8.69907e-21
Trip6	-4.37068	6.78246	-13.6672	8.4731e-23	9.01286e-21
Nov	-3.80575	5.35048	-13.6626	8.63356e-23	9.16193e-21
Mt1	-6.616	8.3208	-13.6578	8.80343e-23	9.32027e-21
Grn	-4.17828	7.45898	-13.6556	8.88232e-23	9.38177e-21
Fzd6	-3.69081	7.10345	-13.6511	9.04747e-23	9.53388e-21
Timp2	-3.61085	7.13783	-13.6286	9.91805e-23	1.04269e-20
Gstm1	-4.50429	7.21676	-13.6208	1.02403e-22	1.07407e-20
Pf4	-2.69247	4.42617	-13.6167	1.04133e-22	1.08968e-20
Gstm2	-3.94416	4.87132	-13.6101	1.06971e-22	1.11678e-20
S100a1	-4.70936	6.16222	-13.5984	1.1221e-22	1.16877e-20
Col6a2	-3.61189	6.48932	-13.5844	1.18817e-22	1.23473e-20
Eml5	4.21255	7.89638	13.5829	1.19539e-22	1.23939e-20
Pitx2	-3.55239	5.49	-13.5756	1.23148e-22	1.27388e-20
Pcolce	-6.40813	7.27411	-13.5744	1.23769e-22	1.27737e-20
Dhrs1	-3.59778	7.60684	-13.5708	1.25588e-22	1.29318e-20
Slc16a9	-4.01196	5.20728	-13.5676	1.27243e-22	1.30724e-20
Rgs10	-3.47131	6.19987	-13.5592	1.31694e-22	1.34989e-20
Cavin2	-5.53816	5.75287	-13.557	1.32918e-22	1.35935e-20
Cd44	-5.01056	6.47252	-13.5493	1.37165e-22	1.39961e-20
Cavin3	-4.03155	5.97784	-13.548	1.37916e-22	1.4041e-20
Scarf2	-3.09654	5.4147	-13.5434	1.40486e-22	1.42704e-20
Tgm2	-4.12861	5.98447	-13.5309	1.47907e-22	1.49905e-20
Pdgfb	-3.05411	5.07099	-13.5251	1.51458e-22	1.5316e-20
Hsd17b11	-5.72861	8.02634	-13.5006	1.67442e-22	1.68945e-20
Itih5	-4.44664	5.21675	-13.4937	1.72226e-22	1.73383e-20
F3	-5.33474	5.63039	-13.4813	1.81205e-22	1.82016e-20
Vit	-4.088	5.99714	-13.4719	1.8834e-22	1.88763e-20
	-4.33867	7.00961	-13.4365	2.17819e-22	2.17823e-20
Lipa	-3.25362	8.09977	-13.4284	2.25182e-22	2.24689e-20
Adgra2	-3.25071	6.50558	-13.4106	2.42303e-22	2.41238e-20
Pon1	-6.90818	6.56955	-13.41	2.42869e-22	2.41269e-20
H2-Ab1	-4.1521	5.87187	-13.4044	2.48517e-22	2.46338e-20
Srgn	-4.98655	6.73308	-13.3905	2.63104e-22	2.60224e-20
Gpc6	-3.48896	6.90897	-13.3815	2.73046e-22	2.69467e-20
Tmem56	-6.49531	6.22108	-13.3797	2.75032e-22	2.70834e-20
Fads3	-2.91687	5.14131	-13.3766	2.78575e-22	2.73726e-20
Ctf1	-3.67376	6.69558	-13.3715	2.84502e-22	2.78942e-20
Cd52	-3.19725	5.6586	-13.3693	2.87096e-22	2.80875e-20
Emcn	-4.18829	5.62839	-13.3665	2.90393e-22	2.83485e-20
Slc39a12	-4.77752	5.62559	-13.3567	3.0244e-22	2.94608e-20
Gng11	-3.90092	7.2134	-13.3373	3.27543e-22	3.18373e-20
Acsl5	-3.18091	6.99699	-13.3288	3.39248e-22	3.29041e-20
Macrod1	-3.99156	6.91737	-13.3274	3.41212e-22	3.30236e-20
Cysltr1	-3.00877	4.34032	-13.3124	3.62886e-22	3.50461e-20
Metrnl	-2.83828	5.26553	-13.3074	3.70546e-22	3.57094e-20
App	-5.30109	9.97774	-13.2791	4.16269e-22	4.00302e-20
Mlph	-4.23599	5.19135	-13.2785	4.17439e-22	4.00573e-20
Epdr1	-3.72897	4.78384	-13.2757	4.22179e-22	4.04261e-20
Fgl2	-4.21362	4.40015	-13.2613	4.48076e-22	4.2815e-20
Slco3a1	-3.31566	5.63278	-13.2576	4.5495e-22	4.338e-20
Sec24d	-3.55027	6.98155	-13.2441	4.80991e-22	4.56898e-20
H2-Aa	-3.38213	3.65088	-13.244	4.81201e-22	4.56898e-20
Tfpi	-2.71477	6.35957	-13.2358	4.97843e-22	4.71706e-20
Serpina3n	-4.87989	5.72956	-13.2325	5.0475e-22	4.77248e-20
Car12	-5.08876	6.0093	-13.2283	5.13526e-22	4.8453e-20
Sparc	-5.65027	8.65528	-13.227	5.16221e-22	4.86056e-20
Cd68	-3.70065	5.54984	-13.2196	5.32271e-22	4.99676e-20
Irx1	-2.65861	5.01139	-13.2193	5.32902e-22	4.99676e-20
Ltbp3	-4.43951	7.27604	-13.2133	5.46248e-22	5.11127e-20
Samd4	-4.24406	6.4501	-13.2055	5.642e-22	5.26832e-20
Sgk3	-5.39467	6.76188	-13.1806	6.25423e-22	5.82793e-20
1500015O10Rik	-3.63312	6.11237	-13.1539	6.98433e-22	6.49485e-20
Klf5	-3.1532	5.08396	-13.1446	7.25837e-22	6.73579e-20
Adssl1	-4.34938	6.30693	-13.1417	7.34796e-22	6.80493e-20
Cyth3	-3.58353	8.21707	-13.1369	7.49526e-22	6.92713e-20
Cd99l2	-3.52478	6.41203	-13.1338	7.59116e-22	7.00141e-20
Tm4sf1	-4.60854	6.39152	-13.1314	7.66655e-22	7.05651e-20
Sqor	-3.57738	6.36788	-13.1166	8.15335e-22	7.48929e-20
Gsn	-5.61565	6.43253	-13.1085	8.42974e-22	7.72744e-20
Crxos	4.75399	7.85386	13.1062	8.51346e-22	7.78835e-20
Anxa3	-4.27512	6.22146	-13.0909	9.07111e-22	8.27504e-20
Rhobtb2	-3.22779	7.17292	-13.0906	9.08215e-22	8.27504e-20
Fzd7	-4.45289	6.29441	-13.0893	9.13057e-22	8.30238e-20
Usp18	-3.97876	4.95481	-13.088	9.17973e-22	8.33028e-20
Abat	-3.85258	8.06281	-13.0871	9.21316e-22	8.33477e-20
Cfh	-5.63766	4.9376	-13.0869	9.22164e-22	8.33477e-20
C1qc	-4.55088	6.00555	-13.0774	9.59238e-22	8.65252e-20
Vim	-4.41075	9.33525	-13.0678	9.98292e-22	8.98682e-20
Lasp1	-4.7388	7.81324	-13.0671	1.00133e-21	8.99618e-20
	-5.97075	6.41306	-13.0606	1.02839e-21	9.22097e-20
Slc13a3	-4.32843	6.37373	-13.0528	1.06227e-21	9.50582e-20
C1qb	-5.23557	6.11377	-13.052	1.06585e-21	9.51902e-20
Prss12	-3.09654	5.87841	-13.0439	1.1025e-21	9.82685e-20
Slc6a20a	-7.07661	5.35242	-13.0349	1.14461e-21	1.0182e-19
Spns2	-3.31314	6.09967	-13.0206	1.21459e-21	1.07833e-19
Adamtsl4	-4.06025	5.24556	-13.0113	1.26249e-21	1.11865e-19
Slc13a3	-3.05846	4.63098	-12.9744	1.47168e-21	1.30146e-19
Abcg2	-3.33351	7.14167	-12.9673	1.51597e-21	1.338e-19
Matn2	-4.29924	4.6295	-12.9662	1.52277e-21	1.34138e-19
Myl9	-5.26333	5.81471	-12.9629	1.54417e-21	1.35757e-19
Plac8	-3.88188	5.28674	-12.961	1.55629e-21	1.36557e-19
Oaf	-3.39631	5.95566	-12.9507	1.62449e-21	1.42264e-19
Neurod4	5.80091	10.3536	12.9458	1.65828e-21	1.44942e-19
Anxa4	-3.19123	4.76679	-12.9448	1.665e-21	1.45248e-19
Ctso	-4.10741	7.17064	-12.938	1.71304e-21	1.4915e-19
Spry1	-3.9194	6.79345	-12.9312	1.76168e-21	1.5309e-19
Cd34	-4.60067	5.43112	-12.9307	1.76554e-21	1.5313e-19
Adgre1	-3.48559	6.24503	-12.9261	1.80008e-21	1.55826e-19
Cat	-4.78204	7.56364	-12.9167	1.87205e-21	1.61746e-19
Sox18	-4.05415	5.55842	-12.9069	1.9501e-21	1.68167e-19
Pepd	-3.28678	7.8849	-12.899	2.01493e-21	1.73426e-19
Ak3	-4.16272	8.38036	-12.8941	2.0567e-21	1.76684e-19
Sfrp1	-3.55527	5.45847	-12.8886	2.10489e-21	1.8048e-19
Myo1c	-3.42854	7.08215	-12.8871	2.11818e-21	1.81276e-19
Timp2	-3.76571	8.90222	-12.8512	2.46007e-21	2.09757e-19
Enpep	-4.62253	5.39109	-12.8511	2.46091e-21	2.09757e-19
Ogn	-6.19678	6.07298	-12.8507	2.46494e-21	2.09757e-19
Fcgr2b	-2.89095	5.0689	-12.8426	2.55009e-21	2.16595e-19
Mbp	-5.2759	5.54393	-12.8359	2.62286e-21	2.22356e-19
	-4.76025	5.7806	-12.8316	2.66975e-21	2.25907e-19
Hic1	-3.13672	5.39063	-12.8253	2.74109e-21	2.31509e-19
Ppp1r3b	-2.43546	5.40561	-12.8067	2.96315e-21	2.49797e-19
Chpt1	-3.09212	6.94733	-12.8031	3.00783e-21	2.5309e-19
Zfp503	-3.54141	7.82515	-12.8009	3.03554e-21	2.54946e-19
Cyr61	-3.46102	5.23349	-12.7898	3.1801e-21	2.6659e-19
S100a13	-3.22057	6.12666	-12.789	3.19129e-21	2.67032e-19
Wipf3	-3.04013	6.65467	-12.7776	3.34661e-21	2.7951e-19
Slc20a2	-3.85139	8.03717	-12.7744	3.39163e-21	2.82747e-19
Tns1	-3.79007	6.58281	-12.7543	3.69068e-21	3.07109e-19
Piezo1	-3.7363	6.68718	-12.7525	3.71853e-21	3.08857e-19
Capg	-3.52565	5.3869	-12.7446	3.84301e-21	3.18609e-19
Mtap	-4.33443	6.60394	-12.7363	3.97904e-21	3.28897e-19
Slc12a2	-3.79532	6.61744	-12.7361	3.98168e-21	3.28897e-19
Steap4	-4.42986	5.3693	-12.7301	4.08335e-21	3.36679e-19
Penk	-4.78437	6.78425	-12.7275	4.12794e-21	3.39734e-19
	-6.19953	6.92764	-12.7249	4.17335e-21	3.42845e-19
Phgdh	-2.85004	7.62346	-12.7243	4.18402e-21	3.43097e-19
Gpr143	-4.76738	5.37164	-12.7043	4.54965e-21	3.72402e-19
Rcan2	-4.53381	7.59257	-12.6943	4.74603e-21	3.87773e-19
	6.00828	7.93314	12.6915	4.80118e-21	3.91569e-19
Chd7	4.46493	9.06129	12.6858	4.91846e-21	4.00411e-19
Itgb8	-6.03767	7.63048	-12.6806	5.02623e-21	4.08447e-19
Col8a1	-4.01774	6.70417	-12.6802	5.03562e-21	4.08474e-19
Ninj1	-4.01454	7.90138	-12.6717	5.21695e-21	4.22423e-19
Rgs19	-3.59484	5.49806	-12.6634	5.40181e-21	4.36607e-19
Ptpn14	-3.07895	6.64884	-12.6629	5.41282e-21	4.36715e-19
Abi3bp	-4.16567	4.28081	-12.6576	5.53496e-21	4.45772e-19
Mdfic	-5.54752	6.79705	-12.6455	5.82533e-21	4.68321e-19
Hck	-2.70318	5.05669	-12.6354	6.07795e-21	4.87761e-19
Slc39a14	-3.25144	6.33323	-12.6262	6.31543e-21	5.05919e-19
Rhog	-3.56451	6.14988	-12.6229	6.40531e-21	5.10916e-19
Nexn	-3.0644	4.79108	-12.6228	6.40643e-21	5.10916e-19
Fkbp10	-3.34108	5.62394	-12.6226	6.4118e-21	5.10916e-19
Tgfbr3	-4.48502	7.36391	-12.6221	6.42699e-21	5.11224e-19
Gjb6	-3.94453	4.64132	-12.618	6.53831e-21	5.19162e-19
Iqgap2	-5.1334	6.94049	-12.6145	6.63405e-21	5.25839e-19
Foxp2	-4.15487	5.08426	-12.6111	6.72959e-21	5.32475e-19
Slc2a12	-3.40617	5.5557	-12.6034	6.95255e-21	5.49154e-19
Pmel	-5.68035	7.75436	-12.5842	7.53612e-21	5.94207e-19
Pbxip1	-3.09981	7.44198	-12.5765	7.78506e-21	6.12764e-19
Capn2	-3.31133	7.47335	-12.5754	7.82188e-21	6.1459e-19
Atrnl1	-4.35174	8.42968	-12.5729	7.90424e-21	6.19981e-19
S100a16	-4.13402	7.74437	-12.5685	8.05292e-21	6.30547e-19
Wdsub1	-3.25107	6.55063	-12.5641	8.20379e-21	6.41246e-19
Plpp1	-3.537	7.26278	-12.5632	8.23352e-21	6.42457e-19
Col8a1	-3.51052	5.15394	-12.5528	8.60419e-21	6.7022e-19
Stk10	-3.30876	6.44742	-12.5454	8.87494e-21	6.90118e-19
Oasl2	-3.62129	5.10734	-12.5436	8.94222e-21	6.94153e-19
Maf	-4.36347	6.44697	-12.5418	9.01212e-21	6.98377e-19
	-4.6076	6.65941	-12.5349	9.27497e-21	7.17514e-19
H2-Eb1	-3.68665	5.77852	-12.5339	9.31727e-21	7.19552e-19
Tyrp1	-6.89292	6.63439	-12.5158	1.00539e-20	7.75116e-19
Igfbp4	-4.46595	8.60265	-12.5052	1.05139e-20	8.09193e-19
Cyb5r3	-4.60154	7.93446	-12.4959	1.09351e-20	8.40179e-19
Bace2	-4.00083	5.18398	-12.4845	1.14721e-20	8.79938e-19
Hvcn1	-2.55043	6.05898	-12.4839	1.15021e-20	8.80742e-19
Rapgef3	-4.47705	5.18801	-12.4512	1.32028e-20	1.00913e-18
Rasl11b	-3.07348	7.49441	-12.4509	1.32236e-20	1.00913e-18
	-4.751	5.9652	-12.4436	1.36381e-20	1.03901e-18
Sema3c	-6.01754	6.30245	-12.4366	1.40466e-20	1.06832e-18
Cldn5	-4.15584	7.0709	-12.426	1.46871e-20	1.11516e-18
Samd9l	-4.25575	5.69804	-12.4252	1.47362e-20	1.117e-18
Col18a1	-3.41857	7.64812	-12.4216	1.4962e-20	1.13222e-18
Tgfbi	-3.31093	6.30375	-12.4093	1.57651e-20	1.19099e-18
Rbp1	-6.35549	8.41831	-12.4085	1.58199e-20	1.19313e-18
Ccdc102a	-2.81071	5.76859	-12.408	1.58519e-20	1.19355e-18
Prrx1	-3.34378	3.97383	-12.4046	1.60768e-20	1.20847e-18
Fndc3b	-3.70314	8.03459	-12.3975	1.6567e-20	1.24324e-18
Dusp4	-3.77213	8.03091	-12.3902	1.70875e-20	1.28017e-18
Ctdspl	-2.86205	6.86702	-12.3854	1.74422e-20	1.30458e-18
Il17rc	-2.61286	5.91577	-12.3837	1.75656e-20	1.31163e-18
Btbd7	3.94528	7.75381	12.3779	1.79995e-20	1.34181e-18
Car14	-4.36424	8.82534	-12.3632	1.91609e-20	1.42603e-18
Suox	-3.30533	5.78817	-12.3609	1.93464e-20	1.43747e-18
Rprd1a	4.09098	8.37777	12.3542	1.99058e-20	1.47659e-18
Mmrn2	-4.02608	5.93545	-12.3436	2.08157e-20	1.54061e-18
Scpep1	-5.64969	7.1136	-12.3434	2.0837e-20	1.54061e-18
	4.32552	7.8413	12.3363	2.1468e-20	1.58466e-18
Igfbp4	-4.06733	8.016	-12.3179	2.32133e-20	1.71069e-18
Cfh	-5.54621	4.87452	-12.317	2.33036e-20	1.71455e-18
Bvht	-3.34885	5.57716	-12.3108	2.39204e-20	1.75706e-18
Pygl	-4.23805	6.2498	-12.3016	2.48743e-20	1.82415e-18
Gimap4	-2.87664	5.05112	-12.2967	2.53957e-20	1.85937e-18
App	-5.27048	8.68835	-12.296	2.54729e-20	1.862e-18
Il2rg	-3.93564	4.24204	-12.2941	2.56787e-20	1.874e-18
Csad	-3.82572	7.07222	-12.2876	2.63993e-20	1.92348e-18
Itgb5	-5.0707	7.02901	-12.2762	2.77063e-20	2.01373e-18
Msi1	4.4434	10.1561	12.276	2.77272e-20	2.01373e-18
Sostdc1	-4.28526	6.30948	-12.2724	2.8158e-20	2.04172e-18
Dap	-3.89501	8.14182	-12.2597	2.97127e-20	2.151e-18
	-4.31547	6.94837	-12.2586	2.98484e-20	2.15736e-18
Sytl2	-5.07209	6.34832	-12.2578	2.99515e-20	2.16135e-18
Mir124a-1hg	5.41719	10.9238	12.2565	3.01165e-20	2.16978e-18
Rhoc	-3.81774	8.00673	-12.2524	3.06501e-20	2.2047e-18
Chfr	3.98701	9.48079	12.2401	3.22894e-20	2.31892e-18
Sh3bp5	-4.37064	6.45446	-12.2368	3.27556e-20	2.34867e-18
Tes	-3.71538	6.18398	-12.2164	3.57209e-20	2.55722e-18
Lhfpl2	-4.35477	7.40636	-12.2124	3.63347e-20	2.59704e-18
Gbp2	-4.56399	4.9414	-12.2103	3.66456e-20	2.61512e-18
Kif1c	-3.24072	7.46831	-12.2043	3.75971e-20	2.67878e-18
	-2.90607	7.90661	-12.2003	3.82484e-20	2.72088e-18
Zfp185	-3.8175	5.54402	-12.1994	3.83869e-20	2.72644e-18
Rbms3	-3.12719	7.30504	-12.182	4.13364e-20	2.92884e-18
Id2	-4.23589	7.76219	-12.1819	4.13665e-20	2.92884e-18
Slco2b1	-3.6871	5.31098	-12.1799	4.17123e-20	2.9487e-18
Man1a	-4.68418	6.86929	-12.171	4.33241e-20	3.05784e-18
Eps8l2	-2.44374	5.4913	-12.1474	4.79009e-20	3.37559e-18
Camta1	4.5237	8.73427	12.1465	4.80844e-20	3.38324e-18
Ptgr1	-4.73609	5.64039	-12.135	5.04968e-20	3.54744e-18
Rgr	-7.52227	7.58535	-12.1312	5.13159e-20	3.59937e-18
Slc16a9	-4.33724	6.44464	-12.1282	5.19813e-20	3.64039e-18
Sfrp5	-2.80597	5.59296	-12.1225	5.32574e-20	3.72397e-18
Kcna2	-4.33313	6.89012	-12.1175	5.44011e-20	3.79806e-18
Pde5a	-4.96942	5.83992	-12.1169	5.45475e-20	3.80239e-18
Fgd5	-3.34003	5.44304	-12.1082	5.65963e-20	3.93912e-18
Zranb1	4.1658	10.1119	12.1058	5.71803e-20	3.97364e-18
Plpp3	-5.67919	7.0437	-12.0896	6.12679e-20	4.25114e-18
Plbd2	-3.16645	6.23464	-12.0806	6.36705e-20	4.41107e-18
Mmp2	-4.21451	7.25773	-12.0801	6.38233e-20	4.41487e-18
Rpe65	-7.25193	6.77453	-12.0702	6.65593e-20	4.59708e-18
Vegfc	-2.94464	5.43047	-12.068	6.72041e-20	4.63451e-18
	-4.3927	6.71368	-12.0567	7.0514e-20	4.85535e-18
Fam213a	-4.75877	7.06259	-12.0527	7.17258e-20	4.93126e-18
Cds2	-4.80234	8.03677	-12.0448	7.41979e-20	5.09345e-18
Rarg	-3.01056	6.45375	-12.0333	7.79327e-20	5.34171e-18
Irf1	-2.55204	7.27039	-12.0313	7.85906e-20	5.37862e-18
Sema3b	-3.96415	6.10795	-12.0254	8.0596e-20	5.50752e-18
Phlda3	-3.27035	6.54115	-12.0198	8.25612e-20	5.63328e-18
Lrp1	-3.77212	7.50115	-12.013	8.49748e-20	5.7892e-18
Rab38	-4.7259	6.79785	-12.0113	8.55979e-20	5.82285e-18
	-3.74431	6.36105	-11.9962	9.13265e-20	6.20319e-18
Gbp2	-5.59294	4.88769	-11.9943	9.20584e-20	6.23467e-18
Sox6	-3.75235	5.52118	-11.9941	9.21231e-20	6.23467e-18
Cyp27a1	-3.67919	6.03251	-11.9939	9.22048e-20	6.23467e-18
Eva1a	-2.91057	4.48807	-11.9936	9.23455e-20	6.23484e-18
Maob	-3.80369	5.15202	-11.9895	9.39737e-20	6.32789e-18
Tgfb1i1	-4.08778	6.49676	-11.9894	9.40043e-20	6.32789e-18
Ppm1m	-3.22476	6.46831	-11.9845	9.59853e-20	6.45162e-18
Mbp	-4.5938	5.66549	-11.9798	9.79534e-20	6.5741e-18
	4.48667	5.21295	11.9747	1.00123e-19	6.7097e-18
Tmem185b	-3.12705	6.67102	-11.9678	1.03104e-19	6.89926e-18
Tmem204	-5.69638	5.39244	-11.9628	1.05332e-19	7.03787e-18
Slc26a7	-6.17342	6.17755	-11.9603	1.06445e-19	7.10077e-18
	4.58301	5.96539	11.96	1.06588e-19	7.10077e-18
Aldh2	-3.82562	4.66496	-11.9492	1.11634e-19	7.42597e-18
Pdlim5	-4.08345	8.10664	-11.9482	1.12137e-19	7.44842e-18
Sema6d	-3.43916	7.37204	-11.9407	1.1579e-19	7.67977e-18
Sdcbp	-3.25528	9.57123	-11.9381	1.17096e-19	7.75498e-18
Tcn2	-3.10267	8.17843	-11.9242	1.24273e-19	8.21826e-18
Kcnk6	-2.73831	5.03542	-11.9101	1.32012e-19	8.71725e-18
Crispld2	-3.26848	6.09328	-11.9065	1.34052e-19	8.83903e-18
Bmp6	-3.51566	5.09981	-11.9044	1.35235e-19	8.90402e-18
Neurod4	5.49819	9.68644	11.9039	1.35558e-19	8.91222e-18
Lipa	-3.18826	5.98937	-11.8967	1.39765e-19	9.17543e-18
Lrrk1	-3.38717	4.93755	-11.8925	1.42319e-19	9.32954e-18
Mylip	-3.45561	8.58426	-11.8876	1.4533e-19	9.51307e-18
Cd36	-3.42935	5.02196	-11.8829	1.48323e-19	9.69497e-18
Comp	-3.48292	5.69159	-11.8741	1.54008e-19	1.0052e-17
Ripk1	-2.88911	5.92313	-11.8661	1.59397e-19	1.03887e-17
Hebp1	-3.05413	5.82916	-11.8618	1.62328e-19	1.05644e-17
Clec14a	-3.52167	5.82754	-11.8597	1.63837e-19	1.06473e-17
Myo1f	-2.78725	3.7133	-11.8455	1.74085e-19	1.1297e-17
Antxr1	-4.48956	7.53909	-11.8384	1.79528e-19	1.16334e-17
Rab31	-3.77866	6.70112	-11.8277	1.87967e-19	1.21628e-17
Gyg	-4.29083	8.81397	-11.8232	1.91564e-19	1.23778e-17
Slc48a1	-4.2025	7.97394	-11.796	2.15309e-19	1.38922e-17
Cryz	-4.29909	8.41499	-11.7928	2.18373e-19	1.40661e-17
Cnn3	-5.77065	8.65486	-11.7925	2.18627e-19	1.40661e-17
Ifi27	-3.53105	7.29709	-11.7921	2.19029e-19	1.40718e-17
Sostdc1	-3.59309	6.13248	-11.786	2.24813e-19	1.44229e-17
Kcne4	-3.12505	5.72126	-11.782	2.28735e-19	1.46536e-17
Kcnj13	-6.5013	7.14368	-11.7776	2.33088e-19	1.49114e-17
Clec7a	-4.59184	5.57998	-11.7703	2.40501e-19	1.53638e-17
Prpf4b	4.29551	9.1712	11.757	2.54638e-19	1.62439e-17
Slc6a13	-4.40704	6.55879	-11.7458	2.67244e-19	1.7024e-17
Pla2g4a	-3.83701	5.46016	-11.7395	2.74532e-19	1.74635e-17
Serpinf1	-3.61989	6.47113	-11.7069	3.15917e-19	2.00678e-17
Lpp	-2.87612	4.64284	-11.6916	3.37409e-19	2.1403e-17
Iqgap2	-4.08906	5.40327	-11.6882	3.42422e-19	2.16904e-17
Cald1	-4.09082	7.48741	-11.6876	3.43364e-19	2.17196e-17
Glipr1	-2.63576	5.36497	-11.6855	3.46347e-19	2.18776e-17
Dram1	-2.97173	4.53809	-11.6782	3.57466e-19	2.25483e-17
Clec4d	-3.49503	5.58713	-11.6755	3.61724e-19	2.27851e-17
Hspb8	-3.42068	6.55278	-11.6718	3.67437e-19	2.31127e-17
Rgcc	-4.45869	5.24651	-11.6642	3.79672e-19	2.3849e-17
Ctla2a	-3.74413	5.24163	-11.6581	3.89765e-19	2.44489e-17
Capns1	-3.50588	8.57326	-11.6571	3.91576e-19	2.45284e-17
Amotl1	-2.81074	7.08932	-11.6567	3.92124e-19	2.45287e-17
Blvrb	-3.18514	6.27386	-11.6525	3.99381e-19	2.4948e-17
Tns1	-4.10117	5.67555	-11.651	4.01974e-19	2.50753e-17
	-3.27368	7.18621	-11.646	4.10782e-19	2.55893e-17
Kcnj8	-3.36497	5.54448	-11.6407	4.20176e-19	2.61384e-17
Flrt2	-3.58375	7.09567	-11.6363	4.28184e-19	2.65999e-17
Ctsd	-4.2948	9.46639	-11.6302	4.39694e-19	2.72437e-17
Fech	-3.6934	6.96607	-11.6302	4.39755e-19	2.72437e-17
Itpr1	-4.32268	7.55729	-11.628	4.43799e-19	2.74565e-17
Slc39a4	-3.15398	5.29703	-11.6096	4.8065e-19	2.96956e-17
Id3	-4.39082	7.83133	-11.5962	5.09245e-19	3.14192e-17
Cavin2	-3.96295	4.89118	-11.5925	5.17273e-19	3.18709e-17
Galm	-3.28703	6.98378	-11.5921	5.18286e-19	3.18898e-17
Col11a1	-4.22488	5.68314	-11.5782	5.50376e-19	3.38182e-17
Manba	-3.35193	5.74097	-11.5776	5.51631e-19	3.38491e-17
Rrbp1	-3.66057	7.59372	-11.5767	5.53785e-19	3.39352e-17
Col4a1	-4.39252	6.25191	-11.5758	5.55952e-19	3.40217e-17
Mmrn2	-2.57841	4.85866	-11.5672	5.76976e-19	3.52604e-17
	-2.68585	4.4959	-11.5667	5.7836e-19	3.52972e-17
Irf8	-2.89333	5.54725	-11.563	5.87776e-19	3.58234e-17
Rdh10	-3.8691	9.63792	-11.562	5.90253e-19	3.59258e-17
Prss23	-6.16748	6.80899	-11.559	5.9797e-19	3.63464e-17
Zfyve21	-4.21308	7.73916	-11.5573	6.02332e-19	3.65623e-17
Lrmda	-4.03353	3.83607	-11.5533	6.12704e-19	3.71419e-17
Trpm1	-2.9048	5.71553	-11.5493	6.23393e-19	3.77078e-17
Ptpn13	-4.05204	6.12658	-11.5492	6.23711e-19	3.77078e-17
Lrat	-5.12658	6.01398	-11.5488	6.24823e-19	3.77244e-17
	-4.30944	7.52036	-11.5322	6.7125e-19	4.04733e-17
	4.51948	7.81247	11.5134	7.28129e-19	4.38443e-17
Slc22a8	-3.33021	5.45216	-11.5039	7.58674e-19	4.56226e-17
Fzd4	-3.46388	6.84066	-11.5035	7.60021e-19	4.56427e-17
Col9a3	-4.12224	7.08594	-11.4993	7.73847e-19	4.64112e-17
Col18a1	-3.59578	7.01985	-11.4973	7.80893e-19	4.67716e-17
Gusb	-3.52861	5.90108	-11.4837	8.27989e-19	4.95267e-17
Nek6	-3.3741	6.69536	-11.4771	8.52124e-19	5.09028e-17
	4.01454	7.42978	11.4641	9.01378e-19	5.37739e-17
Hspb1	-3.70229	7.02411	-11.4435	9.85743e-19	5.87292e-17
Suv39h2	3.83576	8.24032	11.4391	1.00442e-18	5.9763e-17
2610001J05Rik	-3.50905	8.66844	-11.4294	1.04785e-18	6.22648e-17
Erg	-2.31763	6.28778	-11.4281	1.05354e-18	6.25209e-17
Lmna	-3.53901	6.32585	-11.4224	1.07971e-18	6.39894e-17
C3ar1	-2.62929	5.11082	-11.4216	1.08372e-18	6.41431e-17
Lox	-3.53341	5.29831	-11.4112	1.13351e-18	6.70016e-17
Medag	-2.78627	5.88346	-11.408	1.14954e-18	6.78603e-17
Oca2	-4.53154	6.17062	-11.4	1.18998e-18	7.01557e-17
Syngr2	-3.86095	6.73353	-11.3977	1.20194e-18	7.07687e-17
Mmp2	-4.6545	5.81392	-11.3887	1.24971e-18	7.3485e-17
Prss23	-5.31558	6.2191	-11.3865	1.2619e-18	7.41052e-17
Fam102b	-3.70767	6.56925	-11.3859	1.26499e-18	7.41904e-17
Plec	-3.24167	7.37155	-11.3854	1.26775e-18	7.42558e-17
Nudt19	-3.54552	7.48139	-11.3808	1.29365e-18	7.56744e-17
Cyp4b1	-3.0065	4.87236	-11.3779	1.30967e-18	7.65125e-17
Hsd3b7	-3.66014	6.10169	-11.3776	1.31148e-18	7.65187e-17
Ctsz	-5.52275	7.77646	-11.377	1.31496e-18	7.66226e-17
Edn3	-3.6363	5.96241	-11.3742	1.33117e-18	7.74671e-17
Cdh1	-4.54559	5.27347	-11.3588	1.42277e-18	8.26911e-17
Clu	-6.86882	8.75639	-11.3579	1.42847e-18	8.29153e-17
Acvr1	-3.43359	6.84747	-11.3471	1.49681e-18	8.67708e-17
Myadm	-3.59927	6.41841	-11.3396	1.54666e-18	8.95457e-17
Kdelr3	-3.26119	5.4422	-11.3385	1.55404e-18	8.98575e-17
Fzd8	-2.88456	6.07635	-11.3329	1.59245e-18	9.19603e-17
Wasf2	-3.19007	8.11846	-11.3246	1.65105e-18	9.52225e-17
Slc25a27	4.61694	7.45135	11.3202	1.68278e-18	9.69288e-17
Tgfbi	-2.78293	4.97887	-11.3159	1.7146e-18	9.86357e-17
Acta1	-5.19019	6.17962	-11.3087	1.76924e-18	1.01649e-16
Ifnar2	-3.32336	4.58813	-11.3065	1.78591e-18	1.02476e-16
Mindy1	-4.65134	6.91993	-11.3037	1.8081e-18	1.03618e-16
Cd99l2	-3.36814	7.0233	-11.2955	1.8733e-18	1.07218e-16
Mmrn2	-3.13811	5.59047	-11.2837	1.97183e-18	1.12686e-16
4931406C07Rik	-4.49567	6.91118	-11.2835	1.97383e-18	1.12686e-16
Abcc4	-4.18453	6.11963	-11.2817	1.98884e-18	1.13377e-16
Vasn	-3.42429	6.85028	-11.2815	1.99097e-18	1.13377e-16
Rab38	-3.87326	6.15284	-11.2784	2.0179e-18	1.14766e-16
Slc4a5	-5.09016	7.01493	-11.2709	2.08486e-18	1.18425e-16
Me3	-2.86775	6.06521	-11.2673	2.11797e-18	1.20154e-16
Syt17	-3.38782	5.24241	-11.2636	2.152e-18	1.21931e-16
Snai2	-3.97175	5.33164	-11.2495	2.28866e-18	1.29494e-16
Dct	-6.70838	8.14543	-11.2492	2.29121e-18	1.29494e-16
Ccnd2	-4.17714	5.42811	-11.2428	2.3559e-18	1.32983e-16
Slc41a1	-3.49595	7.4928	-11.2414	2.37011e-18	1.33618e-16
Fam114a1	-2.77886	5.48533	-11.2411	2.37351e-18	1.33642e-16
	-2.96075	4.52403	-11.2271	2.52219e-18	1.41662e-16
Cdpf1	-3.20788	5.93499	-11.2271	2.52222e-18	1.41662e-16
Aspn	-3.48245	4.90033	-11.2265	2.52941e-18	1.41889e-16
Upk3bl	-3.01752	5.87563	-11.2218	2.58099e-18	1.44603e-16
Kank2	-3.49543	7.10203	-11.2209	2.59213e-18	1.45047e-16
Slc16a8	-3.87385	7.59679	-11.2088	2.73203e-18	1.52686e-16
Tanc1	-3.30916	7.10954	-11.1963	2.88459e-18	1.60887e-16
Phldb2	-4.00677	6.45798	-11.1962	2.88592e-18	1.60887e-16
Ifitm1	-3.77494	6.97709	-11.1958	2.89047e-18	1.60942e-16
	3.27548	6.5154	11.1937	2.91765e-18	1.62255e-16
Ctsb	-4.02426	7.11632	-11.1932	2.92401e-18	1.62408e-16
Sft2d2	-2.67489	8.01791	-11.1929	2.92762e-18	1.62409e-16
Cdh19	-4.29186	4.88761	-11.191	2.95207e-18	1.63564e-16
Lxn	-3.77483	7.0819	-11.1887	2.98147e-18	1.64991e-16
Lypd6	-3.57605	6.82038	-11.1874	2.99897e-18	1.65755e-16
Hacd4	-3.24177	5.9664	-11.1859	3.01803e-18	1.66605e-16
Lrat	-6.36418	6.19089	-11.1736	3.18459e-18	1.75584e-16
Itm2c	-3.79607	9.37323	-11.1692	3.24619e-18	1.78762e-16
Pkdcc	-4.72923	5.35494	-11.1667	3.28154e-18	1.80489e-16
Nod1	-2.56729	6.3503	-11.165	3.30649e-18	1.81639e-16
Enpp1	-3.17384	4.46262	-11.1614	3.35825e-18	1.84258e-16
Litaf	-3.62149	7.38357	-11.1607	3.36836e-18	1.84589e-16
Tfpi	-2.75229	4.46554	-11.1594	3.3877e-18	1.85423e-16
Mpeg1	-5.00093	6.36095	-11.1535	3.47573e-18	1.90011e-16
Ankrd44	-3.94256	7.34452	-11.1455	3.60029e-18	1.96582e-16
Rlbp1	-5.16662	9.38465	-11.1422	3.65277e-18	1.99206e-16
Dscr3	-3.55909	7.40363	-11.1399	3.68954e-18	2.00969e-16
Mmrn2	-2.89664	5.07323	-11.1363	3.74663e-18	2.03832e-16
Il6st	-3.23507	8.04427	-11.135	3.76786e-18	2.0474e-16
Hmcn1	-3.06639	4.42652	-11.1344	3.77765e-18	2.05025e-16
Glb1	-3.47938	6.42695	-11.1302	3.84793e-18	2.08589e-16
	-2.57556	8.54682	-11.1235	3.96249e-18	2.1454e-16
Sfrp1	-3.57452	6.07146	-11.1193	4.03556e-18	2.18235e-16
Id4	-3.91575	7.96809	-11.1121	4.16447e-18	2.24936e-16
Elovl7	-4.02889	5.1253	-11.1048	4.29926e-18	2.31939e-16
Fam107a	-6.91596	6.64302	-11.1036	4.32161e-18	2.32866e-16
Gpx3	-4.26709	7.98723	-11.103	4.33385e-18	2.33247e-16
Gbp3	-4.84472	5.11415	-11.0949	4.48832e-18	2.41135e-16
Tns2	-2.6664	5.95669	-11.0948	4.49111e-18	2.41135e-16
Slc47a1	-3.38894	4.94601	-11.0932	4.52361e-18	2.42592e-16
Fuca2	-3.84429	6.63291	-11.0816	4.75864e-18	2.54892e-16
Fgfr1	-2.85072	6.76087	-11.075	4.89775e-18	2.62033e-16
Insm1	5.37712	8.53315	11.0729	4.94238e-18	2.64107e-16
Tyrp1	-6.22347	7.43677	-11.0713	4.9756e-18	2.65568e-16
Dpp7	-4.15705	6.92698	-11.0673	5.06462e-18	2.69999e-16
Tspyl3	-4.066	6.46818	-11.0567	5.30496e-18	2.82478e-16
Rell1	-3.00669	7.5616	-11.0564	5.31244e-18	2.82543e-16
	4.30601	7.17079	11.0537	5.37537e-18	2.85553e-16
	-3.84486	5.06968	-11.0437	5.61384e-18	2.9787e-16
Cntnap4	-3.38405	6.1901	-11.0372	5.77569e-18	3.06098e-16
	-3.55217	10.2444	-11.0309	5.9374e-18	3.14299e-16
Matn2	-2.88433	5.10098	-11.0267	6.04706e-18	3.19729e-16
Soat1	-2.80077	6.95505	-11.0259	6.06946e-18	3.20537e-16
Hspb1	-4.24105	7.2777	-11.0208	6.2045e-18	3.27286e-16
A530047J11Rik	-3.69757	4.80148	-11.0182	6.27559e-18	3.30611e-16
Cfap69	3.0667	5.99984	11.018	6.2822e-18	3.30611e-16
Cmtm3	-3.87534	5.51787	-11.0091	6.53227e-18	3.43371e-16
Cyp4v3	-3.01718	4.86127	-11.0062	6.61447e-18	3.47286e-16
Rbm5	4.43993	6.93374	10.9981	6.85313e-18	3.59399e-16
Ctsz	-3.00413	7.62443	-10.9955	6.93034e-18	3.63026e-16
Adh1	-4.32298	5.75257	-10.9935	6.99308e-18	3.65887e-16
LOC552908	5.09391	7.80638	10.988	7.16227e-18	3.74305e-16
Tnfrsf19	-3.14886	5.31057	-10.9876	7.17607e-18	3.745e-16
Bcar1	-2.63931	8.1582	-10.9874	7.18261e-18	3.745e-16
Ptgds	-6.29737	8.94699	-10.9754	7.56856e-18	3.94168e-16
Tshr	-2.89679	6.18151	-10.9751	7.57762e-18	3.94185e-16
	2.78844	7.68836	10.9725	7.66415e-18	3.98227e-16
Kmt2d	3.81994	10.5827	10.9719	7.68465e-18	3.98833e-16
Filip1	-3.31154	5.16656	-10.9635	7.97467e-18	4.13409e-16
Cnn3	-5.07489	8.92444	-10.9613	8.05126e-18	4.169e-16
Dsp	-4.42898	4.495	-10.9381	8.91163e-18	4.60921e-16
Ddr2	-2.59335	6.11569	-10.9268	9.36503e-18	4.83817e-16
Rbms1	-3.39032	6.91528	-10.9255	9.41811e-18	4.86002e-16
Wfdc17	-3.05626	5.74734	-10.9232	9.51507e-18	4.90445e-16
Fam107a	-2.53875	4.5626	-10.9198	9.65575e-18	4.97128e-16
Atp6v0e	-3.87014	8.47719	-10.9146	9.87721e-18	5.0795e-16
	-4.13852	8.45285	-10.911	1.00346e-17	5.15456e-16
Ugp2	-3.24008	8.52302	-10.9107	1.00508e-17	5.157e-16
Cyp2d22	-2.68667	5.38461	-10.9066	1.02302e-17	5.24309e-16
Eng	-2.78291	7.34946	-10.9012	1.04768e-17	5.36339e-16
Igfbp4	-5.33146	8.69588	-10.8983	1.06118e-17	5.42634e-16
Reck	-4.0792	7.92275	-10.8963	1.07019e-17	5.4662e-16
Gstm1	-2.58215	5.73906	-10.8915	1.09303e-17	5.57654e-16
Ldhb	-3.4959	9.6471	-10.8901	1.09974e-17	5.60447e-16
Taok1	3.4793	5.85923	10.8859	1.1201e-17	5.70177e-16
	6.77235	7.9073	10.8695	1.2038e-17	6.12094e-16
Tgfbi	-3.75638	5.45352	-10.8631	1.23798e-17	6.28765e-16
Inpp5k	-3.93903	8.90866	-10.8498	1.31262e-17	6.65924e-16
Tmem64	-4.1313	6.62252	-10.8416	1.36058e-17	6.89477e-16
Col5a2	-4.28786	6.35124	-10.8388	1.37755e-17	6.97296e-16
Cast	-3.9613	5.85339	-10.8314	1.42287e-17	7.19426e-16
Ltbp4	-3.01732	5.58642	-10.8252	1.46206e-17	7.38412e-16
Ets2	-2.86934	5.4343	-10.8231	1.47565e-17	7.44442e-16
Cck	-5.2707	5.85595	-10.8204	1.49301e-17	7.52361e-16
Dtnbp1	-3.6598	7.50742	-10.8177	1.51118e-17	7.60667e-16
Pltp	-5.0619	8.39513	-10.8139	1.5364e-17	7.72413e-16
P2rx4	-2.77558	6.55041	-10.8137	1.53794e-17	7.72413e-16
Msn	-3.63258	8.00786	-10.8066	1.58667e-17	7.95998e-16
Aebp1	-3.60262	5.62335	-10.7968	1.65605e-17	8.29884e-16
Pcdh15	5.22654	8.36211	10.7962	1.66077e-17	8.31325e-16
Acot11	-3.92526	6.88106	-10.7878	1.72307e-17	8.61552e-16
Spred2	-3.44138	7.26432	-10.7855	1.74088e-17	8.69494e-16
Pm20d1	-2.79526	4.10846	-10.7843	1.74989e-17	8.7303e-16
Trim63	-3.57964	4.9536	-10.7825	1.764e-17	8.79095e-16
Hint3	-3.28746	6.60297	-10.7645	1.90884e-17	9.5023e-16
Man2a1	-2.85653	6.65937	-10.7557	1.98423e-17	9.8667e-16
Atp1b1	-4.62578	8.78991	-10.7409	2.11721e-17	1.05163e-15
Clec11a	-3.31915	6.72744	-10.7278	2.24286e-17	1.11282e-15
Cpxm1	-2.78065	6.10245	-10.7256	2.26525e-17	1.12269e-15
Ahnak2	-4.38987	6.81073	-10.724	2.28115e-17	1.12933e-15
S100b	-4.21954	5.79748	-10.7201	2.32092e-17	1.14776e-15
Erap1	-3.03011	5.32424	-10.7162	2.36041e-17	1.16599e-15
Hnrnpa2b1	3.84798	10.7767	10.716	2.36296e-17	1.16599e-15
Fermt2	-3.73682	8.29828	-10.713	2.39422e-17	1.18013e-15
Tmem64	-3.77042	7.03894	-10.7091	2.43584e-17	1.19933e-15
Pla2g15	-2.80725	6.65584	-10.7049	2.48074e-17	1.22011e-15
Ptgds	-6.07147	9.84468	-10.698	2.55737e-17	1.25643e-15
Sfrp1	-4.24253	4.4446	-10.6959	2.58124e-17	1.26677e-15
St3gal6	-4.10198	6.56195	-10.6921	2.62421e-17	1.28646e-15
Anxa1	-6.1741	7.25808	-10.6837	2.72332e-17	1.3336e-15
Iigp1	-3.4217	4.99957	-10.6808	2.7589e-17	1.34956e-15
F2r	-5.22696	7.90754	-10.6798	2.77104e-17	1.35403e-15
Foxf2	-2.38768	5.22982	-10.6725	2.86178e-17	1.39685e-15
	-4.99155	7.93865	-10.6613	3.00594e-17	1.46563e-15
Oat	-4.25205	9.23342	-10.6535	3.11071e-17	1.51508e-15
Psmb9	-2.44426	5.7361	-10.6301	3.4484e-17	1.67774e-15
Gpd2	-2.90282	7.01311	-10.6082	3.79835e-17	1.84601e-15
Lamb1	-3.36149	7.2097	-10.6051	3.84958e-17	1.86889e-15
Ccbe1	-3.11729	5.38668	-10.6034	3.87977e-17	1.88152e-15
Tns3	-4.19757	9.0797	-10.5919	4.08087e-17	1.97692e-15
Snap25	6.74158	8.93705	10.5879	4.15368e-17	2.00976e-15
	-2.62912	4.43968	-10.5877	4.15758e-17	2.00976e-15
Vopp1	2.86662	10.9492	10.5839	4.2272e-17	2.04098e-15
Adm	-3.13593	5.14629	-10.5837	4.2312e-17	2.04098e-15
Tmem248	-3.25869	7.07369	-10.5768	4.36262e-17	2.10212e-15
Pcbd2	-3.69272	7.74662	-10.5754	4.38991e-17	2.11301e-15
Zfp36	-3.16788	6.15342	-10.5709	4.47722e-17	2.15274e-15
Mgat4a	-3.03582	5.90407	-10.5694	4.50699e-17	2.16475e-15
Ugp2	-4.11572	7.97411	-10.5604	4.68844e-17	2.24951e-15
Pde4dip	-4.10492	5.99918	-10.5558	4.78595e-17	2.29385e-15
Fbn1	-3.38546	5.83209	-10.5491	4.92998e-17	2.36037e-15
Fam129a	-3.84808	5.79845	-10.5453	5.01213e-17	2.39716e-15
Eya1	-3.24713	5.7981	-10.5443	5.03365e-17	2.4049e-15
Cyp2d22	-3.18417	6.26825	-10.5421	5.08323e-17	2.4239e-15
	3.54515	8.29472	10.5421	5.08416e-17	2.4239e-15
Ifi47	-3.60871	5.68748	-10.5412	5.10349e-17	2.43055e-15
Filip1l	-3.6253	5.55075	-10.5406	5.11733e-17	2.43456e-15
Ncam1	4.40683	7.94345	10.5342	5.26504e-17	2.5022e-15
Unc45b	-2.99976	4.88575	-10.5311	5.33681e-17	2.53364e-15
Naglu	-3.26678	6.15956	-10.5279	5.41247e-17	2.56685e-15
Cadm1	3.36985	10.7154	10.5211	5.57699e-17	2.6421e-15
Akap13	3.93906	6.4028	10.5202	5.59975e-17	2.6501e-15
Spg21	-4.35839	7.99757	-10.5161	5.70243e-17	2.69586e-15
Efemp1	-5.91476	7.33542	-10.5127	5.78937e-17	2.7341e-15
Ak3	-4.01398	7.08759	-10.5105	5.84564e-17	2.75778e-15
Fmod	-6.29872	6.80812	-10.5093	5.87521e-17	2.76884e-15
Vamp5	-3.50835	6.69139	-10.509	5.88437e-17	2.77026e-15
Amotl1	-3.27477	7.64973	-10.5081	5.90587e-17	2.77748e-15
	3.65201	7.07295	10.5076	5.91955e-17	2.78102e-15
She	-2.78036	5.363	-10.4879	6.45753e-17	3.0306e-15
Cavin2	-3.44279	5.16314	-10.4811	6.65661e-17	3.12079e-15
Slc10a3	-2.56588	5.66646	-10.4808	6.66539e-17	3.12166e-15
Abi3bp	-5.04483	5.19585	-10.4662	7.10794e-17	3.32547e-15
Slc22a5	-3.32924	7.49236	-10.4618	7.24805e-17	3.38751e-15
Fam213a	-3.70964	9.0333	-10.4594	7.32667e-17	3.42071e-15
Flt4	-2.76101	6.22054	-10.455	7.46843e-17	3.48329e-15
Elovl7	-3.38073	4.96099	-10.4517	7.57707e-17	3.5303e-15
Rtp4	-4.1048	5.58862	-10.451	7.60365e-17	3.53903e-15
Osmr	-5.90096	6.18665	-10.4499	7.63959e-17	3.5521e-15
Crybg1	-2.28865	3.76042	-10.4376	8.06687e-17	3.7469e-15
Trim12c	-3.44587	4.53934	-10.4342	8.18968e-17	3.80003e-15
Plpbp	-2.82105	7.98143	-10.4291	8.37395e-17	3.88154e-15
Rcsd1	-2.53618	6.20155	-10.4267	8.46505e-17	3.91974e-15
Lgals9	-3.54833	5.43561	-10.4198	8.72612e-17	4.03648e-15
Yap1	-3.23757	7.90392	-10.4049	9.32299e-17	4.30816e-15
Gns	-3.83595	8.91297	-10.4023	9.42723e-17	4.34769e-15
Rps6ka4	-3.42693	7.24961	-10.4023	9.42782e-17	4.34769e-15
Ncam1	3.92196	10.6538	10.3988	9.57602e-17	4.41152e-15
Ctss	-5.45125	8.47058	-10.3934	9.80582e-17	4.51278e-15
Tmed10	-3.26084	9.26373	-10.3879	1.0049e-16	4.61998e-15
A430102J17Rik	3.74256	8.24979	10.3807	1.03755e-16	4.76524e-15
Hexb	-3.30137	8.08883	-10.3789	1.04598e-16	4.79906e-15
	3.53923	6.05165	10.3607	1.13346e-16	5.19515e-15
Ech1	-3.91767	8.16191	-10.3559	1.15775e-16	5.30109e-15
	-2.55343	4.90665	-10.3552	1.1612e-16	5.31149e-15
Fam46c	-3.93089	5.96871	-10.3525	1.1755e-16	5.37145e-15
Snx9	-3.37695	6.09363	-10.352	1.1778e-16	5.37652e-15
AI465300	4.13144	5.49525	10.351	1.18342e-16	5.39669e-15
Csf1r	-2.81482	6.3888	-10.3475	1.20166e-16	5.47437e-15
Phgdh	-3.80302	7.78374	-10.3465	1.20694e-16	5.49287e-15
Atp6v0d2	-3.22752	4.57432	-10.3338	1.27692e-16	5.80547e-15
Mtmr10	-2.90473	7.77376	-10.3101	1.41809e-16	6.44081e-15
Ddit4l	-2.99302	6.21621	-10.3074	1.43504e-16	6.51122e-15
B830007D08Rik	4.35127	7.03045	10.3068	1.4393e-16	6.52401e-15
Scd1	-4.03169	6.82748	-10.2983	1.49466e-16	6.76812e-15
Renbp	-2.80496	7.0721	-10.2975	1.49938e-16	6.78271e-15
Adgrf5	-4.23924	5.91116	-10.2967	1.50506e-16	6.80156e-15
Bhlhe40	-4.11697	7.53271	-10.2953	1.51435e-16	6.83669e-15
Ctsz	-4.50668	7.23478	-10.2908	1.54474e-16	6.96691e-15
Bphl	-3.05538	8.33645	-10.2831	1.59845e-16	7.20198e-15
Sfrp1	-3.00639	5.42876	-10.2817	1.6083e-16	7.23909e-15
Rsu1	-2.81907	7.70111	-10.2791	1.62706e-16	7.31624e-15
Ifi30	-3.09035	7.18247	-10.2733	1.6693e-16	7.49872e-15
Als2cl	-2.21684	4.41642	-10.2678	1.71079e-16	7.67745e-15
Htr3a	-3.26255	6.30961	-10.2674	1.71341e-16	7.68157e-15
Tmem238	-2.31102	6.46679	-10.267	1.71695e-16	7.68977e-15
Cthrc1	-4.30386	6.49874	-10.2663	1.72196e-16	7.70459e-15
	4.25958	7.99631	10.2633	1.74551e-16	7.8022e-15
Ctsl	-4.50431	10.0434	-10.2594	1.77521e-16	7.92712e-15
Tek	-3.81171	5.87565	-10.2585	1.78261e-16	7.95228e-15
Acbd5	3.02156	6.4445	10.2578	1.78786e-16	7.96782e-15
Prpmp5	-3.31631	4.39771	-10.2541	1.81742e-16	8.09154e-15
Vwf	-4.36678	5.7029	-10.2503	1.8484e-16	8.22138e-15
Lrp4	4.92024	8.78157	10.2494	1.85616e-16	8.24776e-15
Nfkb1	-2.67952	7.01634	-10.234	1.98753e-16	8.82281e-15
Mbp	-3.42852	4.60503	-10.2334	1.99288e-16	8.83783e-15
Cers2	-2.80992	7.74285	-10.2264	2.05556e-16	9.10686e-15
Tmem86b	5.09801	7.29818	10.222	2.09554e-16	9.27488e-15
	-3.86118	4.50472	-10.2215	2.10057e-16	9.2856e-15
Col4a4	-3.91827	6.14472	-10.2213	2.10294e-16	9.2856e-15
Dpyd	-3.54816	5.54089	-10.2209	2.10581e-16	9.2856e-15
Sppl2a	-2.92589	6.62255	-10.2209	2.1062e-16	9.2856e-15
Ubap2l	4.3525	5.76741	10.2188	2.12628e-16	9.36498e-15
Dap	-3.69937	7.17338	-10.2138	2.17357e-16	9.56394e-15
Rdh10	-4.19708	9.23486	-10.2135	2.17692e-16	9.56934e-15
	4.42122	7.28098	10.2073	2.23713e-16	9.82444e-15
Bag4	-3.11574	6.76837	-10.2067	2.24343e-16	9.84251e-15
Nup153	2.89991	6.20006	10.2051	2.25902e-16	9.90128e-15
Gm9918	4.8289	8.36458	10.2047	2.26327e-16	9.90454e-15
Bicc1	-3.0313	5.70469	-10.2046	2.26416e-16	9.90454e-15
Ccnd3	-3.71323	7.21408	-10.2032	2.27883e-16	9.95904e-15
Tmed3	-3.43369	7.98157	-10.1868	2.45077e-16	1.07001e-14
	-2.24984	4.35463	-10.1864	2.45418e-16	1.07047e-14
Myo5a	-3.15575	6.99744	-10.1857	2.4629e-16	1.07323e-14
Tmc6	-2.44003	5.19636	-10.1823	2.50011e-16	1.08839e-14
Mpc1	-3.65235	8.50157	-10.1794	2.5317e-16	1.10108e-14
Pdk1	-3.70652	6.86623	-10.1749	2.58287e-16	1.12225e-14
Kctd12b	-3.0033	5.56913	-10.1634	2.71881e-16	1.18018e-14
Stx7	-3.14373	8.83444	-10.1569	2.79881e-16	1.21374e-14
Irak3	-2.59888	4.40571	-10.1553	2.81785e-16	1.22082e-14
Kazald1	-3.5381	6.27147	-10.154	2.83455e-16	1.22688e-14
Meis2	4.20288	8.01681	10.1444	2.95827e-16	1.27921e-14
Esam	-3.52497	6.75453	-10.1422	2.98675e-16	1.29028e-14
Kansl1	3.58063	8.22916	10.136	3.07011e-16	1.32503e-14
Pgap2	-4.23359	7.14238	-10.1293	3.16355e-16	1.36405e-14
Npr3	-3.78947	6.05155	-10.1256	3.21607e-16	1.38537e-14
Pbxip1	-3.17688	7.80963	-10.1205	3.29002e-16	1.41587e-14
Fam129b	-3.03539	7.63205	-10.1155	3.36313e-16	1.44595e-14
C1qtnf7	-2.65322	4.09079	-10.1047	3.52802e-16	1.5154e-14
Abcc9	-4.74791	5.51234	-10.0907	3.75543e-16	1.61155e-14
Ncapd3	3.4405	8.15973	10.0897	3.77153e-16	1.61692e-14
Trpm1	-4.33866	5.90698	-10.0891	3.78245e-16	1.62006e-14
Slc12a9	3.30723	5.58968	10.0842	3.86607e-16	1.6543e-14
1600014C10Rik	-2.49114	7.18943	-10.0823	3.89876e-16	1.66671e-14
Cytl1	-2.51481	5.44223	-10.0773	3.98498e-16	1.70196e-14
	5.76297	6.27513	10.0751	4.02434e-16	1.71714e-14
Parva	-3.05036	7.68879	-10.0708	4.10257e-16	1.74887e-14
Gng12	-3.16093	6.08772	-10.0701	4.11535e-16	1.75266e-14
Itm2a	-4.0349	8.6247	-10.0646	4.21753e-16	1.79332e-14
Pqlc1	-3.43218	6.89475	-10.0645	4.21879e-16	1.79332e-14
Pitpnm3	4.18062	9.61967	10.0598	4.30813e-16	1.82958e-14
Smim14	-3.83685	8.54419	-10.059	4.32301e-16	1.83417e-14
Zfp207	3.65978	9.8896	10.0572	4.35822e-16	1.84737e-14
Psmb8	-2.36277	6.32973	-10.0538	4.42512e-16	1.87396e-14
Cmtm6	-2.49599	7.19855	-10.0496	4.50869e-16	1.90757e-14
Slc9a9	-2.46147	5.73852	-10.0492	4.51617e-16	1.90894e-14
Swap70	-2.48547	5.75093	-10.0452	4.59679e-16	1.9412e-14
Pip5k1b	-3.24537	6.586	-10.0415	4.67439e-16	1.9708e-14
	4.01231	6.64606	10.0414	4.67564e-16	1.9708e-14
Pacsin3	-3.17	6.6165	-10.0412	4.68046e-16	1.97099e-14
Ldhb	-3.37927	9.6764	-10.0355	4.80093e-16	2.01984e-14
Cald1	-3.97705	7.18209	-10.0331	4.8507e-16	2.03888e-14
Nfix	-4.12339	8.24807	-10.0244	5.04234e-16	2.11745e-14
Arfgef2	-3.04689	6.6189	-10.0238	5.05749e-16	2.12184e-14
Arap3	-2.63224	4.69725	-10.0209	5.12241e-16	2.14708e-14
Pcx	-2.98747	6.8325	-10.0188	5.16991e-16	2.16498e-14
Man2b1	-3.83755	7.96655	-10.0061	5.47043e-16	2.2887e-14
Sptbn1	-4.19689	8.51612	-10.0035	5.53382e-16	2.31307e-14
Vkorc1	-3.74627	7.79443	-10.0018	5.57745e-16	2.32916e-14
H2-Aa	-2.81983	4.9551	-9.99203	5.82474e-16	2.43017e-14
Stx11	-2.81162	4.7751	-9.98737	5.94664e-16	2.47874e-14
Jcad	-2.90187	7.43389	-9.98612	5.9798e-16	2.49026e-14
Pitpna	-2.94786	8.5315	-9.98357	6.04807e-16	2.51636e-14
Cd82	-3.30855	7.40657	-9.98187	6.09404e-16	2.53316e-14
Reep5	-3.57222	8.14749	-9.98047	6.13229e-16	2.54671e-14
	-3.02797	7.08706	-9.97988	6.1483e-16	2.55101e-14
	-2.85926	5.27229	-9.97898	6.17302e-16	2.55891e-14
Lta4h	-4.15709	8.11321	-9.96436	6.58828e-16	2.72854e-14
Rsph10b	-3.62079	6.5017	-9.94898	7.05551e-16	2.91936e-14
Ptprb	-4.04791	5.9591	-9.94774	7.09437e-16	2.93275e-14
Htatip2	-2.45342	5.34865	-9.94724	7.11026e-16	2.93663e-14
Elovl7	-3.87771	5.83597	-9.94207	7.27578e-16	3.00224e-14
Supt16	3.13678	10.3263	9.94044	7.32881e-16	3.02136e-14
Postn	-3.88714	6.07399	-9.93904	7.37485e-16	3.03756e-14
Fam174b	-3.03162	6.95486	-9.93513	7.50441e-16	3.0881e-14
Lrrc58	-3.28285	8.50738	-9.93147	7.62784e-16	3.13604e-14
P2ry6	-2.50342	4.8843	-9.9285	7.72926e-16	3.17484e-14
Atp1a2	-6.01186	7.14611	-9.9215	7.97425e-16	3.27249e-14
Tmem47	-3.85474	6.07155	-9.91989	8.03156e-16	3.29301e-14
Prpf4b	3.9747	10.5243	9.91442	8.22965e-16	3.37014e-14
Thbs2	-3.26065	5.11716	-9.91429	8.23461e-16	3.37014e-14
Rhbdf1	-2.73791	6.55018	-9.91227	8.30902e-16	3.39751e-14
Mtch2	3.61328	6.59698	9.91044	8.37697e-16	3.42219e-14
Plekha7	-2.77811	5.76891	-9.90932	8.41906e-16	3.43627e-14
Evc2	-2.92869	6.18983	-9.89136	9.12084e-16	3.71934e-14
Gskip	-3.18941	7.74494	-9.88853	9.23633e-16	3.76082e-14
Slc4a2	-3.38322	7.01884	-9.88846	9.23924e-16	3.76082e-14
Dock1	-3.19626	7.40667	-9.88453	9.40256e-16	3.82385e-14
Cotl1	-5.87962	7.85094	-9.88357	9.4429e-16	3.83679e-14
Phgdh	-4.19177	7.74052	-9.87305	9.8965e-16	4.01748e-14
Fam114a1	-3.01258	6.18965	-9.87054	1.00078e-15	4.05901e-14
Rbm39	4.89897	9.9623	9.86648	1.01906e-15	4.12946e-14
Smad6	-3.97603	5.28875	-9.86322	1.03397e-15	4.18608e-14
4931406C07Rik	-3.59985	6.35509	-9.86082	1.0451e-15	4.22737e-14
Pappa2	-3.08928	6.56782	-9.85916	1.05286e-15	4.25493e-14
Endod1	-2.51323	6.23486	-9.85672	1.06438e-15	4.29766e-14
Stra6	-3.54332	6.1142	-9.84988	1.09736e-15	4.42685e-14
Lamp2	-2.96513	8.28848	-9.83627	1.16601e-15	4.69959e-14
Ak1	-3.46525	7.47045	-9.82664	1.2172e-15	4.90151e-14
S100a16	-4.01298	7.66173	-9.82576	1.22201e-15	4.91649e-14
Gch1	-2.06734	4.58876	-9.81533	1.28021e-15	5.14605e-14
Anxa4	-3.40737	6.36669	-9.81414	1.28705e-15	5.16895e-14
	3.7471	7.24013	9.80641	1.33221e-15	5.34554e-14
Smyd2	-3.07652	7.47242	-9.80451	1.34355e-15	5.38626e-14
Myct1	-2.09904	4.84933	-9.80402	1.34651e-15	5.39334e-14
Calml4	-4.39377	6.53279	-9.80316	1.35165e-15	5.4091e-14
Rbms3	-3.42849	6.90976	-9.8001	1.37024e-15	5.47864e-14
Tln1	-3.59474	6.92625	-9.79407	1.40762e-15	5.62313e-14
	3.22655	6.31884	9.79109	1.42646e-15	5.69335e-14
Ppm1f	-2.17895	6.99214	-9.78797	1.44647e-15	5.7681e-14
Fam107a	-4.31427	6.54607	-9.786	1.45922e-15	5.81379e-14
Cd14	-2.75068	5.2261	-9.78091	1.49275e-15	5.94216e-14
	-3.16843	7.74827	-9.77395	1.53986e-15	6.12426e-14
Tfpi	-3.53458	4.85985	-9.77318	1.54517e-15	6.13996e-14
Cebpd	-4.04556	6.39542	-9.76975	1.56906e-15	6.2294e-14
Cybb	-3.63558	5.25842	-9.76903	1.57405e-15	6.24374e-14
Insc	-2.51943	6.29349	-9.76696	1.58866e-15	6.29615e-14
Stox1	-2.87851	4.48078	-9.76243	1.62118e-15	6.41939e-14
Ctsb	-3.08919	7.10222	-9.758	1.6535e-15	6.54162e-14
	3.83325	6.99259	9.74964	1.71642e-15	6.78461e-14
Pcca	-2.64758	7.78087	-9.7456	1.74765e-15	6.90197e-14
Degs1	-4.26267	9.26618	-9.74514	1.75129e-15	6.91034e-14
	3.05988	6.32651	9.72755	1.89436e-15	7.46833e-14
Emc10	-3.61692	8.72835	-9.72326	1.93106e-15	7.60637e-14
Pnp	-4.61942	7.90668	-9.71651	1.99011e-15	7.83211e-14
Amot	-3.51034	6.55289	-9.71381	2.01431e-15	7.92045e-14
Bmp7	-2.6598	5.25393	-9.71293	2.02224e-15	7.94467e-14
Tagln	-3.20868	6.44929	-9.70871	2.06073e-15	8.08887e-14
Slc50a1	-3.12973	7.21721	-9.70569	2.0887e-15	8.19153e-14
	3.86193	4.79035	9.7045	2.0998e-15	8.22471e-14
Akr1b10	-2.56032	6.16928	-9.70439	2.10081e-15	8.22471e-14
Samd11	4.45326	10.3975	9.70377	2.1067e-15	8.24062e-14
	-6.8808	8.16771	-9.70145	2.12868e-15	8.31937e-14
Tbc1d1	-2.66914	6.83641	-9.70098	2.1331e-15	8.32942e-14
2810037O22Rik	3.49287	11.0506	9.69599	2.18122e-15	8.50997e-14
Nat8f1	-3.27784	6.88887	-9.69438	2.19697e-15	8.564e-14
Itgb5	-3.54048	8.07205	-9.68532	2.28774e-15	8.91015e-14
Kcnq1ot1	4.98357	6.54176	9.68278	2.31382e-15	9.00394e-14
Cgrrf1	-3.94115	7.67926	-9.67474	2.39844e-15	9.32519e-14
	3.48679	9.84526	9.66695	2.48346e-15	9.64742e-14
Rnf130	-2.83088	8.25688	-9.66179	2.54133e-15	9.86374e-14
	3.34111	6.75636	9.65192	2.65601e-15	1.03e-13
	5.42286	7.76117	9.65002	2.67869e-15	1.0379e-13
Fah	-2.67103	7.00055	-9.64106	2.78819e-15	1.0789e-13
Wasf1	3.4416	9.33161	9.64097	2.78929e-15	1.0789e-13
Msrb2	-2.44661	6.3327	-9.63789	2.82799e-15	1.09293e-13
Ghr	-3.6914	6.93532	-9.63635	2.84746e-15	1.09951e-13
Rhoq	-3.98575	8.5357	-9.6336	2.88276e-15	1.11219e-13
Lasp1	-4.88094	8.4807	-9.62909	2.94137e-15	1.13384e-13
Zc3hav1	-3.56258	6.33886	-9.62647	2.97611e-15	1.14625e-13
Spg20	-2.86891	7.59618	-9.62625	2.979e-15	1.14638e-13
	3.45853	6.80909	9.62342	3.01694e-15	1.15999e-13
Fmod	-4.26395	6.68306	-9.6136	3.15242e-15	1.21085e-13
Ccdc74a	-2.44934	4.69657	-9.61344	3.15457e-15	1.21085e-13
Clec4n	-2.53273	4.60484	-9.60869	3.22239e-15	1.23583e-13
Edn3	-3.51841	6.06458	-9.60717	3.24438e-15	1.2432e-13
Alg14	-3.39424	7.21456	-9.60618	3.25875e-15	1.24765e-13
Sord	-3.10682	6.95925	-9.59862	3.37084e-15	1.28947e-13
Afap1l2	-2.16974	5.23931	-9.59516	3.42331e-15	1.30843e-13
Inpp5k	-4.77338	6.94252	-9.59367	3.4462e-15	1.31606e-13
Naalad2	-3.47832	5.26686	-9.59273	3.46085e-15	1.32054e-13
Rgs5	-5.68859	7.81372	-9.59017	3.50063e-15	1.33459e-13
Psme4	3.39492	6.58273	9.57439	3.75665e-15	1.43099e-13
Hdac11	-3.45241	6.22162	-9.57151	3.80542e-15	1.44834e-13
Ntrk2	-3.50223	6.29042	-9.55952	4.01511e-15	1.52686e-13
Tmtc1	-3.40306	6.74091	-9.55918	4.02114e-15	1.52786e-13
Sdcbp	-4.03495	7.25735	-9.5582	4.0389e-15	1.53332e-13
Neat1	-3.29102	6.66669	-9.55534	4.09084e-15	1.55173e-13
Milr1	-2.31365	4.61828	-9.55169	4.15823e-15	1.57597e-13
	3.132	7.70349	9.55148	4.16227e-15	1.57618e-13
Hexb	-5.03576	7.97596	-9.55008	4.18842e-15	1.58475e-13
Nr2f2	-3.03152	5.88226	-9.54604	4.2648e-15	1.61229e-13
Sdc1	-4.48589	4.47883	-9.54546	4.27583e-15	1.61511e-13
Ppt1	-3.61541	7.18638	-9.54484	4.28762e-15	1.61821e-13
	4.11483	5.83132	9.54028	4.37602e-15	1.65019e-13
Ampd3	-3.70852	6.2898	-9.53748	4.43125e-15	1.66962e-13
	-2.57055	6.15069	-9.53595	4.46166e-15	1.67968e-13
2900022M07Rik	3.48039	5.32915	9.53533	4.47418e-15	1.68299e-13
Rbm47	-3.07767	5.02203	-9.53421	4.49661e-15	1.69001e-13
Tbc1d2	-2.29077	5.77903	-9.53302	4.52065e-15	1.69763e-13
Unc13a	2.91648	6.83005	9.53129	4.55582e-15	1.70942e-13
Gdpd1	3.17118	9.29433	9.53108	4.56002e-15	1.70957e-13
Cd200	-3.48406	7.81784	-9.52954	4.59161e-15	1.71998e-13
Rhod	-2.36991	5.38001	-9.5287	4.60883e-15	1.725e-13
	-3.40847	6.06398	-9.52678	4.64865e-15	1.73846e-13
Fmo2	-2.23669	4.47314	-9.52251	4.7384e-15	1.77056e-13
Perp	-4.66478	6.12467	-9.52063	4.77842e-15	1.78404e-13
	3.92684	6.11739	9.51228	4.96038e-15	1.85044e-13
Ptbp2	3.02962	10.439	9.50955	5.02128e-15	1.87161e-13
Rgs5	-4.99867	7.18329	-9.50819	5.05212e-15	1.88155e-13
	4.30662	8.41563	9.50372	5.15423e-15	1.91799e-13
Creb3l2	-2.97553	7.12387	-9.50266	5.17866e-15	1.9255e-13
Serp1	-3.74504	8.6365	-9.49607	5.33383e-15	1.98156e-13
Shisa5	-3.96677	8.35276	-9.49345	5.39671e-15	2.00327e-13
Dpep1	-2.74693	5.2995	-9.49267	5.41549e-15	2.00858e-13
Elovl7	-3.5442	6.04634	-9.48889	5.50788e-15	2.04117e-13
Snx5	-3.34325	7.53093	-9.47954	5.74333e-15	2.12668e-13
Chpt1	-4.1108	5.11404	-9.47877	5.76337e-15	2.13235e-13
Nrp1	-3.46616	8.40408	-9.47679	5.81459e-15	2.14954e-13
Ms4a6d	-3.14414	4.18447	-9.47596	5.83639e-15	2.15583e-13
Papss2	-3.67002	5.46555	-9.47251	5.92726e-15	2.1876e-13
Ginm1	-2.94022	6.96378	-9.47127	5.96001e-15	2.19789e-13
Mcur1	-3.01103	8.31553	-9.4688	6.02639e-15	2.22056e-13
Chmp2b	-3.15639	7.96236	-9.46817	6.04348e-15	2.22504e-13
1810058I24Rik	-3.10701	8.86177	-9.46581	6.10776e-15	2.24687e-13
Snap25	4.99356	11.8061	9.46322	6.179e-15	2.27122e-13
	3.33173	7.0231	9.46131	6.2321e-15	2.28888e-13
Mppe1	-3.08296	7.1698	-9.46096	6.24182e-15	2.29058e-13
Cdk5r1	3.17629	8.09222	9.45801	6.32488e-15	2.31917e-13
Ptgfrn	-3.01457	7.14447	-9.45257	6.48087e-15	2.37444e-13
Phlda1	-3.25416	7.17998	-9.44727	6.63643e-15	2.42946e-13
Retsat	-2.94862	5.98267	-9.44393	6.73653e-15	2.46411e-13
Psd3	-3.38748	7.38317	-9.43748	6.93382e-15	2.53422e-13
Gaa	-3.45295	7.84449	-9.4372	6.94256e-15	2.53535e-13
Slc12a7	-2.80167	6.76011	-9.43694	6.95083e-15	2.53595e-13
Stat5b	-2.89362	6.66343	-9.43679	6.95543e-15	2.53595e-13
Tmcc3	-3.98139	8.32879	-9.43079	7.14479e-15	2.60288e-13
Smc6	5.11416	6.84198	9.43008	7.16776e-15	2.60914e-13
Folr1	-3.74456	6.73675	-9.42544	7.31814e-15	2.66174e-13
Dyrk2	3.15859	11.1748	9.41975	7.50699e-15	2.72823e-13
Vps18	2.67074	5.82672	9.41775	7.57465e-15	2.7506e-13
Thbd	-3.55503	5.70624	-9.41424	7.6949e-15	2.79202e-13
Grip1	3.05728	7.32543	9.40075	8.17411e-15	2.96351e-13
Ctsh	-4.30198	6.52442	-9.39809	8.27208e-15	2.99662e-13
Cds2	-2.94021	5.48599	-9.39674	8.32251e-15	3.01247e-13
Lsamp	-2.6824	6.32596	-9.3961	8.34648e-15	3.01872e-13
AA617406	2.8498	7.10052	9.39431	8.41344e-15	3.0405e-13
Il2rg	-2.42751	4.8903	-9.39374	8.4349e-15	3.04582e-13
	3.17882	7.35693	9.39192	8.50406e-15	3.06833e-13
Ly96	-2.73809	4.88397	-9.38799	8.65519e-15	3.11837e-13
Kdm6a	3.62527	5.91157	9.38796	8.65658e-15	3.11837e-13
Cd5l	-2.99451	5.20645	-9.38516	8.76562e-15	3.15376e-13
Gbp6	-2.98437	4.37491	-9.38508	8.76881e-15	3.15376e-13
Zfp467	-2.6062	6.16157	-9.38247	8.87184e-15	3.18828e-13
	4.33913	5.18318	9.38059	8.94716e-15	3.21279e-13
Gstk1	-3.15254	6.5641	-9.37646	9.11433e-15	3.27021e-13
Irak2	-2.73476	6.55178	-9.37258	9.27418e-15	3.32492e-13
Gns	-4.6275	9.21908	-9.36999	9.38231e-15	3.36101e-13
Ctnna1	-3.1145	9.8725	-9.36286	9.68694e-15	3.46739e-13
Fmod	-4.02901	6.53033	-9.35783	9.90813e-15	3.54375e-13
Zfp467	-3.50171	6.86366	-9.3561	9.98526e-15	3.5685e-13
Pqlc3	-2.73241	4.86022	-9.35589	9.99456e-15	3.569e-13
	2.46183	6.0796	9.35553	1.00106e-14	3.57189e-13
Gmpr	-2.96376	7.11461	-9.35139	1.0198e-14	3.6359e-13
Spg20	-2.84542	6.91944	-9.35058	1.02351e-14	3.64623e-13
Casz1	2.95743	8.25193	9.34593	1.04507e-14	3.72012e-13
	3.19235	6.482	9.34393	1.05451e-14	3.75073e-13
Zcchc24	-2.50548	6.97749	-9.34244	1.06158e-14	3.7729e-13
H2-Ab1	-2.95178	4.95801	-9.34168	1.06519e-14	3.78275e-13
Naga	-3.16928	7.40395	-9.33114	1.11672e-14	3.96265e-13
	2.62903	6.79972	9.32508	1.1475e-14	4.06865e-13
Casp8	-2.68794	5.43027	-9.31831	1.18287e-14	4.19077e-13
Gng10	-2.83117	8.34696	-9.31723	1.18858e-14	4.20769e-13
Glmp	-4.28216	7.5798	-9.31667	1.19159e-14	4.21504e-13
C3ar1	-2.94579	4.42569	-9.31463	1.20251e-14	4.25034e-13
Fndc1	-3.66098	7.01547	-9.3139	1.20644e-14	4.2609e-13
2810403D21Rik	3.13418	5.0936	9.31312	1.21071e-14	4.27263e-13
S100a4	-3.4074	5.34715	-9.30259	1.26923e-14	4.47564e-13
	3.85505	5.98152	9.29921	1.28859e-14	4.54036e-13
Spon1	-2.9478	5.64297	-9.2972	1.30025e-14	4.57788e-13
Fyb	-2.66609	5.33639	-9.29434	1.31704e-14	4.63338e-13
Neo1	3.63818	5.6311	9.29331	1.32317e-14	4.65131e-13
Cstb	-2.98645	9.75428	-9.28932	1.34704e-14	4.73153e-13
	2.49151	6.10169	9.28235	1.38981e-14	4.87795e-13
Phkb	-3.02385	7.57151	-9.28189	1.39268e-14	4.88423e-13
Igf1	-3.76625	5.99667	-9.27903	1.41068e-14	4.9435e-13
Irgm2	-3.54926	5.78448	-9.27292	1.44985e-14	5.07684e-13
Ctla2b	-2.93744	4.96486	-9.27133	1.46024e-14	5.10925e-13
Col1a2	-4.16565	5.80443	-9.27042	1.4662e-14	5.12615e-13
Rela	-3.83331	7.41459	-9.26808	1.48169e-14	5.17628e-13
Slc22a8	-2.97883	5.70483	-9.26682	1.4901e-14	5.20161e-13
Wfikkn2	-3.24091	5.72802	-9.26187	1.52353e-14	5.31421e-13
	2.82333	6.04971	9.25787	1.55112e-14	5.40625e-13
Ubxn10	2.83334	6.40923	9.25428	1.57632e-14	5.48984e-13
	-3.62465	6.73473	-9.25378	1.57986e-14	5.49792e-13
Etfb	-2.41206	8.46476	-9.24798	1.62148e-14	5.63844e-13
	-5.05785	9.25802	-9.24073	1.67511e-14	5.82044e-13
Aldh1a1	-3.9083	8.36842	-9.24006	1.68015e-14	5.83345e-13
C1qb	-3.59691	7.02779	-9.23929	1.68592e-14	5.84899e-13
Atp6v0d2	-2.91798	5.68074	-9.23677	1.70513e-14	5.91107e-13
Chac2	-3.76868	6.91264	-9.22507	1.79701e-14	6.2248e-13
Igfbp3	-2.62206	5.37922	-9.22248	1.81803e-14	6.29279e-13
Rusc1	-2.98043	6.40833	-9.21605	1.87121e-14	6.47189e-13
Tlr13	-2.3632	4.56072	-9.21262	1.90027e-14	6.56735e-13
Ntrk2	-2.91016	8.35104	-9.20885	1.93262e-14	6.67405e-13
Fbln1	-3.92577	6.80003	-9.20504	1.96597e-14	6.78402e-13
Flnb	-2.92434	5.75101	-9.20337	1.98074e-14	6.82976e-13
Sash1	-2.95702	8.20948	-9.2032	1.98232e-14	6.83001e-13
	3.51818	6.90242	9.19904	2.01967e-14	6.95337e-13
Angpt1	-4.08597	5.52479	-9.1956	2.05104e-14	7.056e-13
Serpinh1	-4.87097	6.86145	-9.18996	2.10363e-14	7.23138e-13
Efhd2	-2.89966	7.92118	-9.18936	2.10934e-14	7.2455e-13
Ltbp2	-3.38956	4.8464	-9.18778	2.12428e-14	7.29127e-13
	2.92119	6.3008	9.18376	2.16297e-14	7.41841e-13
Cdh5	-2.58245	5.09768	-9.18194	2.18075e-14	7.47372e-13
Glul	-3.8437	8.41947	-9.18026	2.1972e-14	7.52437e-13
Pla2g16	-2.99235	7.08667	-9.17877	2.21202e-14	7.56936e-13
Clu	-5.474	10.5064	-9.16926	2.30843e-14	7.8933e-13
Mir124-2hg	4.80732	10.9418	9.16797	2.32186e-14	7.93321e-13
Ednrb	-3.31689	6.13701	-9.1672	2.32986e-14	7.95452e-13
Angptl2	-2.77462	4.89964	-9.16478	2.35529e-14	8.03524e-13
Sorl1	-3.75478	7.14569	-9.16021	2.40412e-14	8.19563e-13
Itgb5	-4.15859	7.26561	-9.15702	2.43878e-14	8.3075e-13
Slc25a30	-3.71147	5.70988	-9.15596	2.4504e-14	8.34081e-13
Sgms1	-3.46749	7.96593	-9.15522	2.45862e-14	8.36247e-13
Npc2	-3.34173	10.1718	-9.15183	2.49627e-14	8.48412e-13
	3.77344	6.4332	9.14587	2.5639e-14	8.70742e-13
	-3.47604	5.26118	-9.14523	2.57138e-14	8.72626e-13
Ccbe1	-2.27928	3.74958	-9.14183	2.61092e-14	8.85377e-13
Mrc2	-3.02732	5.68517	-9.14045	2.62714e-14	8.90206e-13
Shroom4	-2.71039	5.47405	-9.13795	2.65678e-14	8.99574e-13
Mfsd5	-2.85953	7.35645	-9.13737	2.66365e-14	9.01226e-13
Il17re	-2.95607	6.43822	-9.13461	2.69692e-14	9.11797e-13
Cabcoco1	-2.62609	4.81104	-9.13425	2.70121e-14	9.12563e-13
Cyp39a1	-3.88349	5.65754	-9.13295	2.71703e-14	9.17222e-13
Ptprc	-4.7239	4.77814	-9.13085	2.74283e-14	9.25238e-13
Il13ra1	-2.59951	4.48702	-9.12881	2.76796e-14	9.33019e-13
Gpx1	-3.45135	9.16651	-9.12576	2.80621e-14	9.45203e-13
Arhgef6	-2.85432	6.39906	-9.1242	2.82586e-14	9.51112e-13
Jade2	-4.46824	6.94719	-9.12216	2.85188e-14	9.59154e-13
Actn1	-2.71787	8.20018	-9.1215	2.86034e-14	9.61283e-13
Ntrk3	-2.49823	6.37687	-9.11977	2.88261e-14	9.68046e-13
Igf1	-4.14912	7.15312	-9.1154	2.93982e-14	9.86523e-13
D10Ertd709e	3.23569	6.08282	9.11126	2.99487e-14	1.00373e-12
Ak5	-2.88963	6.69064	-9.11121	2.99555e-14	1.00373e-12
Gpx8	-2.88457	7.93431	-9.10723	3.04963e-14	1.02109e-12
Srek1	2.91156	8.26127	9.10234	3.11733e-14	1.04243e-12
Hfe	-3.94936	6.80753	-9.10229	3.11797e-14	1.04243e-12
Lima1	-3.33615	7.20724	-9.10018	3.14762e-14	1.05156e-12
Exoc3l2	-2.81368	4.76362	-9.09617	3.20488e-14	1.0699e-12
Pan3	5.35401	7.98578	9.09088	3.28184e-14	1.09478e-12
Celsr3	3.60932	7.86283	9.08205	3.41464e-14	1.13742e-12
Pias4	3.06292	5.48028	9.08205	3.41472e-14	1.13742e-12
Endod1	-3.12247	6.48226	-9.07965	3.45171e-14	1.1489e-12
Tbx1	-2.38584	4.43	-9.0777	3.48204e-14	1.15814e-12
Rftn1	-2.71387	6.36241	-9.07053	3.59594e-14	1.19514e-12
Cnn3	-4.52251	8.95818	-9.06876	3.62462e-14	1.20378e-12
	3.86493	7.34453	9.06793	3.63816e-14	1.20739e-12
Smo	-4.47963	6.27499	-9.06737	3.64725e-14	1.20952e-12
Myh14	-2.7927	6.73732	-9.06485	3.68877e-14	1.22239e-12
	3.88282	7.49191	9.06383	3.70571e-14	1.2271e-12
Bambi	-2.94557	7.00028	-9.06258	3.7266e-14	1.23299e-12
	-6.02342	9.19056	-9.0623	3.73134e-14	1.23299e-12
Timp1	-3.21771	5.72636	-9.06228	3.73169e-14	1.23299e-12
Slco1c1	-4.92951	6.45155	-9.06	3.77003e-14	1.24474e-12
Cyp2j6	-3.1844	5.83808	-9.05963	3.77632e-14	1.24591e-12
Fam129a	-3.97263	6.04953	-9.05264	3.89678e-14	1.28471e-12
Ttr	-7.66982	8.58297	-9.05086	3.92801e-14	1.29406e-12
Egfl7	-2.48079	6.30816	-9.0469	3.99844e-14	1.3163e-12
Cobll1	-3.19196	5.36695	-9.03912	4.14074e-14	1.36117e-12
Soat1	-3.07035	5.75576	-9.03912	4.14076e-14	1.36117e-12
	5.29772	7.19174	9.03503	4.21741e-14	1.38536e-12
	-2.60635	4.25436	-9.01984	4.51525e-14	1.48211e-12
Mmp14	-3.99029	7.02814	-9.0151	4.61238e-14	1.51289e-12
	5.04237	6.25936	9.01425	4.6301e-14	1.5176e-12
Baiap2l1	-2.01903	4.70412	-9.01298	4.65657e-14	1.52517e-12
Ninj1	-2.83063	6.38278	-9.01058	4.70694e-14	1.54055e-12
Ankrd52	2.92186	5.99	9.00829	4.7556e-14	1.55535e-12
Mllt10	3.59949	5.77723	9.00545	4.81676e-14	1.57421e-12
Ttr	-5.68632	9.11679	-9.0004	4.92718e-14	1.60913e-12
Bpifb1	-2.51596	3.91628	-8.99943	4.94871e-14	1.61499e-12
Zfp462	2.99125	10.4937	8.98894	5.1876e-14	1.69173e-12
	5.10917	6.94019	8.98364	5.31256e-14	1.73123e-12
Sri	-3.3566	7.77548	-8.97976	5.40601e-14	1.76041e-12
Cav1	-5.62563	7.5379	-8.97264	5.58157e-14	1.81627e-12
Notch3	-2.4908	6.25611	-8.97047	5.63622e-14	1.83273e-12
Ppp1r9a	3.03955	5.68367	8.96673	5.73193e-14	1.8625e-12
Nfe2l2	-3.23835	7.66489	-8.96477	5.78251e-14	1.87759e-12
Pxylp1	-2.41037	6.40689	-8.9645	5.78941e-14	1.87848e-12
Crx	4.23086	10.7861	8.96243	5.84354e-14	1.89468e-12
Elovl4	4.13025	10.6971	8.95699	5.98806e-14	1.94014e-12
Flywch2	-3.38935	6.10064	-8.95594	6.01639e-14	1.94792e-12
	3.43417	9.93038	8.95395	6.07049e-14	1.96403e-12
Vipas39	3.47332	5.19622	8.95106	6.14981e-14	1.98826e-12
Serpinb9	-2.61594	4.56274	-8.94924	6.20032e-14	2.00316e-12
Cnn2	-2.88767	7.41523	-8.94379	6.35417e-14	2.05139e-12
Arl6ip1	-3.00844	9.91763	-8.93728	6.54257e-14	2.1107e-12
Cd44	-3.92531	6.48878	-8.93707	6.54893e-14	2.11125e-12
Adora2b	-2.36105	5.61006	-8.93333	6.65989e-14	2.14548e-12
Nrp1	-3.6659	7.31922	-8.93149	6.71501e-14	2.1617e-12
	3.64945	7.32	8.92913	6.78654e-14	2.18317e-12
Cyb5r3	-4.88073	7.10505	-8.92333	6.96578e-14	2.23923e-12
Ppt1	-3.02228	8.83734	-8.92294	6.97801e-14	2.24156e-12
Ror1	-3.16281	5.6828	-8.91925	7.09485e-14	2.27747e-12
Hnmt	-4.3623	5.92261	-8.91907	7.10056e-14	2.27768e-12
Atf2	3.45446	6.102	8.91592	7.20169e-14	2.30848e-12
Smpdl3a	-4.40519	7.56782	-8.90814	7.45803e-14	2.38895e-12
Rbbp6	3.61432	6.92957	8.90558	7.54414e-14	2.41482e-12
Gpr19	-2.85739	7.21427	-8.90313	7.62785e-14	2.43989e-12
Itpr1	-3.21735	6.4153	-8.90098	7.70188e-14	2.46138e-12
Ano6	-3.13842	7.00925	-8.90086	7.70595e-14	2.46138e-12
Slit3	-2.66121	4.81714	-8.89636	7.86321e-14	2.50983e-12
Zcchc11	3.50583	6.88938	8.8941	7.94355e-14	2.53368e-12
Cdk14	-2.9192	8.01747	-8.88872	8.1378e-14	2.5938e-12
C030041B07Rik	3.2684	6.19695	8.88517	8.26865e-14	2.63365e-12
Ctsc	-1.92148	3.89881	-8.88382	8.31904e-14	2.64783e-12
Krt6b	-5.12845	5.01976	-8.88144	8.4085e-14	2.67441e-12
Gatsl3	-2.62378	6.22012	-8.8754	8.64009e-14	2.74613e-12
Pls3	-3.56241	7.89778	-8.86883	8.89872e-14	2.82635e-12
Cd38	-3.12018	5.61197	-8.86816	8.92563e-14	2.83241e-12
Kcnq4	-2.32238	6.25703	-8.86804	8.93036e-14	2.83241e-12
S1pr3	-3.67966	8.01035	-8.86746	8.95373e-14	2.83782e-12
Tmem160	-2.9419	7.93939	-8.8667	8.98427e-14	2.8455e-12
Bbs4	3.56321	7.27101	8.86652	8.99158e-14	2.84582e-12
Epb41	4.25696	8.73014	8.86343	9.11732e-14	2.88359e-12
Cndp2	-2.73976	8.09789	-8.85847	9.32287e-14	2.94654e-12
Eif4e3	-3.43144	6.63669	-8.85705	9.38271e-14	2.96337e-12
Ldhb	-2.8896	9.9579	-8.85121	9.63229e-14	3.04007e-12
5730507C01Rik	4.17398	7.43332	8.8492	9.71961e-14	3.06548e-12
Mettl7a1	-3.5241	7.14703	-8.84793	9.7753e-14	3.08089e-12
Pde1c	-3.03772	5.89531	-8.84474	9.91631e-14	3.12315e-12
Endod1	-4.03907	6.42718	-8.84408	9.94554e-14	3.13017e-12
Gnai2	-4.13681	8.69305	-8.83925	1.01639e-13	3.19667e-12
Edn3	-3.09672	6.30222	-8.83613	1.03076e-13	3.23961e-12
Clu	-5.64356	10.0014	-8.83252	1.04759e-13	3.29021e-12
Adipor2	-2.71302	6.85944	-8.83131	1.05331e-13	3.30587e-12
Lrp10	-3.40826	7.70513	-8.83086	1.05546e-13	3.31032e-12
Ccrl2	-2.18298	4.83038	-8.82972	1.06086e-13	3.32493e-12
Pde7b	-3.62306	6.88034	-8.82592	1.07914e-13	3.37989e-12
Prpf39	4.06645	9.13199	8.82462	1.08545e-13	3.39729e-12
C230085N15Rik	2.92595	5.47911	8.82283	1.09422e-13	3.42237e-12
Map7	2.59819	10.8194	8.82125	1.10204e-13	3.44443e-12
Tsc22d4	-3.09118	7.34513	-8.81868	1.11484e-13	3.48202e-12
Abhd4	-3.47923	7.78338	-8.81565	1.13014e-13	3.52737e-12
Syngr1	-3.46857	6.81488	-8.81191	1.14929e-13	3.58465e-12
Arsa	-2.87897	7.25108	-8.80908	1.16401e-13	3.62807e-12
	3.7303	5.45907	8.79082	1.26358e-13	3.93567e-12
Snx7	-2.96331	6.13688	-8.78799	1.27973e-13	3.98324e-12
Cds2	-2.49057	7.5256	-8.78748	1.28269e-13	3.98969e-12
Cep44	2.94903	6.47181	8.7855	1.29412e-13	4.02248e-12
A730011C13Rik	2.89883	6.82688	8.78453	1.29977e-13	4.03727e-12
Rufy3	4.09476	9.76524	8.78239	1.31233e-13	4.07345e-12
Cyr61	-3.26388	6.38783	-8.77744	1.34185e-13	4.16224e-12
Gbp6	-3.44079	5.82452	-8.776	1.35056e-13	4.18638e-12
Hebp2	-3.11149	6.48683	-8.77359	1.36531e-13	4.22917e-12
Tma16	4.00593	8.10674	8.76191	1.43887e-13	4.45399e-12
Clec4a3	-2.5561	4.17768	-8.75785	1.46539e-13	4.53297e-12
Arhgdia	-3.42479	8.55835	-8.75594	1.47804e-13	4.56897e-12
Cnn3	-3.34079	6.1581	-8.75428	1.48907e-13	4.59991e-12
2810043O03Rik	4.22847	7.0328	8.75093	1.51166e-13	4.66648e-12
2700079J08Rik	3.199	10.0486	8.7495	1.52141e-13	4.69305e-12
Sox6	-2.38849	6.24541	-8.74937	1.52235e-13	4.69305e-12
Glo1	2.786	11.421	8.73924	1.59324e-13	4.90825e-12
Gpd2	-2.59036	7.05662	-8.7361	1.61585e-13	4.97451e-12
Selenom	-4.77274	7.3885	-8.73201	1.64585e-13	5.0634e-12
Nid1	-3.72663	6.23724	-8.73075	1.65519e-13	5.08868e-12
Sgms1	-2.98524	5.77138	-8.72428	1.70403e-13	5.23526e-12
Tkt	-3.84801	10.316	-8.7241	1.70544e-13	5.23602e-12
	4.35226	6.67951	8.72353	1.70979e-13	5.24581e-12
	-2.72171	4.99546	-8.72311	1.71308e-13	5.25232e-12
Tacc1	-3.0248	8.02799	-8.72269	1.71625e-13	5.25846e-12
Nagk	-3.00312	7.75645	-8.72048	1.7334e-13	5.3074e-12
Nmi	-3.14479	6.49692	-8.71177	1.80262e-13	5.51559e-12
Cd48	-2.62052	4.57936	-8.71155	1.80443e-13	5.51741e-12
Prrx2	-2.41772	5.06624	-8.70976	1.81901e-13	5.55819e-12
Acot9	-3.49401	7.19229	-8.70594	1.85046e-13	5.65048e-12
AA407331	4.12537	4.87599	8.7005	1.89629e-13	5.7865e-12
Mal	-4.29535	5.34908	-8.70025	1.89842e-13	5.78908e-12
Palld	-2.37205	7.20123	-8.69475	1.94597e-13	5.93007e-12
Smpd1	-3.0523	5.31135	-8.69323	1.95927e-13	5.96657e-12
	3.2771	5.58449	8.68628	2.02145e-13	6.1518e-12
Ezr	-3.48603	7.13023	-8.68507	2.03251e-13	6.18126e-12
Psap	-4.11377	9.98794	-8.68435	2.03907e-13	6.19703e-12
	-4.1156	6.70489	-8.68079	2.07194e-13	6.29269e-12
Rflnb	-2.25797	7.04392	-8.67943	2.0847e-13	6.32718e-12
Mertk	-3.31793	6.84158	-8.67385	2.13761e-13	6.48343e-12
Atg4a	-3.00526	7.10518	-8.67326	2.14333e-13	6.49639e-12
Dkk3	-3.02775	9.90046	-8.67286	2.14712e-13	6.50351e-12
Clu	-6.22462	9.36215	-8.67115	2.16371e-13	6.54935e-12
Gm19710	2.51313	5.83573	8.66657	2.20878e-13	6.68129e-12
Serpinb6b	-1.98138	4.12577	-8.66447	2.22973e-13	6.74014e-12
Rgs5	-4.75426	5.77562	-8.65926	2.28256e-13	6.89524e-12
Gnpda1	-2.65395	7.10954	-8.65752	2.30045e-13	6.94461e-12
Tmem268	-3.74631	6.06508	-8.65698	2.30604e-13	6.95683e-12
Rapgef4	-3.83543	6.75035	-8.65506	2.32599e-13	7.01234e-12
	3.66306	6.72092	8.65448	2.33209e-13	7.02601e-12
Tspan6	-3.71805	7.71011	-8.65383	2.33896e-13	7.04202e-12
	-3.02294	5.0156	-8.64336	2.4516e-13	7.37622e-12
Alox5ap	-3.79271	6.54375	-8.63969	2.49237e-13	7.49388e-12
Fam102b	-3.07865	7.87055	-8.63856	2.50508e-13	7.5271e-12
Mme	-3.41206	4.82734	-8.63492	2.54642e-13	7.64621e-12
Plscr2	-3.46478	4.45894	-8.63315	2.56679e-13	7.70224e-12
E130311K13Rik	-2.75744	5.76564	-8.62574	2.65365e-13	7.95759e-12
	4.15435	7.53149	8.62301	2.68641e-13	8.05047e-12
Vegfc	-3.60686	5.34631	-8.62002	2.72276e-13	8.154e-12
Rflna	-2.4911	6.5942	-8.61743	2.75469e-13	8.24415e-12
Gja1	-5.673	6.84141	-8.61666	2.76423e-13	8.2672e-12
AI256396	-2.36728	4.02628	-8.60836	2.86932e-13	8.57582e-12
	3.23693	5.90058	8.60713	2.88524e-13	8.61771e-12
Hspa13	-2.98554	6.7589	-8.60501	2.91286e-13	8.69444e-12
Rpgrip1	4.91791	8.51013	8.60226	2.94913e-13	8.79687e-12
Alad	-2.54112	6.48062	-8.60193	2.95348e-13	8.80404e-12
Smarca5	4.14221	6.77657	8.59915	2.99056e-13	8.90867e-12
Prelp	-2.99218	6.16611	-8.59302	3.0741e-13	9.15148e-12
Rnf13	-3.30245	9.41168	-8.59142	3.0964e-13	9.21178e-12
Zyx	-3.2769	6.44535	-8.58931	3.12586e-13	9.29331e-12
Tpm1	-3.53686	7.5792	-8.58711	3.1569e-13	9.3794e-12
Gypc	-2.64284	5.54012	-8.58288	3.21748e-13	9.5531e-12
Cp	-3.554	7.36421	-8.57821	3.2858e-13	9.74952e-12
Birc6	4.20961	6.19119	8.57537	3.32795e-13	9.8681e-12
2900022M07Rik	3.26595	6.1222	8.56986	3.41142e-13	1.0109e-11
Abcb1b	-2.08772	3.97408	-8.5688	3.42776e-13	1.01507e-11
Scarb2	-3.63348	6.97777	-8.56786	3.44226e-13	1.0187e-11
Camsap1	2.79761	9.2807	8.56602	3.47079e-13	1.02647e-11
C77080	-2.58599	7.28084	-8.56342	3.51159e-13	1.03785e-11
Dbp	-4.53932	9.18582	-8.5611	3.54845e-13	1.04806e-11
Adgrl4	-2.92228	6.23532	-8.55705	3.61357e-13	1.06659e-11
Rasgrp3	-3.25511	6.33447	-8.55374	3.6677e-13	1.08186e-11
	3.91473	6.75822	8.55181	3.69975e-13	1.0906e-11
Acvr2a	3.44261	9.84836	8.55152	3.70446e-13	1.09128e-11
Erbin	3.19049	6.69315	8.54597	3.79813e-13	1.11814e-11
Ctbs	-2.60584	5.36673	-8.54546	3.80691e-13	1.12e-11
Birc6	3.59749	6.48055	8.54232	3.86098e-13	1.13516e-11
Il6st	-3.31926	6.90801	-8.54124	3.87968e-13	1.13992e-11
AA407331	3.25755	7.24089	8.53012	4.07862e-13	1.19759e-11
Urm1	3.19975	7.0718	8.52938	4.09208e-13	1.20076e-11
C2	-2.79678	6.82502	-8.5287	4.10458e-13	1.20365e-11
Crip2	-3.78083	7.55652	-8.52855	4.10753e-13	1.20373e-11
Ms4a6d	-3.17624	5.21147	-8.52835	4.11121e-13	1.20402e-11
Atp1a2	-4.02885	5.41438	-8.52503	4.1729e-13	1.2213e-11
Gaa	-2.88407	7.84721	-8.51863	4.29479e-13	1.25616e-11
Cpa2	-3.11769	6.48533	-8.51259	4.41297e-13	1.28988e-11
	2.77493	5.89248	8.5123	4.41863e-13	1.2907e-11
Slc25a15	-2.88366	7.00599	-8.49775	4.71723e-13	1.37703e-11
	2.52232	5.14526	8.49532	4.76911e-13	1.39128e-11
Myh1	-4.83662	4.36639	-8.49506	4.77472e-13	1.39201e-11
Btd	-2.91903	6.34175	-8.49255	4.82885e-13	1.40689e-11
	3.83589	6.78347	8.49151	4.85132e-13	1.41252e-11
Gng12	-2.19737	7.19581	-8.49091	4.8645e-13	1.41544e-11
Zfand2a	-4.24492	7.4161	-8.48935	4.89879e-13	1.4245e-11
Sox7	-2.68303	4.48037	-8.48733	4.94331e-13	1.43652e-11
F2r	-4.01134	6.9268	-8.48594	4.97445e-13	1.44464e-11
Cav2	-4.87094	7.57148	-8.48463	5.00383e-13	1.45224e-11
Nap1l1	2.98706	10.9354	8.48432	5.01068e-13	1.45329e-11
Boc	-2.26433	6.75206	-8.48027	5.10269e-13	1.47903e-11
Ttc7	-1.91758	6.00148	-8.47956	5.11918e-13	1.48285e-11
Acad11	-4.00038	7.38308	-8.47818	5.15104e-13	1.49112e-11
Ttr	-7.33951	9.34744	-8.47729	5.17155e-13	1.4961e-11
Gfpt2	-2.44773	5.66477	-8.46052	5.57647e-13	1.61221e-11
Cacul1	2.75846	5.61732	8.45805	5.63867e-13	1.6289e-11
Il18	-4.0044	7.11108	-8.45794	5.64142e-13	1.6289e-11
Car3	4.73549	5.35158	8.45474	5.72321e-13	1.65146e-11
Acad11	-3.22199	7.64318	-8.4538	5.74733e-13	1.65736e-11
Arpc1b	-2.99074	6.93463	-8.45135	5.81094e-13	1.67463e-11
Adamts10	-2.79076	6.21782	-8.44723	5.91942e-13	1.7048e-11
Ifi27l2a	-2.87845	5.6972	-8.44516	5.97487e-13	1.71967e-11
Txnip	-4.12681	8.06426	-8.4431	6.03033e-13	1.73453e-11
Cdh11	-3.42799	8.45215	-8.44273	6.04038e-13	1.73631e-11
Serpina3g	-2.37413	4.6209	-8.43913	6.13903e-13	1.76354e-11
Frmd6	-2.0892	6.97012	-8.43834	6.16083e-13	1.76868e-11
Meox1	-2.38053	5.74879	-8.43782	6.17511e-13	1.77165e-11
Lpcat1	3.71357	10.5484	8.43731	6.18948e-13	1.77465e-11
Cdc7	3.09191	8.40647	8.43546	6.24114e-13	1.78832e-11
Dhrs7	-2.82621	8.00923	-8.43254	6.32351e-13	1.81077e-11
AW112010	-2.59818	4.88949	-8.42739	6.4715e-13	1.85197e-11
	2.96958	10.036	8.42543	6.52865e-13	1.86714e-11
Ppil3	-2.9454	7.24717	-8.42225	6.62286e-13	1.89289e-11
Megf9	-3.80861	5.396	-8.41924	6.71288e-13	1.9174e-11
Mta3	-2.41652	5.52313	-8.41797	6.75128e-13	1.92715e-11
Adcy7	-2.46939	4.52902	-8.41622	6.80456e-13	1.94113e-11
Tie1	-2.85126	4.80872	-8.411	6.96605e-13	1.98594e-11
Rab34	-3.65813	7.6037	-8.40994	6.9993e-13	1.99416e-11
Tnfaip2	-4.164	5.60519	-8.40567	7.13478e-13	2.03148e-11
Gprc5b	-2.63891	7.39634	-8.40475	7.16456e-13	2.03867e-11
Pdgfc	-2.94912	6.49653	-8.39987	7.3233e-13	2.08252e-11
Hopx	-3.61976	8.25611	-8.39718	7.41224e-13	2.10649e-11
Sh2b3	-2.42256	6.09137	-8.39039	7.64196e-13	2.1704e-11
Peli1	3.80398	6.08841	8.38993	7.65762e-13	2.17348e-11
Copz2	-3.16867	6.71214	-8.38646	7.77796e-13	2.20625e-11
Sod3	-3.32225	4.85165	-8.38564	7.80695e-13	2.21308e-11
Arhgap42	-3.03982	6.0538	-8.38045	7.99102e-13	2.26384e-11
	-2.32619	10.972	-8.37814	8.07424e-13	2.28598e-11
Lasp1	-4.03224	8.42168	-8.37539	8.17459e-13	2.31294e-11
	-3.36734	4.63678	-8.37358	8.24159e-13	2.33043e-11
	3.30315	7.50804	8.3724	8.28518e-13	2.34129e-11
Slc7a10	-3.04529	6.14836	-8.36661	8.50377e-13	2.40156e-11
Ccl8	-1.90345	5.48653	-8.36633	8.51426e-13	2.40186e-11
	3.52657	4.92504	8.3663	8.51549e-13	2.40186e-11
Gch1	-2.17545	4.63094	-8.36573	8.53727e-13	2.4065e-11
Dock10	-3.25644	5.21639	-8.36483	8.57186e-13	2.41474e-11
Fgf7	-2.48734	5.12135	-8.36469	8.5773e-13	2.41476e-11
Gm17066	2.82034	5.89141	8.36262	8.65734e-13	2.43577e-11
Pla1a	-2.08399	4.67297	-8.35986	8.76536e-13	2.46463e-11
	4.17103	5.43777	8.35527	8.94787e-13	2.51438e-11
	3.50892	8.09882	8.35044	9.1442e-13	2.56795e-11
	2.96666	10.3962	8.34945	9.18511e-13	2.57783e-11
Armcx2	-3.13163	8.31524	-8.34862	9.21942e-13	2.58585e-11
Tcn2	-3.15662	7.59452	-8.34702	9.28565e-13	2.60281e-11
	3.64447	6.83489	8.34644	9.31021e-13	2.60807e-11
Ano6	-3.11041	8.04007	-8.34366	9.42721e-13	2.63921e-11
Sfi1	5.35764	7.30916	8.33934	9.61179e-13	2.68921e-11
Zfc3h1	2.7883	9.61706	8.33808	9.66646e-13	2.70283e-11
Clec14a	-2.87126	4.75441	-8.33374	9.85661e-13	2.75429e-11
Abtb2	-3.25962	6.15085	-8.33291	9.89345e-13	2.76288e-11
Actb	4.01569	11.0286	8.33114	9.9725e-13	2.78323e-11
Slc48a1	-3.85618	7.60265	-8.32975	1.00347e-12	2.79886e-11
Tro	2.02511	8.12807	8.32747	1.01384e-12	2.82602e-11
Col4a2	-3.19785	6.52905	-8.32557	1.0225e-12	2.84841e-11
Ric1	3.46216	9.1012	8.32166	1.04062e-12	2.89711e-11
	-2.38258	7.43927	-8.32101	1.04368e-12	2.90382e-11
Slc9a3r1	-4.09666	8.01583	-8.32074	1.04495e-12	2.90556e-11
Spata5	3.19992	4.76754	8.31886	1.0538e-12	2.92836e-11
Kctd17	-2.79845	6.86026	-8.31515	1.07152e-12	2.97578e-11
Samd7	4.13987	7.04857	8.31147	1.08933e-12	3.02339e-11
Ccdc141	-3.98359	5.97445	-8.31122	1.0906e-12	3.02503e-11
	4.24024	5.05196	8.30566	1.11817e-12	3.09961e-11
Ces2f	3.69851	5.63183	8.30116	1.14097e-12	3.16087e-11
Emp2	-2.18833	5.46029	-8.30072	1.14324e-12	3.1641e-11
Fcer1g	-2.66579	7.1476	-8.30066	1.14354e-12	3.1641e-11
Hpgd	-3.57464	6.28954	-8.29889	1.15269e-12	3.18747e-11
Atp8b4	-1.77058	4.27612	-8.29522	1.17183e-12	3.23841e-11
Ets1	-3.13798	5.55927	-8.2928	1.18465e-12	3.27183e-11
Pcx	-2.89231	7.11215	-8.28793	1.21081e-12	3.34203e-11
Fes	-1.98909	5.6745	-8.28762	1.21252e-12	3.34469e-11
Crispld1	-2.73255	4.84743	-8.28625	1.22002e-12	3.36334e-11
D13Ertd787e	3.30487	5.64028	8.28114	1.24831e-12	3.43922e-11
Pias1	2.6232	6.86441	8.2806	1.25133e-12	3.44348e-11
Smim20	-3.39118	7.32648	-8.28059	1.25138e-12	3.44348e-11
P4ha2	-2.72833	5.83705	-8.28031	1.25296e-12	3.44573e-11
Nfatc2ip	2.81873	9.25609	8.27782	1.26705e-12	3.48234e-11
Adk	3.55127	5.57552	8.27724	1.27036e-12	3.48932e-11
Phgdh	-3.46275	7.96415	-8.27694	1.27207e-12	3.49188e-11
Clptm1l	-3.48436	9.16776	-8.2762	1.27633e-12	3.50145e-11
3100003M19Rik	2.98287	6.58729	8.2716	1.30297e-12	3.57236e-11
Cgnl1	-2.57829	6.6429	-8.26523	1.34078e-12	3.67213e-11
Itm2b	-4.09792	10.5012	-8.26519	1.34099e-12	3.67213e-11
Fhdc1	-2.29275	6.43343	-8.26497	1.34234e-12	3.67358e-11
Pqbp1	-3.54066	8.39717	-8.26309	1.35368e-12	3.70239e-11
Tspan4	-3.07256	7.61508	-8.25715	1.39031e-12	3.80027e-11
Tc2n	-2.61041	4.03257	-8.25648	1.39448e-12	3.80934e-11
	-2.92306	4.91095	-8.25551	1.40061e-12	3.82378e-11
Fam117a	-3.23017	6.61206	-8.25306	1.41609e-12	3.8637e-11
Ccdc39	4.19534	8.06298	8.25283	1.41754e-12	3.86534e-11
Aga	-2.49017	8.28533	-8.25161	1.42533e-12	3.88421e-11
Pitpna	-3.03039	8.96697	-8.25096	1.42951e-12	3.89326e-11
Syde1	-2.53843	5.58074	-8.24787	1.44943e-12	3.94512e-11
0610012G03Rik	-4.0116	8.77703	-8.24381	1.47613e-12	4.01537e-11
Slc43a3	-2.26006	5.09517	-8.24235	1.48582e-12	4.0393e-11
Tuba4a	-4.29972	9.58258	-8.24193	1.48866e-12	4.04457e-11
Hhex	-2.30695	4.90889	-8.23902	1.5082e-12	4.09521e-11
D7Ertd183e	3.6082	5.50659	8.23159	1.5594e-12	4.23167e-11
Nme2	-3.11796	9.80029	-8.22411	1.6126e-12	4.37341e-11
Epas1	-4.54241	9.59237	-8.22147	1.63188e-12	4.42176e-11
Dbp	-4.0532	7.76027	-8.2214	1.63239e-12	4.42176e-11
Mbp	-3.37195	5.7866	-8.22096	1.63562e-12	4.42785e-11
C78452	4.01899	5.04191	8.21823	1.65572e-12	4.47959e-11
Ext2	-3.43231	7.71287	-8.21475	1.68182e-12	4.54747e-11
Myo1f	-1.99881	4.52969	-8.21427	1.68543e-12	4.5545e-11
	2.95726	9.92866	8.21347	1.69148e-12	4.56811e-11
Pnisr	3.53154	10.0021	8.20555	1.75272e-12	4.73068e-11
	4.41955	5.19327	8.20292	1.77358e-12	4.78409e-11
Mogat1	-3.42604	6.34463	-8.19598	1.82966e-12	4.93242e-11
Cwf19l2	3.73747	6.08548	8.19403	1.84578e-12	4.97292e-11
	-3.27706	5.18545	-8.18808	1.89571e-12	5.10438e-11
Mtm1	3.94456	9.05341	8.18533	1.91921e-12	5.16457e-11
Fmo2	-2.57256	5.29053	-8.18379	1.93251e-12	5.19728e-11
Gclc	-3.31059	7.20585	-8.1834	1.93592e-12	5.20332e-11
Prom1	3.22964	12.1951	8.1826	1.9429e-12	5.21899e-11
Slco3a1	-2.58095	6.45232	-8.17737	1.98902e-12	5.33969e-11
Csf1	-2.69328	6.17322	-8.17461	2.01385e-12	5.40313e-11
6030458A19Rik	4.38552	5.26458	8.1742	2.01752e-12	5.40975e-11
Hspb11	3.34468	4.99513	8.17199	2.03762e-12	5.4604e-11
Vps54	2.5527	5.95557	8.16997	2.05621e-12	5.50696e-11
Tbc1d8b	-3.14867	6.15734	-8.16803	2.07421e-12	5.55186e-11
Cysltr1	-2.27365	4.58208	-8.16634	2.08996e-12	5.5907e-11
Acvrl1	-2.39663	4.98949	-8.16409	2.11122e-12	5.64422e-11
	2.65234	6.90221	8.1611	2.13967e-12	5.7169e-11
H2-Aa	-3.15723	5.60428	-8.16093	2.14132e-12	5.71791e-11
Rnf128	-2.91343	5.85113	-8.15571	2.19206e-12	5.84995e-11
Lysmd2	-3.19634	7.23604	-8.15382	2.2108e-12	5.89647e-11
9130002K18Rik	3.33816	6.0453	8.15319	2.21698e-12	5.90946e-11
Ints7	2.88516	9.90156	8.15217	2.22721e-12	5.93322e-11
Gmds	-2.61245	6.10533	-8.15089	2.23997e-12	5.961e-11
Gpr65	-2.41912	3.87584	-8.15086	2.24028e-12	5.961e-11
Zcchc11	3.14158	6.17136	8.14848	2.26433e-12	6.02145e-11
Angptl4	-2.35579	6.89474	-8.1442	2.3083e-12	6.13474e-11
	3.24358	6.24227	8.14389	2.31146e-12	6.13951e-11
Rarres2	-2.87462	7.15486	-8.14065	2.34534e-12	6.22586e-11
D430030G11Rik	2.99113	6.06749	8.13918	2.36082e-12	6.26327e-11
	2.4519	11.9953	8.13885	2.3643e-12	6.26881e-11
Rnf152	-3.54167	6.8415	-8.13825	2.37071e-12	6.28211e-11
Mpp7	2.99425	5.87995	8.13344	2.42245e-12	6.41543e-11
Pld1	-2.6259	5.51209	-8.12966	2.46387e-12	6.52131e-11
	3.59618	8.05966	8.12834	2.47849e-12	6.55616e-11
Trib2	2.4607	10.4643	8.12499	2.51604e-12	6.64785e-11
Hps1	-3.82968	6.49414	-8.12498	2.5161e-12	6.64785e-11
Agpat2	-2.84979	5.45974	-8.1242	2.52493e-12	6.66725e-11
Prkcd	-2.80614	5.8098	-8.12226	2.54709e-12	6.72185e-11
Erbb3	-2.48234	5.41294	-8.11545	2.62607e-12	6.92623e-11
Macrod2	3.26363	5.50327	8.10925	2.70011e-12	7.11735e-11
Snx9	-2.45939	7.26782	-8.10618	2.73758e-12	7.21188e-11
Ccdc163	2.85596	6.94776	8.10372	2.76793e-12	7.2876e-11
Slc19a2	-2.83414	7.68235	-8.10201	2.78928e-12	7.33951e-11
Itgb5	-3.70896	8.15638	-8.098	2.8399e-12	7.46835e-11
Gja1	-5.26485	8.35173	-8.09574	2.86878e-12	7.5399e-11
Ctsb	-3.14409	10.3827	-8.08919	2.95437e-12	7.76034e-11
Scrg1	-2.69151	5.04121	-8.08852	2.96319e-12	7.77898e-11
Tm2d2	-4.52893	7.53514	-8.08812	2.96857e-12	7.78856e-11
Smg7	3.58973	9.37229	8.08772	2.97388e-12	7.79796e-11
Wls	-3.69114	5.94873	-8.08742	2.9779e-12	7.80397e-11
Ntm	3.46825	8.90201	8.08671	2.98739e-12	7.82429e-11
Erap1	-2.78903	4.33521	-8.08637	2.99188e-12	7.83151e-11
Plp2	-3.39022	7.10705	-8.08613	2.9952e-12	7.83566e-11
Acer2	4.84159	6.37987	8.08256	3.04355e-12	7.95751e-11
Iscu	-2.72991	9.18841	-8.08203	3.05072e-12	7.97164e-11
Clybl	-2.88605	5.8365	-8.07907	3.09154e-12	8.07363e-11
Palmd	-2.20046	6.73289	-8.07512	3.14676e-12	8.21307e-11
Grb2	-2.89261	7.26898	-8.07466	3.15327e-12	8.2253e-11
Zfp292	2.75374	8.98996	8.06833	3.24397e-12	8.45701e-11
Rnh1	-2.51778	8.67985	-8.06437	3.30211e-12	8.60362e-11
	3.30777	7.60778	8.06352	3.31469e-12	8.63141e-11
	3.06017	6.39144	8.06307	3.32152e-12	8.64419e-11
	3.1984	7.26585	8.0625	3.32991e-12	8.66103e-11
	4.00035	5.06428	8.05936	3.37711e-12	8.77875e-11
Enah	2.44244	5.31972	8.05774	3.40178e-12	8.83776e-11
	2.23314	5.46402	8.05497	3.44432e-12	8.94313e-11
	3.42981	6.09169	8.05288	3.47673e-12	9.0221e-11
Ttr	-7.18595	7.9954	-8.05249	3.48287e-12	9.03283e-11
Wdr31	4.27917	8.23322	8.04347	3.62648e-12	9.39987e-11
Kansl1l	2.54558	4.63844	8.0403	3.67849e-12	9.5243e-11
Arhgef5	-2.03974	6.32291	-8.04028	3.6787e-12	9.5243e-11
Tcta	-3.5746	8.46455	-8.0349	3.76857e-12	9.75137e-11
Dusp3	-3.05479	8.32158	-8.03031	3.84702e-12	9.94865e-11
Hid1	-2.5037	7.54356	-8.02499	3.9397e-12	1.01825e-10
Churc1	-2.64529	8.1808	-8.02468	3.9453e-12	1.01911e-10
Ccnd2	-3.50561	7.25478	-8.02337	3.96853e-12	1.02453e-10
Tub	4.39405	9.54345	8.02213	3.99056e-12	1.02962e-10
Bmp7	-2.3508	6.22193	-8.01935	4.04064e-12	1.04195e-10
Fgfrl1	-2.4849	7.57408	-8.01904	4.04627e-12	1.04281e-10
Ccser1	3.73647	7.17473	8.01673	4.08838e-12	1.05305e-10
Calhm2	-1.83199	5.28305	-8.01511	4.11823e-12	1.06014e-10
Lrrc74b	3.7099	5.2361	8.01406	4.13759e-12	1.06452e-10
Ctsa	-4.16115	8.24378	-8.01213	4.17354e-12	1.07315e-10
Pan3	3.06508	8.80133	8.00944	4.22409e-12	1.08525e-10
Endou	-2.72127	5.17218	-8.00938	4.22539e-12	1.08525e-10
Sptlc1	-3.09541	7.4146	-8.00651	4.28009e-12	1.09867e-10
Tmem33	-3.23364	8.32353	-8.00594	4.29104e-12	1.10085e-10
	2.97891	6.65923	8.00457	4.31734e-12	1.10697e-10
	3.5997	6.09314	8.0027	4.35371e-12	1.11566e-10
Tns1	-2.55482	5.85112	-8.00174	4.37242e-12	1.11982e-10
Pde2a	-3.14783	8.15461	-8.00004	4.40591e-12	1.12776e-10
Fli1	-2.1925	4.71019	-7.99469	4.51289e-12	1.15449e-10
Snx1	-2.78295	7.88233	-7.99367	4.53345e-12	1.15909e-10
Ttl	-3.09135	5.37101	-7.99334	4.54021e-12	1.16016e-10
Gstp1	-3.03972	10.6009	-7.99295	4.54815e-12	1.16153e-10
Cd164	-2.97455	10.0137	-7.99213	4.56482e-12	1.16513e-10
Lpxn	-2.51002	4.52655	-7.99124	4.5831e-12	1.16913e-10
Car13	-2.25261	4.4162	-7.99055	4.59727e-12	1.17208e-10
Rbp3	4.35059	11.5426	7.98932	4.6227e-12	1.1779e-10
Insig2	-3.55967	7.12962	-7.9838	4.73855e-12	1.20673e-10
Helz2	-2.13031	4.86155	-7.98367	4.74121e-12	1.20673e-10
Cyb561	-2.48816	5.97147	-7.98238	4.76883e-12	1.21308e-10
	4.0807	4.99239	7.97686	4.88813e-12	1.24273e-10
5031439G07Rik	-2.94518	8.16342	-7.97115	5.01493e-12	1.27424e-10
Myd88	-2.9184	5.98811	-7.9689	5.06568e-12	1.28642e-10
	3.4808	7.0911	7.96651	5.12022e-12	1.29953e-10
Dclk1	-3.8981	6.95881	-7.96604	5.13097e-12	1.30153e-10
Cryab	-6.00666	8.46109	-7.96458	5.16464e-12	1.30933e-10
Mapk3	-3.55583	7.79749	-7.96361	5.1871e-12	1.31378e-10
Jarid2	2.61187	9.98609	7.96357	5.188e-12	1.31378e-10
Aamdc	-2.80926	7.85941	-7.95859	5.30504e-12	1.34266e-10
Rbbp4	3.58582	8.15602	7.9581	5.3167e-12	1.34486e-10
Pgf	-2.72346	6.50809	-7.95796	5.32019e-12	1.34499e-10
Mapre1	-3.91754	7.86929	-7.95703	5.3423e-12	1.34982e-10
Pttg1ip	-3.0865	9.32128	-7.95244	5.4532e-12	1.37707e-10
Brca1	-3.5087	7.24017	-7.95205	5.46288e-12	1.37874e-10
Myh9	-3.01894	6.67252	-7.94631	5.60508e-12	1.41384e-10
Rhob	-4.02346	8.31615	-7.9443	5.6558e-12	1.42584e-10
Necab2	-2.78041	6.76891	-7.94367	5.67172e-12	1.42905e-10
	-3.15513	8.11931	-7.94278	5.69453e-12	1.434e-10
Specc1	-2.69807	5.29687	-7.94189	5.71728e-12	1.43892e-10
Tor4a	-2.74502	6.02044	-7.94128	5.73287e-12	1.44204e-10
Gpc2	4.71496	6.48584	7.93896	5.79266e-12	1.45627e-10
Wfdc2	-2.54173	6.6404	-7.93783	5.82212e-12	1.46286e-10
Trabd2b	-1.885	5.48399	-7.93548	5.88375e-12	1.47752e-10
Car12	-2.35834	4.09392	-7.93175	5.98281e-12	1.50156e-10
Mbd6	3.38157	9.09506	7.93085	6.007e-12	1.5068e-10
Adgrl4	-2.86317	4.9595	-7.92918	6.05202e-12	1.51724e-10
Rpgrip1	4.19941	10.1372	7.92627	6.13135e-12	1.53628e-10
Frmpd2	4.53793	9.62858	7.92314	6.21789e-12	1.5571e-10
Nqo2	-2.02627	5.93379	-7.91925	6.32712e-12	1.58357e-10
	3.90656	8.94381	7.9136	6.4894e-12	1.62328e-10
Lpcat3	-3.48902	7.01359	-7.91313	6.50308e-12	1.62581e-10
Decr1	-2.89381	7.88402	-7.91298	6.50723e-12	1.62594e-10
Zcchc11	2.96162	6.71378	7.91171	6.54459e-12	1.63437e-10
Sh3pxd2b	-2.79134	7.26588	-7.90217	6.82992e-12	1.70468e-10
Cd200r4	-2.02369	3.57188	-7.90001	6.89654e-12	1.72036e-10
Ddx58	-2.49985	5.83885	-7.8997	6.90599e-12	1.72176e-10
Zfp788	3.1602	6.63604	7.89798	6.95937e-12	1.73385e-10
Kdelc2	-2.70903	5.8468	-7.89789	6.96216e-12	1.73385e-10
Gpc3	-2.8449	7.2878	-7.8951	7.04979e-12	1.7547e-10
Pclo	3.4059	8.61133	7.89429	7.07528e-12	1.76008e-10
BC022960	2.79824	6.53764	7.89339	7.1038e-12	1.7662e-10
Rbm4b	2.87412	6.25812	7.89102	7.17967e-12	1.78408e-10
Rhobtb2	-2.17495	6.71349	-7.89071	7.18955e-12	1.78555e-10
Taldo1	-3.73092	9.25122	-7.88993	7.21486e-12	1.79085e-10
Ptpn9	-2.57679	7.13762	-7.88762	7.28985e-12	1.80847e-10
Grasp	-3.8787	6.70767	-7.88431	7.39867e-12	1.83446e-10
Thbs1	-3.25311	5.31593	-7.88369	7.41912e-12	1.83851e-10
Psmb10	-2.04301	6.9661	-7.88236	7.46339e-12	1.84847e-10
Slbp	3.27726	6.69939	7.882	7.47557e-12	1.85047e-10
	2.22204	12.2764	7.88145	7.49379e-12	1.85396e-10
Ankra2	3.62061	6.15621	7.88076	7.5172e-12	1.85873e-10
Cystm1	-2.84847	8.0319	-7.878	7.61054e-12	1.88078e-10
Akap2	-3.01088	6.58553	-7.87573	7.68814e-12	1.89892e-10
	4.15765	6.3519	7.87454	7.7294e-12	1.90807e-10
Nucb1	-3.7583	7.48119	-7.87396	7.74932e-12	1.91097e-10
	-2.85591	10.3581	-7.87395	7.74963e-12	1.91097e-10
Fam213b	-3.05868	8.41219	-7.87229	7.8076e-12	1.92421e-10
St6gal1	-3.93528	7.60995	-7.86928	7.91321e-12	1.94917e-10
Zbtb26	2.62122	7.83986	7.86872	7.93337e-12	1.95307e-10
Ube2g2	-2.45309	8.05086	-7.86619	8.02371e-12	1.97424e-10
Brd8	3.13363	7.38124	7.86452	8.08387e-12	1.98795e-10
Fuca1	-4.04351	8.20501	-7.86361	8.11661e-12	1.99492e-10
Cmpk2	-3.16915	6.56171	-7.86317	8.13269e-12	1.99751e-10
Ehd2	-3.30755	5.09382	-7.86308	8.13601e-12	1.99751e-10
Gstm1	-2.13478	5.46327	-7.86221	8.16793e-12	2.00425e-10
	2.61751	6.2608	7.86197	8.17639e-12	2.00524e-10
	2.47487	5.3599	7.85951	8.26712e-12	2.02639e-10
	2.96075	5.91728	7.85913	8.28122e-12	2.02874e-10
Pi16	-2.63076	6.17301	-7.85319	8.50418e-12	2.08223e-10
Ifnar2	-1.92057	5.44448	-7.8509	8.59167e-12	2.10251e-10
Slc2a4	-2.2899	6.20602	-7.85064	8.60193e-12	2.10388e-10
Alas1	-2.65993	7.47252	-7.84987	8.63141e-12	2.10995e-10
BC051142	2.65516	6.4306	7.84959	8.64211e-12	2.11142e-10
	4.06045	7.49794	7.84307	8.89791e-12	2.17274e-10
C87414	4.10685	5.72057	7.83982	9.02851e-12	2.20344e-10
Hes1	-3.23182	7.22382	-7.83449	9.24613e-12	2.25533e-10
2900076A07Rik	2.25366	6.09763	7.83113	9.38638e-12	2.2883e-10
Zfand3	-3.81647	8.16042	-7.82965	9.44863e-12	2.30223e-10
Slc9a6	-2.79565	6.74591	-7.8252	9.6386e-12	2.34725e-10
Ttyh1	3.72075	9.98231	7.82468	9.66118e-12	2.35148e-10
	2.91282	6.75796	7.82221	9.76834e-12	2.37628e-10
Eva1b	-2.93434	6.44573	-7.82139	9.80415e-12	2.3837e-10
Acp5	-2.11313	4.6944	-7.82085	9.82798e-12	2.38821e-10
Tcp11x2	3.75472	5.66086	7.81979	9.87465e-12	2.39826e-10
Srpr	-2.59074	8.67805	-7.81356	1.01537e-11	2.4647e-10
Ccdc74a	-2.46483	5.41909	-7.81335	1.01634e-11	2.46574e-10
Tmem100	-2.3791	4.83884	-7.81297	1.01806e-11	2.46762e-10
Rps6	-3.05546	6.97365	-7.81293	1.01821e-11	2.46762e-10
Zdhhc9	-3.07659	6.09375	-7.81199	1.02253e-11	2.47674e-10
Bcan	-2.79051	6.59608	-7.8089	1.03675e-11	2.50984e-10
Nat8f4	-3.01962	5.31788	-7.80846	1.03878e-11	2.51342e-10
Ncam1	2.14654	11.1934	7.80834	1.03937e-11	2.51349e-10
Myocd	3.33662	5.71676	7.80785	1.04164e-11	2.51764e-10
Dact1	-2.64643	6.60874	-7.80392	1.06012e-11	2.56092e-10
	5.0596	7.27138	7.79758	1.09058e-11	2.63234e-10
Foxc2	-2.18783	4.49375	-7.79745	1.09123e-11	2.63234e-10
Pmm2	3.0414	6.05668	7.79741	1.09143e-11	2.63234e-10
	3.23612	7.60478	7.79675	1.09466e-11	2.6387e-10
Elovl7	-2.77458	5.67819	-7.79224	1.11695e-11	2.69099e-10
	3.81747	9.6692	7.79166	1.11983e-11	2.6965e-10
Tmem268	-2.33129	5.89209	-7.79099	1.12319e-11	2.70316e-10
Lypd6b	-2.70432	5.407	-7.79006	1.12788e-11	2.71299e-10
Xdh	-2.10622	5.45139	-7.78709	1.14296e-11	2.7478e-10
	3.24139	8.74557	7.78596	1.14872e-11	2.75931e-10
H2-K1	-2.83244	5.81711	-7.78591	1.14897e-11	2.75931e-10
4930573O21Rik	4.32955	5.71387	7.78217	1.16835e-11	2.80316e-10
Ccdc94	2.21118	6.79423	7.78215	1.16848e-11	2.80316e-10
Uqcc2	-3.66335	8.53772	-7.77939	1.183e-11	2.83649e-10
Cyp4v3	-3.43134	6.8355	-7.77772	1.19182e-11	2.85612e-10
Hsdl2	-2.71486	7.51988	-7.77664	1.19762e-11	2.86851e-10
Reep5	-2.89681	8.55961	-7.77387	1.21252e-11	2.90266e-10
Tmod3	-3.37948	5.94369	-7.76557	1.25838e-11	3.01084e-10
C77673	2.96148	6.80521	7.76384	1.26813e-11	3.03255e-10
Vegfb	-3.16675	7.34548	-7.76338	1.27075e-11	3.0372e-10
Tshr	-2.94442	5.57449	-7.76308	1.27245e-11	3.03967e-10
	3.36423	5.38824	7.76153	1.28129e-11	3.05916e-10
Lcorl	3.43772	8.98445	7.76077	1.28565e-11	3.06717e-10
Fam189a2	-2.4742	7.13744	-7.76071	1.28601e-11	3.06717e-10
Gli2	-3.86579	6.15736	-7.75666	1.30946e-11	3.11897e-10
Syt1	3.99081	7.29574	7.75666	1.30947e-11	3.11897e-10
Ilf2	3.00567	9.80431	7.75661	1.3098e-11	3.11897e-10
	-2.42646	4.2639	-7.753	1.33105e-11	3.16791e-10
C130034I24Rik	2.65848	6.2559	7.75052	1.34594e-11	3.20164e-10
	-3.96783	8.61284	-7.74948	1.35219e-11	3.21436e-10
Arap2	-2.44077	4.81659	-7.74939	1.35271e-11	3.21436e-10
Hnf4a	-2.35322	6.22108	-7.74661	1.36965e-11	3.2529e-10
Hgsnat	-2.63301	7.90788	-7.74349	1.38889e-11	3.29686e-10
Ptprf	-3.27019	7.89663	-7.74231	1.39623e-11	3.31255e-10
Anxa7	-2.99776	7.74527	-7.74118	1.40325e-11	3.32745e-10
E330037M01Rik	4.3919	5.23309	7.7403	1.40877e-11	3.33878e-10
Igfbp4	-3.11783	7.62253	-7.73967	1.41278e-11	3.34652e-10
Alad	-3.25265	7.97573	-7.73902	1.4169e-11	3.35451e-10
Smyd4	-3.00551	6.71265	-7.73726	1.42804e-11	3.37911e-10
Tob2	2.80247	10.596	7.73627	1.4344e-11	3.39239e-10
Pnisr	3.6124	10.3111	7.73554	1.43905e-11	3.40161e-10
	3.83699	9.60477	7.73528	1.44077e-11	3.40388e-10
Psme1	-3.85147	7.76633	-7.72942	1.47898e-11	3.49233e-10
Pigz	-2.8996	6.47604	-7.72877	1.48325e-11	3.50058e-10
Ptpra	-3.25631	8.19434	-7.72645	1.49873e-11	3.53525e-10
Tnfaip8	-3.08399	6.92561	-7.72521	1.50707e-11	3.55309e-10
H2afj	-2.67264	8.78277	-7.71921	1.54797e-11	3.64759e-10
Sulf1	-3.45786	8.43135	-7.71505	1.57701e-11	3.71408e-10
Nhsl2	-2.44822	5.62583	-7.71237	1.59601e-11	3.75687e-10
	2.32079	5.41728	7.71	1.61296e-11	3.79478e-10
Supt20	2.65914	9.06661	7.70935	1.61771e-11	3.80398e-10
Lasp1	-3.51638	7.8821	-7.70688	1.63563e-11	3.84412e-10
Vcam1	-4.20677	6.24982	-7.70499	1.64945e-11	3.87458e-10
	-2.83018	5.9257	-7.7022	1.67016e-11	3.92117e-10
	3.91501	7.4258	7.7019	1.67242e-11	3.92444e-10
Maf	-2.06881	6.32753	-7.69761	1.70478e-11	3.99829e-10
Osbpl5	-2.46698	6.44639	-7.69336	1.73739e-11	4.07267e-10
B930012P20Rik	3.11772	5.88676	7.69321	1.73858e-11	4.07333e-10
Prkar1a	-3.55115	8.74648	-7.69184	1.74922e-11	4.09615e-10
Fads1	-3.38265	8.09352	-7.69128	1.75364e-11	4.10435e-10
Crispld2	-3.07499	7.96755	-7.69005	1.76329e-11	4.1248e-10
9930012K11Rik	-2.0796	5.35637	-7.6885	1.77556e-11	4.15135e-10
Slc9a3r1	-4.085	8.51766	-7.68822	1.77778e-11	4.15439e-10
Nov	-2.94556	5.04676	-7.68728	1.7852e-11	4.16957e-10
Fam49a	-3.07103	6.63948	-7.6811	1.83517e-11	4.28406e-10
Gm17491	3.40907	8.34853	7.67933	1.8497e-11	4.31575e-10
Dnajb9	-2.64064	9.09562	-7.67771	1.86312e-11	4.34481e-10
Ypel2	3.33239	9.95407	7.6766	1.87237e-11	4.36412e-10
Slc7a7	-1.9893	5.20683	-7.67421	1.89252e-11	4.40882e-10
Spon1	-2.89202	7.6373	-7.67113	1.91871e-11	4.46752e-10
Ocrl	2.93786	6.19548	7.67066	1.92275e-11	4.47461e-10
Fnip1	4.56481	8.21084	7.67045	1.92451e-11	4.47641e-10
Mpp1	-2.91516	7.48519	-7.66535	1.96885e-11	4.57716e-10
Cd93	-3.29634	5.50801	-7.66442	1.97705e-11	4.59388e-10
Dsp	-3.70803	5.34739	-7.66347	1.9854e-11	4.6109e-10
Vash1	2.66867	7.30237	7.66212	1.99743e-11	4.63645e-10
	3.27614	6.35745	7.66058	2.01119e-11	4.66599e-10
Cfap69	3.25735	7.04975	7.66032	2.01356e-11	4.66776e-10
	2.39483	4.93108	7.66026	2.01403e-11	4.66776e-10
Malt1	3.80121	7.52589	7.65273	2.08287e-11	4.82484e-10
	3.07768	4.86707	7.64937	2.11434e-11	4.89521e-10
Cdip1	2.36088	5.27327	7.64914	2.11656e-11	4.89784e-10
Serpinh1	-4.74272	6.1672	-7.64666	2.14006e-11	4.94968e-10
Mapk12	-2.52962	6.77963	-7.64624	2.14407e-11	4.95408e-10
Insig2	-2.63389	7.87751	-7.64623	2.14416e-11	4.95408e-10
	2.75406	4.63823	7.6446	2.15986e-11	4.9878e-10
	3.44287	8.07089	7.64288	2.17648e-11	5.02362e-10
Pip4k2a	-2.44951	7.3971	-7.63836	2.22079e-11	5.12326e-10
Eogt	-2.6033	7.12132	-7.63734	2.2309e-11	5.14397e-10
Spcs3	-3.12276	7.77912	-7.63712	2.2331e-11	5.14639e-10
Rnf20	3.79848	6.68832	7.6368	2.23631e-11	5.15116e-10
Wasf2	-2.311	5.85501	-7.63555	2.24887e-11	5.17745e-10
Lcor	3.30498	9.57324	7.63275	2.27709e-11	5.23975e-10
Soat1	-3.07351	6.76821	-7.6323	2.28172e-11	5.24772e-10
Gatad2b	2.97548	6.78546	7.63087	2.29623e-11	5.27618e-10
	2.31808	5.47303	7.63085	2.29643e-11	5.27618e-10
Tc2n	-3.52354	5.06041	-7.62923	2.31312e-11	5.31181e-10
Slc15a2	-3.86007	6.70875	-7.62809	2.32494e-11	5.33623e-10
Plin2	-3.35382	8.23436	-7.62701	2.3362e-11	5.35937e-10
Usp31	2.46921	8.58968	7.62579	2.34893e-11	5.38583e-10
Cox8b	-3.52177	6.4217	-7.62213	2.38752e-11	5.47152e-10
Tcn2	-2.34984	9.49479	-7.61954	2.41531e-11	5.53239e-10
Tbc1d5	-3.32921	6.47876	-7.61798	2.43213e-11	5.56809e-10
Krt23	-2.21349	5.21864	-7.61702	2.44259e-11	5.58921e-10
Lrpap1	-3.08844	9.53152	-7.61593	2.45454e-11	5.6137e-10
Serp1	-3.61674	7.55311	-7.61571	2.45696e-11	5.6164e-10
Trpm3	-4.16032	7.0091	-7.61515	2.46302e-11	5.62738e-10
Inpp5d	-2.12364	4.77248	-7.61351	2.48114e-11	5.66591e-10
Pbx1	-2.88751	6.8516	-7.61284	2.48857e-11	5.68001e-10
Tmem9b	-3.63023	7.75867	-7.6118	2.50012e-11	5.70348e-10
Zfp101	3.17512	6.46389	7.60987	2.52176e-11	5.74994e-10
Sox17	-3.66008	5.77615	-7.60965	2.52417e-11	5.75253e-10
Gramd3	-2.38714	6.68115	-7.60755	2.54791e-11	5.80371e-10
Nat8f4	-2.56502	5.90706	-7.60582	2.56767e-11	5.84575e-10
Tmtc3	3.00308	6.69712	7.60546	2.57183e-11	5.85227e-10
Esrrg	3.43808	9.4791	7.60472	2.58036e-11	5.86872e-10
C530045E16Rik	2.70931	5.33909	7.60396	2.58907e-11	5.88557e-10
Zfr	2.91869	6.22575	7.60282	2.60223e-11	5.9125e-10
Mfap3l	-2.40333	5.54523	-7.59994	2.63588e-11	5.98594e-10
Rab7b	-1.92335	6.00046	-7.59916	2.64506e-11	6.00378e-10
Tmem50b	-2.54067	8.64439	-7.59825	2.65581e-11	6.02513e-10
Zfp398	2.83605	5.33156	7.5961	2.68143e-11	6.08021e-10
	2.40236	5.71856	7.5946	2.69936e-11	6.11778e-10
	2.89053	5.58749	7.594	2.70661e-11	6.13112e-10
Cpne8	-2.75021	5.90441	-7.59349	2.71281e-11	6.14208e-10
BC029722	-2.47348	8.11222	-7.59034	2.7512e-11	6.22588e-10
Gprc5b	-3.23133	5.92878	-7.58697	2.79279e-11	6.31657e-10
	3.17377	7.50607	7.58687	2.79407e-11	6.31657e-10
Vmn2r84	4.05289	5.15363	7.58319	2.84026e-11	6.41777e-10
Myo1d	-2.44769	6.45974	-7.58181	2.85779e-11	6.45415e-10
Plxnc1	-3.13195	7.27581	-7.58158	2.86068e-11	6.45743e-10
Cebpb	-2.50527	6.39025	-7.57973	2.88436e-11	6.50763e-10
[truncated: 6,479 more rows]

## Sheet: photoreceptors-whole.retina
Symbol	logFC	AveExpr	t	P.Value	adj.P.Val
Cdk14	-4.13316	8.01747	-20.819	4.40507e-34	1.98673e-29
Rcan2	-4.71421	7.59257	-19.1421	1.12291e-31	2.53221e-27
Atp1b1	-6.17447	8.39951	-18.7227	4.71982e-31	7.09563e-27
Lypd6	-3.95879	6.82038	-18.4352	1.27777e-30	1.44071e-26
Atp1b3	-3.1459	8.97406	-17.2788	7.7651e-29	7.00428e-25
Lsamp	-3.14637	6.32596	-17.1982	1.03998e-28	7.81737e-25
Ndnf	-4.41916	7.1831	-17.1522	1.22938e-28	7.92089e-25
Nefm	-4.8832	6.98556	-17.0088	2.07377e-28	1.16912e-24
Arsb	-3.82076	7.18487	-16.3791	2.12389e-27	1.06433e-23
Fez1	-3.75443	7.66655	-16.2681	3.21739e-27	1.45107e-23
Id4	-3.9452	7.96809	-16.1035	5.97434e-27	2.44954e-23
Tanc1	-3.26836	7.10954	-15.7794	2.03987e-26	7.46297e-23
Hopx	-4.42828	8.25611	-15.7655	2.15114e-26	7.46297e-23
Cd9	-3.57473	8.06014	-15.6194	3.75871e-26	1.21087e-22
Fkbp9	-4.01988	7.25399	-15.5112	5.69421e-26	1.62048e-22
Tmem130	-4.1153	7.44089	-15.5087	5.7488e-26	1.62048e-22
Timp2	-2.81657	8.54242	-15.388	9.15065e-26	2.42767e-22
Emb	-3.03936	6.98854	-15.1391	2.40127e-25	6.01665e-22
Fgf13	-3.23821	8.20128	-15.1038	2.75591e-25	6.5418e-22
	5.93554	6.27513	14.9784	4.49531e-25	1.01372e-21
Slc32a1	-3.80749	7.02616	-14.8581	7.20348e-25	1.54707e-21
Magee1	-4.08411	6.99354	-14.812	8.63687e-25	1.7706e-21
Abat	-3.24712	8.06281	-14.7908	9.3863e-25	1.84057e-21
Klhl5	-3.08973	7.19082	-14.7534	1.08758e-24	2.04378e-21
	-2.88717	6.27071	-14.7129	1.27608e-24	2.3021e-21
Rusc1	-3.18693	6.40833	-14.6009	1.98694e-24	3.44665e-21
Sybu	-3.6277	7.18545	-14.4851	3.14565e-24	5.25451e-21
	7.00324	7.29345	14.4282	3.94436e-24	6.35338e-21
Ddx25	-2.51544	6.87554	-14.3221	6.02449e-24	9.36932e-21
Rgs4	-4.42346	6.65832	-14.2981	6.62989e-24	9.96716e-21
Sparc	-4.45478	8.65528	-14.0982	1.47835e-23	2.15081e-20
	-3.75859	5.58797	-14.0897	1.52991e-23	2.15627e-20
App	-4.16249	9.97774	-14.0081	2.12529e-23	2.90462e-20
Dtnbp1	-3.39769	7.50742	-13.9907	2.28044e-23	3.02501e-20
Fxyd1	-2.94583	7.88704	-13.945	2.74291e-23	3.51618e-20
Plppr5	-2.62002	6.18275	-13.9393	2.80664e-23	3.51618e-20
Rrh	-3.964	7.46408	-13.7457	6.15382e-23	7.50117e-20
Sorcs1	-3.44928	5.73398	-13.7054	7.25302e-23	8.60838e-20
Cplx1	-3.78318	8.41824	-13.641	9.42851e-23	1.09035e-19
LOC552908	4.5287	7.80638	13.588	1.17082e-22	1.32012e-19
Serpini1	-2.74339	6.97445	-13.4837	1.79468e-22	1.97419e-19
Scara3	-2.81848	6.48042	-13.4688	1.90749e-22	2.04833e-19
Scrn1	-3.54411	8.95696	-13.3991	2.53974e-22	2.66383e-19
Lsamp	-3.34016	7.63038	-13.3837	2.7054e-22	2.77309e-19
Hdac11	-3.37848	6.22162	-13.3182	3.54278e-22	3.55073e-19
Pcdh8	-3.55076	6.5656	-13.2976	3.85815e-22	3.78274e-19
Atp1b1	-4.1181	8.78991	-13.2522	4.65138e-22	4.46345e-19
	3.71604	4.79035	13.2133	5.46379e-22	5.1338e-19
Cnr1	-3.55508	6.03544	-13.202	5.72556e-22	5.26997e-19
Syt11	-4.49508	7.50357	-13.1605	6.79854e-22	6.13242e-19
Add2	-2.82278	7.71129	-13.1206	8.01892e-22	6.99945e-19
Ndrg4	-4.41102	9.23741	-13.1191	8.07015e-22	6.99945e-19
Gucy1b1	-3.89579	7.73616	-13.0875	9.19708e-22	7.82637e-19
	3.65293	5.21295	13.0719	9.81588e-22	8.19826e-19
Necab2	-3.02801	6.76891	-12.9817	1.4278e-21	1.17082e-18
Pcdhb9	-3.63673	6.70396	-12.9727	1.48202e-21	1.19359e-18
	5.0501	6.25936	12.9574	1.57961e-21	1.24986e-18
Pon2	-2.99125	7.46095	-12.9451	1.66262e-21	1.29286e-18
Lasp1	-3.57931	7.81324	-12.9333	1.74668e-21	1.3352e-18
	5.45737	8.00214	12.8942	2.05629e-21	1.54568e-18
Jph3	-2.64565	5.95953	-12.8649	2.32383e-21	1.71815e-18
Kctd17	-2.93335	6.86026	-12.8245	2.75034e-21	2.0007e-18
Epdr1	-2.41264	7.54625	-12.7909	3.16512e-21	2.26587e-18
Akap13	3.48428	6.4028	12.7578	3.63667e-21	2.56277e-18
Rph3a	-3.20299	7.29789	-12.6957	4.71719e-21	3.27308e-18
Camk2n2	-3.064	7.4342	-12.6813	5.01188e-21	3.42486e-18
	-3.49025	6.42608	-12.6691	5.27454e-21	3.55055e-18
Hpca	-3.81548	6.87847	-12.6559	5.57617e-21	3.6984e-18
Nav1	-3.43917	7.76694	-12.6183	6.53023e-21	4.2684e-18
Cp	-3.61503	7.36421	-12.6012	7.0172e-21	4.48864e-18
Mgll	-3.89181	7.63414	-12.5995	7.06622e-21	4.48864e-18
Mapk10	-3.20646	6.91123	-12.5645	8.19036e-21	5.13046e-18
Atrnl1	-3.3277	8.42968	-12.5271	9.58475e-21	5.92167e-18
D2Ertd612e	3.51262	8.54752	12.4624	1.25976e-20	7.67787e-18
Tkt	-3.83296	10.316	-12.4502	1.32589e-20	7.97322e-18
Kcna2	-3.37946	6.89012	-12.4108	1.56661e-20	9.29678e-18
Fads3	-2.34119	6.43791	-12.3969	1.66113e-20	9.72971e-18
Flywch2	-3.3024	6.10064	-12.3815	1.77327e-20	1.02534e-17
	4.21524	7.10989	12.3581	1.95742e-20	1.11749e-17
Ndrg2	-2.87274	8.1243	-12.351	2.01722e-20	1.13723e-17
Serpini1	-3.48787	7.94482	-12.3418	2.09776e-20	1.16804e-17
Mir670hg	-2.95848	5.87061	-12.3072	2.42925e-20	1.33611e-17
Pxylp1	-2.34886	6.40689	-12.3004	2.49974e-20	1.34368e-17
Ndrg4	-4.23508	9.85913	-12.3002	2.50258e-20	1.34368e-17
Sorl1	-3.56512	7.14569	-12.2373	3.26821e-20	1.73411e-17
	4.54784	5.19327	12.2102	3.66662e-20	1.92289e-17
Pcbd1	-2.86228	7.08268	-12.1962	3.89134e-20	2.01728e-17
Ppp1r11	-2.90876	7.4495	-12.1915	3.97055e-20	2.03495e-17
Maf	-3.27829	6.44697	-12.1882	4.02668e-20	2.04053e-17
Atl1	-3.08901	7.3953	-12.128	5.20208e-20	2.60688e-17
	4.24373	6.67951	12.1104	5.608e-20	2.77941e-17
	5.15522	5.59369	12.075	6.52168e-20	3.19711e-17
Emb	-3.10419	7.15303	-12.0706	6.64663e-20	3.22333e-17
Rbfox3	-3.58336	7.37784	-12.0257	8.04949e-20	3.86213e-17
Tubb4a	-3.39001	7.5884	-11.972	1.01244e-19	4.78152e-17
Ctso	-3.004	7.17064	-11.9708	1.01777e-19	4.78152e-17
	3.49434	5.96539	11.9453	1.13501e-19	5.27732e-17
	4.88229	5.60923	11.9029	1.36133e-19	6.26504e-17
	4.23369	5.05196	11.892	1.42648e-19	6.49854e-17
Mpc1	-3.15762	8.50157	-11.8803	1.49992e-19	6.76316e-17
Mapt	-3.09008	7.33197	-11.878	1.51456e-19	6.76316e-17
Syn1	-3.48498	7.18715	-11.8579	1.65094e-19	7.13324e-17
	-2.47704	10.2176	-11.8571	1.6568e-19	7.13324e-17
	3.94185	5.18318	11.857	1.65702e-19	7.13324e-17
Gucy1b1	-3.72122	6.77751	-11.8565	1.66069e-19	7.13324e-17
Prkar1b	-3.11875	7.85505	-11.832	1.8452e-19	7.85099e-17
Dkk3	-2.92707	9.90046	-11.8251	1.90074e-19	8.0117e-17
Tspyl3	-3.28244	6.46818	-11.8089	2.03703e-19	8.46415e-17
Uhrf1bp1l	-2.24404	6.69096	-11.808	2.04561e-19	8.46415e-17
Mapt	-2.50053	7.57224	-11.8009	2.1082e-19	8.64381e-17
Anxa5	-2.99928	8.13192	-11.7682	2.42637e-19	9.85871e-17
Calb2	-4.20836	8.95587	-11.7646	2.46459e-19	9.9246e-17
	5.0207	5.81529	11.7547	2.57153e-19	1.02636e-16
Smyd2	-2.72849	7.47242	-11.7089	3.1323e-19	1.23921e-16
Shh	-3.04686	6.44651	-11.7017	3.23004e-19	1.25661e-16
C87414	4.23221	5.72057	11.7016	3.232e-19	1.25661e-16
Thy1	-4.45811	7.40094	-11.696	3.31162e-19	1.27308e-16
Khdrbs3	-3.45355	8.15347	-11.6946	3.33082e-19	1.27308e-16
Apoe	-4.30821	9.26393	-11.6908	3.38569e-19	1.28318e-16
Fstl1	-2.55133	7.79244	-11.6849	3.47281e-19	1.30523e-16
Nefl	-4.76457	8.75133	-11.6597	3.87198e-19	1.44323e-16
Celf5	-2.67133	7.06287	-11.6508	4.0224e-19	1.487e-16
Kcnk1	-3.15158	7.99116	-11.626	4.47743e-19	1.64176e-16
Stx4a	-2.54219	6.63873	-11.5903	5.22352e-19	1.89989e-16
Reep1	-3.2788	7.7384	-11.5561	6.05451e-19	2.18451e-16
C77815	3.75503	5.04633	11.5481	6.26775e-19	2.24351e-16
1190002N15Rik	-2.96082	7.39211	-11.5387	6.52647e-19	2.31772e-16
Cartpt	-4.53493	7.61855	-11.5161	7.19771e-19	2.53263e-16
Asap2	-3.21632	7.29788	-11.5146	7.24395e-19	2.53263e-16
Nfix	-3.49843	8.24807	-11.5043	7.57434e-19	2.62777e-16
Crot	-3.7356	7.628	-11.4675	8.88129e-19	3.05767e-16
Slc24a3	-3.25872	8.23383	-11.4626	9.07209e-19	3.0997e-16
App	-3.77313	8.68835	-11.4555	9.35422e-19	3.17206e-16
Tubb2a	-4.3757	9.57365	-11.4352	1.02154e-18	3.43824e-16
Runx1t1	-2.55236	6.99915	-11.4324	1.03391e-18	3.45409e-16
Pdgfrb	-2.78133	6.37223	-11.4278	1.05471e-18	3.4977e-16
A930005H10Rik	-3.03862	6.3438	-11.4189	1.09623e-18	3.60885e-16
4933438K21Rik	5.1516	6.41543	11.4116	1.13152e-18	3.69252e-16
Zcchc18	-3.00079	7.82948	-11.4101	1.1391e-18	3.69252e-16
Ankrd52	2.69636	5.99	11.4077	1.15086e-18	3.69252e-16
Nipa1	-2.46217	6.78839	-11.407	1.1544e-18	3.69252e-16
Rgs2	-2.98517	8.29739	-11.3831	1.28052e-18	4.05496e-16
Chn2	-2.97915	6.73787	-11.3822	1.28569e-18	4.05496e-16
Plpp3	-2.98563	7.97233	-11.3679	1.36777e-18	4.28387e-16
Itm2c	-2.97958	9.37323	-11.3451	1.51034e-18	4.69778e-16
Bdh1	-3.3631	7.78976	-11.3409	1.53811e-18	4.7323e-16
Ptprn2	-3.31199	7.26095	-11.3402	1.54242e-18	4.7323e-16
Prkar1a	-3.62062	8.74648	-11.3359	1.57148e-18	4.78887e-16
Sfi1	5.12473	7.30916	11.3249	1.64861e-18	4.9902e-16
Mtus2	-2.63073	6.68605	-11.308	1.77423e-18	5.31284e-16
Rhpn2	-3.12909	6.28911	-11.3074	1.77876e-18	5.31284e-16
Acer2	4.7409	6.37987	11.292	1.90187e-18	5.64316e-16
	-3.32517	9.00492	-11.2883	1.93314e-18	5.69846e-16
C78452	3.88928	5.04191	11.284	1.96909e-18	5.76676e-16
	3.92495	5.06428	11.2721	2.07372e-18	6.034e-16
4930573O21Rik	4.3608	5.71387	11.2698	2.09484e-18	6.05637e-16
Cd151	-3.22229	7.08673	-11.2632	2.15623e-18	6.19414e-16
Dner	-2.99876	8.55543	-11.2519	2.26414e-18	6.46298e-16
Sri	-2.279	6.08894	-11.2503	2.28067e-18	6.4692e-16
Plat	-2.77501	6.14748	-11.2473	2.31031e-18	6.50791e-16
Vim	-3.04591	9.33525	-11.246	2.32317e-18	6.50791e-16
Nrxn1	-3.00884	6.94881	-11.2433	2.35104e-18	6.54534e-16
Armcx2	-2.99788	8.31524	-11.2261	2.53314e-18	7.00903e-16
AW060742	-2.47325	6.5591	-11.2098	2.72042e-18	7.48132e-16
Tfap2b	-3.37026	7.26272	-11.1989	2.8526e-18	7.79728e-16
Slc6a17	-2.9355	7.43101	-11.1765	3.14511e-18	8.54503e-16
Spata5	3.05895	4.76754	11.1702	3.23208e-18	8.72874e-16
Mapt	-3.84731	7.24067	-11.1553	3.44946e-18	9.26035e-16
Cp	-2.78024	8.1359	-11.1505	3.52192e-18	9.39895e-16
Pepd	-2.3774	7.8849	-11.1469	3.57831e-18	9.49325e-16
Fgf12	-2.36666	6.46	-11.131	3.83434e-18	1.00816e-15
Tmprss2	4.6676	7.7085	11.1304	3.84478e-18	1.00816e-15
Zmat4	-2.90162	6.29865	-11.1274	3.89553e-18	1.01556e-15
Pdlim4	-2.32957	6.20639	-11.1193	4.03525e-18	1.04594e-15
Scrt1	-2.58373	6.38222	-11.1099	4.20427e-18	1.08352e-15
	4.0692	6.17201	11.0852	4.68271e-18	1.19997e-15
Itfg1	-2.93516	8.06003	-11.0739	4.92035e-18	1.24727e-15
2900072G11Rik	3.54587	5.13627	11.0738	4.92261e-18	1.24727e-15
Vipas39	3.13224	5.19622	11.0711	4.98124e-18	1.25508e-15
Ptn	-2.99357	7.05132	-11.0594	5.24289e-18	1.31366e-15
Eef1a2	-3.9759	8.46831	-11.0558	5.32419e-18	1.32666e-15
Scn3b	-3.08045	6.45629	-11.0322	5.9028e-18	1.46276e-15
Slitrk1	-2.60573	5.76691	-11.0213	6.19148e-18	1.52227e-15
S1pr3	-3.32128	8.01035	-11.0206	6.21049e-18	1.52227e-15
Pnmal2	-3.20233	7.8484	-11.0194	6.24419e-18	1.52227e-15
	3.96464	4.99239	11.0132	6.41483e-18	1.55546e-15
Mpp2	-2.67886	6.31838	-11.0035	6.69279e-18	1.61185e-15
Gpr19	-2.59992	7.21427	-11.0026	6.71887e-18	1.61185e-15
Syt11	-2.97189	8.26838	-10.9964	6.90435e-18	1.64758e-15
Car3	4.38026	5.35158	10.9765	7.53407e-18	1.78238e-15
Diras2	-4.02074	8.89263	-10.976	7.54828e-18	1.78238e-15
Slc1a3	-3.56377	6.69342	-10.9698	7.75672e-18	1.82206e-15
Hdac11	-2.95005	7.31035	-10.9378	8.92454e-18	2.08552e-15
Gm10482	4.62304	5.39489	10.9316	9.16847e-18	2.13148e-15
E330037M01Rik	4.33288	5.23309	10.9117	1.00031e-17	2.31359e-15
Rgs8	-3.0049	7.07119	-10.8978	1.06342e-17	2.44701e-15
2610001J05Rik	-2.66554	8.66844	-10.8849	1.12498e-17	2.57552e-15
B2m	-2.73771	7.70597	-10.8833	1.13303e-17	2.58086e-15
Lysmd2	-3.03923	7.23604	-10.8614	1.24719e-17	2.82661e-15
Zcchc12	-2.83778	6.52964	-10.8424	1.3558e-17	3.05739e-15
Mien1	-3.14934	8.54499	-10.8389	1.3767e-17	3.08907e-15
Kcna1	-3.41407	6.4736	-10.8363	1.39238e-17	3.1088e-15
Glul	-3.33898	8.41947	-10.8332	1.41181e-17	3.13665e-15
2700079J08Rik	2.89575	10.0486	10.8217	1.48463e-17	3.28226e-15
Frmd5	-2.42927	6.64738	-10.8133	1.54088e-17	3.39e-15
Nap1l2	-3.44302	7.30811	-10.8076	1.57979e-17	3.45874e-15
Lonrf2	-3.33613	7.26642	-10.7918	1.6932e-17	3.68914e-15
	4.472	5.38108	10.7579	1.9652e-17	4.26119e-15
	3.32457	5.45907	10.7379	2.14581e-17	4.63054e-15
D7Ertd183e	3.36921	5.50659	10.7277	2.24437e-17	4.82016e-15
B230217C12Rik	-2.54432	7.48787	-10.6937	2.60674e-17	5.55792e-15
Resp18	-3.24302	6.2396	-10.6932	2.61253e-17	5.55792e-15
	5.13381	6.44953	10.6909	2.63881e-17	5.58492e-15
	2.55364	5.89248	10.6899	2.64999e-17	5.58492e-15
Kcnip1	-2.70176	6.2365	-10.6861	2.69539e-17	5.65417e-15
	4.40165	6.3019	10.6801	2.76703e-17	5.77759e-15
C030041B07Rik	2.89862	6.19695	10.6695	2.89945e-17	6.02618e-15
	-5.5025	8.16771	-10.6565	3.0704e-17	6.35221e-15
Rlbp1	-3.77478	9.38465	-10.6457	3.22009e-17	6.60573e-15
D13Ertd787e	3.06521	5.64028	10.6455	3.22224e-17	6.60573e-15
Lrrc74b	3.5066	5.2361	10.6351	3.37331e-17	6.87423e-15
	3.67161	4.89817	10.6344	3.38369e-17	6.87423e-15
Sept3	-2.52575	7.92915	-10.6316	3.42632e-17	6.91395e-15
	2.32784	5.14526	10.6311	3.4339e-17	6.91395e-15
Vsnl1	-4.46403	7.08525	-10.6289	3.46711e-17	6.94979e-15
	3.51367	6.4631	10.6108	3.75558e-17	7.49471e-15
Lrrc75b	-2.28924	6.00262	-10.6032	3.88309e-17	7.71503e-15
Ubash3b	-2.49088	6.17525	-10.594	4.04305e-17	7.99762e-15
	-2.56641	7.45611	-10.5824	4.25538e-17	8.35365e-15
Emc10	-2.98516	8.72835	-10.5822	4.26008e-17	8.35365e-15
6030458A19Rik	4.05331	5.26458	10.5767	4.36414e-17	8.52064e-15
	4.26023	5.26273	10.5661	4.57276e-17	8.88949e-15
	3.47912	5.47072	10.5544	4.81608e-17	9.32231e-15
Mup10	4.88692	5.61307	10.5527	4.85068e-17	9.34916e-15
C79246	3.85906	4.99119	10.5349	5.24717e-17	1.00703e-14
Larp6	-2.27825	6.62513	-10.5094	5.87345e-17	1.12245e-14
D3Ertd246e	3.10833	5.06118	10.5067	5.94278e-17	1.13091e-14
Ttc3	-3.97779	7.8386	-10.4848	6.54605e-17	1.23562e-14
Sh3bp5	-3.01302	6.45446	-10.4848	6.5478e-17	1.23562e-14
Myo1b	-2.35592	6.59959	-10.4652	7.14035e-17	1.34182e-14
Kcna5	-3.36463	7.92573	-10.4061	9.27076e-17	1.73494e-14
	4.39101	5.83793	10.4025	9.42119e-17	1.75581e-14
	3.45231	4.88968	10.3765	1.05715e-16	1.96152e-14
Pde10a	-2.83151	5.6306	-10.3756	1.0612e-16	1.96152e-14
AA407331	3.59708	4.87599	10.3726	1.07531e-16	1.9795e-14
Kcnj10	-2.42028	6.88486	-10.3621	1.12638e-16	2.06508e-14
Dgkz	-3.27329	8.51262	-10.3554	1.16017e-16	2.11842e-14
Cyp7b1	-2.18882	5.73937	-10.3536	1.16983e-16	2.12236e-14
Nefl	-4.28006	8.92907	-10.3532	1.17174e-16	2.12236e-14
Fundc1	-2.84326	7.2089	-10.3358	1.26565e-16	2.28328e-14
4930432J09Rik	2.68224	6.23266	10.3326	1.28344e-16	2.30614e-14
Pak3	-3.56901	7.39706	-10.3274	1.31383e-16	2.3514e-14
Ces2f	3.33476	5.63183	10.3042	1.4555e-16	2.59464e-14
Pqbp1	-3.204	8.39717	-10.2841	1.59153e-16	2.82597e-14
	3.16913	5.78799	10.2801	1.61991e-16	2.86508e-14
Id4	-2.68626	7.19646	-10.2745	1.66052e-16	2.92419e-14
Cabp5	-4.27655	6.90409	-10.2737	1.6663e-16	2.92419e-14
Cend1	-3.29711	6.89121	-10.2653	1.72959e-16	3.0235e-14
Zfand2a	-3.73291	7.4161	-10.2578	1.78821e-16	3.11391e-14
Tmem179	-2.44864	6.39081	-10.2543	1.81607e-16	3.15026e-14
Psd3	-2.80629	7.38317	-10.2439	1.90233e-16	3.28534e-14
Ankra2	3.37415	6.15621	10.2431	1.90851e-16	3.28534e-14
	2.86806	5.58449	10.2236	2.08142e-16	3.56936e-14
	2.86661	4.93424	10.2221	2.09517e-16	3.57933e-14
Stmn2	-3.13711	8.20362	-10.2078	2.23271e-16	3.79991e-14
Slc25a27	3.27265	7.45135	10.2048	2.26237e-16	3.83591e-14
	4.68853	6.22337	10.2025	2.28511e-16	3.85995e-14
	4.25216	6.94019	10.2007	2.30398e-16	3.87731e-14
Tmem191c	-2.66755	7.36169	-10.1987	2.32433e-16	3.89701e-14
Ly6h	-3.01051	6.75557	-10.1865	2.45372e-16	4.0987e-14
Nptx1	-2.80428	5.63044	-10.185	2.46967e-16	4.11014e-14
Lrp4	3.71491	8.78157	10.1836	2.48565e-16	4.12152e-14
A130040M12Rik	4.10553	5.33658	10.1738	2.59552e-16	4.28794e-14
Vmn2r84	3.85406	5.15363	10.171	2.62858e-16	4.3267e-14
Magi3	-2.49698	8.0587	-10.1543	2.83137e-16	4.64355e-14
Ina	-4.02836	7.55223	-10.1435	2.97002e-16	4.85329e-14
Rab6b	-2.60578	6.94588	-10.1359	3.07125e-16	4.98282e-14
Tpi1	-3.63644	10.3338	-10.1359	3.07138e-16	4.98282e-14
Tanc2	-2.5587	6.607	-10.1297	3.15719e-16	5.10253e-14
Ubxn10	2.39864	6.40923	10.129	3.1678e-16	5.10253e-14
Ptprf	-3.06985	7.89663	-10.1276	3.18769e-16	5.1163e-14
Rgs19	-2.44557	5.49806	-10.1214	3.27661e-16	5.24036e-14
Gbe1	-2.12879	6.90497	-10.0943	3.69495e-16	5.88854e-14
Car11	-2.26177	6.74376	-10.086	3.83447e-16	6.08938e-14
Aldh1a1	-3.21066	8.36842	-10.0766	3.99736e-16	6.32578e-14
Spred2	-2.5862	7.26432	-10.0535	4.43016e-16	6.98618e-14
Elovl6	-2.90276	8.09981	-10.0374	4.76038e-16	7.48076e-14
Slc6a15	-3.01797	7.0897	-10.0272	4.98096e-16	7.77925e-14
Tmem59l	-3.41745	7.13414	-10.027	4.98482e-16	7.77925e-14
Syt7	-2.70131	7.04411	-10.0136	5.29242e-16	8.23081e-14
Gpm6b	-3.70096	7.60771	-9.99822	5.66634e-16	8.78204e-14
Fbxo3	-3.16614	8.36914	-9.99554	5.73432e-16	8.85697e-14
	3.96032	4.71189	9.9882	5.92471e-16	9.11981e-14
Kcnh2	-2.5889	7.42202	-9.98085	6.12195e-16	9.39137e-14
Tkt	-3.33488	8.79602	-9.96896	6.45462e-16	9.85442e-14
Spock2	-3.00798	7.55249	-9.96852	6.4675e-16	9.85442e-14
Cotl1	-4.43	7.85094	-9.96738	6.5002e-16	9.87089e-14
Garem1	-2.70361	7.15152	-9.95028	7.01481e-16	1.06166e-13
Anxa2	-2.42512	6.99289	-9.94631	7.13996e-16	1.07699e-13
Sulf2	-3.49576	8.65662	-9.94443	7.19997e-16	1.08242e-13
Cops6	-2.37275	6.01314	-9.9338	7.54908e-16	1.12855e-13
Pgrmc1	-2.42683	10.3097	-9.93357	7.55687e-16	1.12855e-13
4933411B09Rik	2.98842	4.76748	9.93124	7.63569e-16	1.13656e-13
Cep41	2.35041	4.83532	9.92542	7.83603e-16	1.16254e-13
Myo1b	-2.59262	6.38648	-9.91242	8.30342e-16	1.22784e-13
Cpt1c	-2.69571	6.99052	-9.88607	9.33823e-16	1.37635e-13
Tspan8	3.5971	7.03376	9.87648	9.74606e-16	1.43178e-13
Ina	-3.31082	7.01819	-9.87394	9.85734e-16	1.44343e-13
Gpr37	-2.64195	8.47808	-9.8666	1.01851e-15	1.48341e-13
Tpi1	-3.15385	10.3772	-9.86636	1.01962e-15	1.48341e-13
Dmtn	-2.90615	6.47595	-9.8533	1.08077e-15	1.56732e-13
Ugp2	-3.02553	7.97411	-9.84965	1.09848e-15	1.5879e-13
	3.99957	5.13624	9.84713	1.11092e-15	1.60075e-13
Igfbp4	-3.40984	7.72084	-9.84174	1.13795e-15	1.63447e-13
Nrcam	-2.80178	7.64712	-9.83919	1.15095e-15	1.6479e-13
Gng3	-3.35283	8.71989	-9.82256	1.23956e-15	1.76916e-13
2900022M07Rik	2.78074	5.32915	9.82141	1.24593e-15	1.77264e-13
Ak1	-2.71479	7.47045	-9.80649	1.33174e-15	1.88876e-13
Spc25	-4.4418	7.82977	-9.79966	1.37294e-15	1.94109e-13
	3.09694	5.98152	9.79893	1.37743e-15	1.94136e-13
Tmem9b	-3.35846	7.75867	-9.7922	1.41943e-15	1.99432e-13
Myocd	3.04157	5.71676	9.78738	1.45026e-15	2.02677e-13
Dkk3	-2.9128	9.83671	-9.78635	1.45697e-15	2.02677e-13
Itgav	3.1968	5.95174	9.78623	1.45776e-15	2.02677e-13
Stat5b	-2.36869	6.66343	-9.78581	1.4605e-15	2.02677e-13
Ppp1r9a	2.55065	5.68367	9.78074	1.49391e-15	2.06677e-13
0610012G03Rik	-3.48967	8.77703	-9.77758	1.51514e-15	2.08974e-13
Degs1	-2.73376	7.83571	-9.77075	1.56205e-15	2.14786e-13
Arhgef9	-2.51774	6.10742	-9.77004	1.56697e-15	2.14808e-13
Lrrn3	-2.58342	7.19677	-9.76487	1.60357e-15	2.19159e-13
Dtx1	-3.24074	7.34382	-9.75862	1.64893e-15	2.24678e-13
Ankrd6	-2.79437	6.16634	-9.75203	1.69818e-15	2.30692e-13
	-2.91534	7.59509	-9.74811	1.72816e-15	2.34059e-13
Hopx	-2.41875	7.04927	-9.74558	1.74783e-15	2.35179e-13
Peli1	3.27018	6.08841	9.74547	1.74868e-15	2.35179e-13
Pabpc4l	3.37076	5.2917	9.74467	1.75493e-15	2.35179e-13
Syt11	-2.68054	8.23756	-9.74437	1.75728e-15	2.35179e-13
H2-T24	3.06621	6.42838	9.74089	1.78483e-15	2.38159e-13
Tac1	-3.12577	8.09457	-9.73821	1.80631e-15	2.40314e-13
Efhd2	-2.92195	8.75084	-9.73326	1.84669e-15	2.44964e-13
	3.50085	6.10609	9.72369	1.92729e-15	2.54905e-13
	3.55339	5.16841	9.71542	1.99987e-15	2.63731e-13
Nudt19	-2.51351	7.48139	-9.70819	2.06551e-15	2.71594e-13
Prkce	-2.85542	6.51623	-9.70543	2.0911e-15	2.74159e-13
Akap6	-3.23384	6.94816	-9.69136	2.22675e-15	2.91098e-13
	3.04861	5.10089	9.68636	2.2771e-15	2.96819e-13
Ldb2	-2.34506	7.19072	-9.67421	2.40417e-15	3.1248e-13
Paqr5	3.89056	6.98467	9.66288	2.52903e-15	3.27764e-13
Cnn3	-3.72337	8.65486	-9.65812	2.58339e-15	3.33238e-13
Nrn1	-3.56023	7.48071	-9.65789	2.58605e-15	3.33238e-13
1110008F13Rik	-3.32829	9.01488	-9.653	2.64325e-15	3.39487e-13
Hspb11	2.93034	4.99513	9.65246	2.6496e-15	3.39487e-13
Gclc	-2.8977	7.20585	-9.64267	2.76809e-15	3.53665e-13
Gab2	-2.51721	7.07119	-9.63518	2.86234e-15	3.64674e-13
1700097M23Rik	3.32604	5.1612	9.6322	2.9008e-15	3.68533e-13
Lta4h	-3.1259	8.11321	-9.62642	2.97679e-15	3.77124e-13
Tmem50b	-2.36001	8.64439	-9.62287	3.02438e-15	3.81758e-13
Cbx5	-2.33067	6.79019	-9.62243	3.03029e-15	3.81758e-13
Pcp4l1	-2.94268	6.55868	-9.61719	3.10224e-15	3.89733e-13
Iqsec3	-2.76471	8.59814	-9.61578	3.12185e-15	3.91108e-13
Col23a1	-2.81178	6.39081	-9.61104	3.18865e-15	3.9837e-13
Lmo4	-3.04638	7.38968	-9.61035	3.19849e-15	3.98495e-13
	2.9382	5.68484	9.60262	3.31108e-15	4.11386e-13
	3.58013	6.11277	9.60158	3.32642e-15	4.12156e-13
Ubap2l	3.19388	5.76741	9.59404	3.44061e-15	4.25137e-13
	3.22616	5.54807	9.59231	3.46733e-15	4.27268e-13
Prkar1b	-3.43941	8.76541	-9.58114	3.64487e-15	4.47921e-13
Dmp1	2.73707	4.5162	9.58021	3.66014e-15	4.47987e-13
2810403D21Rik	2.53016	5.0936	9.5799	3.66527e-15	4.47987e-13
AI504432	-2.65123	6.21967	-9.57923	3.67616e-15	4.48104e-13
Cacng5	-2.81623	6.96316	-9.55823	4.03843e-15	4.90936e-13
Mapk10	-3.9202	7.59762	-9.54879	4.21261e-15	5.10733e-13
Shisa2	3.33317	8.74252	9.53957	4.39001e-15	5.30156e-13
Neto2	-2.44684	6.67581	-9.53925	4.39632e-15	5.30156e-13
Tma16	3.27921	8.10674	9.53156	4.55017e-15	5.47246e-13
Cds2	-3.09613	8.03677	-9.52631	4.65845e-15	5.5766e-13
Hspa13	-2.5321	6.7589	-9.52616	4.66149e-15	5.5766e-13
Rbm5	3.07551	6.93374	9.52035	4.78437e-15	5.70846e-13
	2.81053	5.05746	9.5073	5.0721e-15	6.0358e-13
	2.57589	4.8101	9.50545	5.11432e-15	6.07002e-13
Smc6	3.88783	6.84198	9.49654	5.32263e-15	6.30068e-13
Adar	-2.57144	8.00237	-9.49222	5.42638e-15	6.40669e-13
Slc23a1	3.09455	4.63749	9.48997	5.48152e-15	6.45488e-13
Pkia	-3.41833	6.19223	-9.48331	5.64722e-15	6.63269e-13
Sox6	-2.51629	5.52118	-9.47992	5.73366e-15	6.71672e-13
Cp	-3.06858	8.29979	-9.47772	5.79053e-15	6.76577e-13
Syn3	-2.5574	5.43212	-9.47425	5.88113e-15	6.85388e-13
Ppm1l	-2.31846	7.84359	-9.46908	6.01888e-15	6.99633e-13
Slc7a14	-3.15437	5.75422	-9.46667	6.08422e-15	7.0541e-13
Syt11	-4.16356	6.31465	-9.46099	6.24081e-15	7.21709e-13
Leprotl1	-2.6299	8.01527	-9.45781	6.33034e-15	7.3019e-13
	2.77854	4.18678	9.45692	6.35563e-15	7.31238e-13
Bex2	-3.22275	8.68672	-9.45608	6.37966e-15	7.32135e-13
	2.65753	5.15365	9.45074	6.534e-15	7.47508e-13
Ntn4	-2.43627	6.78421	-9.45031	6.54676e-15	7.47508e-13
H2-K1	-3.39149	7.00494	-9.43945	6.87313e-15	7.8279e-13
Abhd12	-3.25363	7.27708	-9.43547	6.99672e-15	7.94859e-13
	2.81805	5.29003	9.42126	7.45666e-15	8.44982e-13
Capza2	-3.00124	8.5719	-9.41776	7.57447e-15	8.56181e-13
	3.16391	5.65064	9.41461	7.68191e-15	8.66155e-13
Prelp	-2.03909	7.17464	-9.40988	7.84643e-15	8.82499e-13
Phf14	3.36644	5.0036	9.40684	7.95407e-15	8.92379e-13
Ldhb	-2.5016	9.6471	-9.39978	8.20972e-15	9.18775e-13
Rbm39	3.58825	9.9623	9.39677	8.32123e-15	9.2895e-13
AU015858	2.68599	4.82117	9.39511	8.38351e-15	9.33592e-13
Stx7	-2.38183	8.83444	-9.39294	8.46522e-15	9.40369e-13
Ifi35	-3.16196	6.42233	-9.38684	8.69976e-15	9.64048e-13
B430319H21Rik	2.55888	6.09822	9.38046	8.95232e-15	9.89604e-13
	3.612	5.63433	9.37628	9.12172e-15	1.00586e-12
AI465300	2.97667	5.49525	9.37412	9.21042e-15	1.01317e-12
Slc2a3	-3.21725	8.48243	-9.36892	9.42758e-15	1.03453e-12
Gabrg2	-2.57242	7.19261	-9.34713	1.03947e-14	1.13713e-12
Dnajc12	-3.32845	8.4713	-9.34674	1.0413e-14	1.13713e-12
Chrna6	-3.05245	6.77189	-9.34218	1.06278e-14	1.15779e-12
Tcp11x2	3.29289	5.66086	9.33813	1.08227e-14	1.17143e-12
Ppt1	-2.78349	7.18638	-9.33813	1.08228e-14	1.17143e-12
Snx3	-2.92834	9.85506	-9.33796	1.0831e-14	1.17143e-12
Zfp467	-2.11379	6.16157	-9.3343	1.101e-14	1.18795e-12
Glrx2	-3.42119	7.33165	-9.33259	1.10949e-14	1.19425e-12
Olfm1	-2.95131	8.70697	-9.33188	1.11301e-14	1.19518e-12
Clstn2	-3.12735	6.31264	-9.32813	1.13189e-14	1.21258e-12
Kansl1l	2.58634	8.84065	9.32657	1.13986e-14	1.21822e-12
Cryz	-2.81665	8.41499	-9.3165	1.1925e-14	1.27146e-12
S100a10	-2.56351	7.3729	-9.3095	1.23049e-14	1.30887e-12
Zfp957	3.12608	5.93991	9.29935	1.28778e-14	1.36659e-12
4921515E04Rik	2.8995	4.88347	9.29811	1.295e-14	1.37103e-12
Dusp3	-2.6578	8.32158	-9.29514	1.31236e-14	1.38615e-12
C230085N15Rik	2.41384	5.47911	9.29232	1.32905e-14	1.4005e-12
	-2.69154	5.64408	-9.28919	1.34784e-14	1.41699e-12
	2.70396	5.17386	9.28826	1.35345e-14	1.41958e-12
C530045E16Rik	2.4546	5.33909	9.28373	1.38124e-14	1.44537e-12
Ebf1	-2.09271	6.62706	-9.28003	1.40439e-14	1.46328e-12
Mt1	-3.6597	8.3208	-9.27995	1.40485e-14	1.46328e-12
Igf1	-3.23423	7.15312	-9.2784	1.41468e-14	1.47012e-12
Chd3os	-2.24004	7.918	-9.27508	1.43591e-14	1.48876e-12
Slc41a1	-2.43444	7.4928	-9.26885	1.4766e-14	1.52744e-12
	-2.77297	10.199	-9.26609	1.49497e-14	1.5429e-12
Prkcb	-2.9947	8.77132	-9.25679	1.55866e-14	1.60495e-12
	-3.36598	7.55787	-9.25277	1.58702e-14	1.63044e-12
Osbpl1a	-3.15216	8.43986	-9.25133	1.59731e-14	1.6337e-12
	3.51213	5.76435	9.25131	1.59744e-14	1.6337e-12
	2.12555	6.79972	9.24377	1.65239e-14	1.68607e-12
	3.90735	8.27964	9.23661	1.70633e-14	1.73718e-12
Shisa2	3.39324	9.26405	9.22824	1.77159e-14	1.79956e-12
	-2.67805	10.018	-9.2239	1.80642e-14	1.83082e-12
Uqcc2	-3.19822	8.53772	-9.21184	1.90691e-14	1.92832e-12
	2.95572	5.38824	9.21134	1.91118e-14	1.92832e-12
	-3.42399	7.67103	-9.20289	1.98504e-14	1.99838e-12
Cylc1	2.91097	4.48599	9.19619	2.04566e-14	2.05482e-12
Psme4	2.60166	6.58273	9.18652	2.13638e-14	2.14117e-12
Coq10b	-2.80131	7.02938	-9.17489	2.25079e-14	2.25084e-12
4932438A13Rik	3.06394	6.75533	9.16864	2.31483e-14	2.30976e-12
Snap47	-2.71039	8.52943	-9.16144	2.39083e-14	2.38033e-12
Syt7	-2.20335	6.9873	-9.16088	2.39686e-14	2.38107e-12
Ccr9	3.08072	5.36866	9.1591	2.41613e-14	2.39494e-12
Qdpr	-2.70244	8.41195	-9.1584	2.4237e-14	2.39718e-12
Kansl1l	2.63732	8.7561	9.14837	2.53532e-14	2.50209e-12
Gstm5	-3.01625	9.27886	-9.14561	2.56696e-14	2.52778e-12
	3.61462	4.81111	9.12647	2.79729e-14	2.7486e-12
	2.92024	4.92504	9.12258	2.84648e-14	2.79085e-12
Zfp458	3.19589	6.05256	9.11461	2.95017e-14	2.88624e-12
Tns3	-2.91766	9.0797	-9.11349	2.96515e-14	2.89462e-12
Tmem185b	-2.12864	6.67102	-9.11073	3.00205e-14	2.9243e-12
Csrnp3	-3.03582	7.04792	-9.10521	3.07737e-14	2.99122e-12
Tsc22d4	-2.50454	7.34513	-9.1028	3.11091e-14	3.01731e-12
Kalrn	2.9726	4.96453	9.09661	3.19855e-14	3.09566e-12
Adcy1	-3.67787	8.46466	-9.09383	3.23868e-14	3.12778e-12
Uchl1	-3.90909	7.88218	-9.08655	3.34628e-14	3.2248e-12
AA511261	2.60115	4.65545	9.08419	3.38197e-14	3.25221e-12
	2.6455	5.90058	9.08372	3.38915e-14	3.25221e-12
Pax6	-3.41062	7.01336	-9.08286	3.40227e-14	3.25411e-12
	2.89199	6.58135	9.08264	3.40556e-14	3.25411e-12
	3.25902	4.9219	9.07875	3.4657e-14	3.30457e-12
	3.28518	9.6692	9.06675	3.65754e-14	3.48015e-12
Tgfb2	-2.06656	7.962	-9.06343	3.71245e-14	3.52495e-12
Cbln1	-2.90834	5.76266	-9.06043	3.76281e-14	3.56527e-12
	3.63776	9.0177	9.05572	3.84321e-14	3.63381e-12
Mtus2	-2.92728	5.95104	-9.04905	3.96e-14	3.7364e-12
Stac2	-2.85837	6.10327	-9.04073	4.11077e-14	3.87056e-12
Cpne4	-2.47005	5.35349	-9.03899	4.14306e-14	3.89283e-12
Slc6a14	2.76867	5.38797	9.03725	4.17554e-14	3.91074e-12
Elovl6	-2.52609	6.8451	-9.03704	4.17946e-14	3.91074e-12
Timp2	-2.46951	7.62475	-9.03074	4.29944e-14	4.01468e-12
Fam19a5	-2.38637	6.40498	-9.03011	4.3117e-14	4.01781e-12
	3.40393	5.25769	9.0228	4.45569e-14	4.13857e-12
	2.82755	6.99259	9.0226	4.45964e-14	4.13857e-12
Pgp	-2.95943	8.01734	-9.01988	4.51448e-14	4.17979e-12
Nicn1	-2.73511	7.98472	-9.01948	4.5226e-14	4.17979e-12
	2.43607	4.78753	9.01604	4.59301e-14	4.23618e-12
Adk	2.9356	5.57552	9.00959	4.72804e-14	4.35182e-12
	2.97907	5.08599	9.00139	4.90541e-14	4.50588e-12
Gnai2	-3.22618	8.69305	-9.00008	4.93428e-14	4.52319e-12
Cd47	-2.31716	8.34395	-8.99861	4.96693e-14	4.54389e-12
Mrpl27	-3.28342	8.95197	-8.98795	5.21066e-14	4.75721e-12
	2.74097	5.80283	8.97948	5.41276e-14	4.93174e-12
Slc9a6	-2.43541	6.74591	-8.97448	5.53563e-14	5.03352e-12
Gsto1	-2.7757	7.9595	-8.97208	5.59562e-14	5.07783e-12
	3.503	5.14296	8.9679	5.70166e-14	5.16367e-12
Xbp1	-3.67078	8.54462	-8.95654	6.00017e-14	5.42312e-12
	3.71796	4.78526	8.95417	6.06461e-14	5.4704e-12
Ctsz	-3.47796	7.77646	-8.9429	6.37959e-14	5.74303e-12
	3.4569	6.43965	8.93807	6.51941e-14	5.85721e-12
	3.28437	9.60477	8.936	6.58029e-14	5.90016e-12
Klhdc8a	-2.79412	7.94133	-8.92967	6.77028e-14	6.05846e-12
Pid1	-2.37492	7.44008	-8.92139	7.02675e-14	6.27551e-12
BC001981	2.87201	6.70449	8.91843	7.12097e-14	6.3471e-12
	3.06961	4.72392	8.909	7.42908e-14	6.60865e-12
Mgst1	-2.90837	7.28235	-8.9061	7.52648e-14	6.68212e-12
Maged2	5.25882	6.40694	8.90474	7.57277e-14	6.70697e-12
Cd99l2	-2.30121	7.0233	-8.9044	7.58421e-14	6.70697e-12
	4.26873	5.94575	8.90012	7.73165e-14	6.82397e-12
4932431P20Rik	3.2019	5.30773	8.89575	7.88496e-14	6.9457e-12
	2.43254	4.99362	8.89077	8.06316e-14	7.08882e-12
Sulf1	-2.41534	6.68721	-8.88663	8.21481e-14	7.20809e-12
Particl	-2.74279	6.3546	-8.88215	8.3816e-14	7.34017e-12
Nsg2	-2.53991	9.20678	-8.87849	8.52069e-14	7.43359e-12
Flrt2	-2.37408	7.09567	-8.87848	8.52124e-14	7.43359e-12
Scg2	-3.80536	8.03508	-8.87792	8.54262e-14	7.43785e-12
Grb2	-2.45012	7.26898	-8.87619	8.60946e-14	7.4816e-12
	2.73275	6.13278	8.86796	8.93378e-14	7.74851e-12
1500002K03Rik	2.49338	5.00448	8.8664	8.99641e-14	7.78785e-12
Coch	-2.40437	5.93365	-8.86312	9.13015e-14	7.88848e-12
Prdx6	-3.17325	8.59863	-8.85876	9.31075e-14	8.02914e-12
Slitrk2	-2.84528	6.06087	-8.84328	9.98156e-14	8.59119e-12
Kcnmb4	-2.30271	7.45285	-8.8395	1.01527e-13	8.70998e-12
	2.42072	4.97852	8.83938	1.01582e-13	8.70998e-12
	5.75499	5.64683	8.83824	1.02101e-13	8.73791e-12
Gm11783	2.76667	5.83131	8.83253	1.04755e-13	8.94803e-12
Rsad1	-2.87528	6.30751	-8.83067	1.05636e-13	9.00622e-12
Urgcp	-2.66044	7.09748	-8.82839	1.06722e-13	9.08168e-12
	3.54692	4.76043	8.82016	1.10746e-13	9.40018e-12
	-2.83398	6.84663	-8.81989	1.10882e-13	9.40018e-12
	2.89612	5.12365	8.81475	1.13473e-13	9.60179e-12
Ezr	-2.52291	6.5982	-8.8092	1.16338e-13	9.82577e-12
Myt1	2.88486	9.37083	8.80559	1.1824e-13	9.96774e-12
	2.71878	7.24013	8.80265	1.19813e-13	1.00815e-11
Ndn	-3.0057	9.21189	-8.80042	1.21019e-13	1.0164e-11
Pacsin1	-3.45961	7.00089	-8.79489	1.24068e-13	1.04007e-11
	4.29729	7.84231	8.79356	1.24809e-13	1.04434e-11
	2.2068	6.04971	8.79105	1.26223e-13	1.05422e-11
	-4.39491	9.19056	-8.78671	1.28709e-13	1.073e-11
Plpp3	-3.36987	7.0437	-8.78467	1.29895e-13	1.08089e-11
Polr2f	-3.10271	8.03912	-8.78329	1.30707e-13	1.08564e-11
Slc17a6	-3.29605	5.96253	-8.78227	1.31308e-13	1.08863e-11
Bscl2	-3.29145	8.91966	-8.77887	1.3333e-13	1.10336e-11
Atp5a1	3.89908	9.0076	8.77467	1.35868e-13	1.12086e-11
Dpp6	-2.40142	7.14756	-8.77455	1.35941e-13	1.12086e-11
	3.56434	5.08387	8.772	1.37512e-13	1.13107e-11
Tm2d2	-3.6676	7.53514	-8.77172	1.37681e-13	1.13107e-11
Ier3ip1	-2.87675	7.51713	-8.76787	1.40084e-13	1.14872e-11
	3.76633	5.17528	8.76222	1.43689e-13	1.17613e-11
	-2.8214	7.76546	-8.75471	1.4862e-13	1.21429e-11
	-2.61516	8.02781	-8.7477	1.53377e-13	1.2509e-11
D130062J10Rik	2.29274	5.35772	8.74609	1.54495e-13	1.25616e-11
Capns1	-2.31045	8.57326	-8.74597	1.5458e-13	1.25616e-11
Fstl1	-2.60003	7.4593	-8.74215	1.57251e-13	1.27557e-11
	2.83829	6.09169	8.74082	1.58198e-13	1.28095e-11
Pak1	-2.34646	8.0535	-8.73894	1.59538e-13	1.28948e-11
Snhg18	-2.22772	6.8125	-8.72934	1.66577e-13	1.34397e-11
Sh3pxd2a	-2.53759	6.81234	-8.72346	1.71038e-13	1.3775e-11
Rbfox1	-2.61398	7.52137	-8.72049	1.73335e-13	1.39351e-11
Gria1	-2.6459	6.05388	-8.71787	1.7539e-13	1.40425e-11
Zfy2	3.03341	5.63572	8.71768	1.75536e-13	1.40425e-11
Rnf20	3.22663	6.68832	8.71759	1.75605e-13	1.40425e-11
Fxyd6	-2.76204	7.49529	-8.71485	1.77783e-13	1.41915e-11
Car10	-3.2655	7.15064	-8.71113	1.8078e-13	1.44052e-11
Lynx1	-3.40101	7.67971	-8.71011	1.81613e-13	1.4446e-11
	2.18154	6.10034	8.70871	1.82758e-13	1.45116e-11
Tbl1xr1	2.18849	5.64667	8.70481	1.85988e-13	1.47421e-11
Vstm2b	-2.70645	7.09872	-8.70369	1.8693e-13	1.47908e-11
4933421D24Rik	2.41517	5.33289	8.70277	1.87703e-13	1.48259e-11
Eif2ak2	2.991	6.66944	8.6984	1.91424e-13	1.50934e-11
Ppa1	-2.42196	9.20897	-8.69622	1.93316e-13	1.5216e-11
	3.77445	7.76117	8.68482	2.03479e-13	1.5988e-11
Hsd17b11	-3.11748	8.02634	-8.67358	2.14021e-13	1.67871e-11
Serinc1	-2.89322	9.87736	-8.66948	2.18003e-13	1.70697e-11
Rhob	-3.29895	8.31615	-8.66644	2.21002e-13	1.72745e-11
Gspt2	-2.29175	7.33791	-8.66442	2.23016e-13	1.74018e-11
	2.92631	6.63606	8.66368	2.23764e-13	1.743e-11
6330510M09Rik	2.88519	4.77176	8.66156	2.25901e-13	1.75624e-11
Prnp	-3.25678	8.73231	-8.66123	2.26242e-13	1.75624e-11
	4.57911	6.48161	8.65178	2.36059e-13	1.8293e-11
	3.35417	4.72425	8.64884	2.39194e-13	1.85041e-11
Chmp4b	-2.34984	8.36589	-8.64741	2.40739e-13	1.85917e-11
Nptx1	-2.96699	6.87027	-8.64517	2.43173e-13	1.87283e-11
Birc6	2.83225	6.48055	8.64502	2.43338e-13	1.87283e-11
E430024I08Rik	3.77846	6.77399	8.63946	2.49494e-13	1.91694e-11
	2.68686	5.57436	8.63773	2.51446e-13	1.92865e-11
Pgbd5	-2.59977	7.85355	-8.63697	2.52307e-13	1.93197e-11
Bhmt2	3.18317	5.23186	8.63389	2.55828e-13	1.95561e-11
Minpp1	-2.67371	7.74593	-8.62397	2.6749e-13	2.0413e-11
Dym	2.95115	4.76297	8.62331	2.68285e-13	2.04391e-11
	2.58784	5.30962	8.61812	2.74612e-13	2.08858e-11
	2.66899	4.4049	8.61329	2.8064e-13	2.13083e-11
9130204L05Rik	2.66125	4.40154	8.6107	2.83935e-13	2.15222e-11
Syt11	-2.33238	7.77241	-8.60886	2.86283e-13	2.16639e-11
Reps2	-3.05535	6.28509	-8.60615	2.89801e-13	2.18933e-11
	2.93527	4.70714	8.60338	2.93424e-13	2.213e-11
Mylip	-2.23837	8.58426	-8.6009	2.96721e-13	2.23413e-11
Zfp788	2.63951	6.63604	8.59994	2.97993e-13	2.23996e-11
Smarca5	3.18854	6.77657	8.59278	3.07751e-13	2.30946e-11
Acsl3	-2.5706	6.79739	-8.58889	3.13177e-13	2.34628e-11
C78024	2.78097	4.39578	8.58831	3.13997e-13	2.34852e-11
	-4.16865	8.74423	-8.58587	3.17461e-13	2.3705e-11
Bend4	-2.10892	6.1434	-8.58077	3.24812e-13	2.42138e-11
Trib1	2.45987	6.07238	8.57896	3.27465e-13	2.43713e-11
Gyg	-1.81305	7.63659	-8.57828	3.2847e-13	2.43886e-11
B830007D08Rik	2.94409	7.03045	8.57807	3.28779e-13	2.43886e-11
Lefty2	2.61237	4.95113	8.57122	3.39055e-13	2.51075e-11
	3.73397	7.11611	8.57088	3.39583e-13	2.51075e-11
Serinc1	-3.43455	8.27046	-8.56258	3.52486e-13	2.60188e-11
Rtn1	-3.29627	9.07568	-8.55552	3.63858e-13	2.68143e-11
Klhl4	2.85314	4.63929	8.55279	3.68349e-13	2.70625e-11
Cplx1	-2.75855	8.19693	-8.55274	3.68425e-13	2.70625e-11
Clu	-4.08012	8.75639	-8.55213	3.69437e-13	2.70926e-11
Il6ra	2.29351	5.8155	8.55163	3.70271e-13	2.71097e-11
Asrgl1	-2.29765	6.71536	-8.5482	3.76021e-13	2.74861e-11
Rell2	-2.06514	7.37277	-8.54682	3.78367e-13	2.76128e-11
B3galnt1	-2.5129	7.43937	-8.54023	3.89741e-13	2.83969e-11
Tmem30a	3.48863	6.85536	8.53229	4.03892e-13	2.93805e-11
Olfr75-ps1	2.69259	5.01909	8.52903	4.09867e-13	2.97671e-11
Wdr20rt	2.80913	5.45014	8.51642	4.33764e-13	3.14521e-11
Otud5	3.13812	7.17037	8.50384	4.58982e-13	3.32272e-11
Lypd6b	-2.29523	5.407	-8.49367	4.80464e-13	3.47266e-11
Adam23	2.85751	6.02648	8.48679	4.95533e-13	3.57585e-11
	2.6899	6.50946	8.4828	5.04512e-13	3.63482e-11
Gsdma2	2.79954	5.32469	8.48181	5.06762e-13	3.64521e-11
Cnn3	-3.29482	8.95818	-8.47626	5.19554e-13	3.73128e-11
	3.68394	5.35329	8.47073	5.32622e-13	3.81904e-11
Itgb5	-2.95712	7.02901	-8.46779	5.39719e-13	3.86379e-11
Cntn1	-3.52993	7.53515	-8.45667	5.67378e-13	4.05536e-11
Creg1	-2.2763	7.43003	-8.45315	5.76414e-13	4.11343e-11
Fchsd2	2.26616	4.37409	8.44986	5.85009e-13	4.16817e-11
Cdc42	-2.48624	9.0574	-8.44934	5.86363e-13	4.17122e-11
Ranbp1	-3.20422	8.65154	-8.44011	6.11194e-13	4.33224e-11
Slc17a6	-3.56349	6.75373	-8.44004	6.114e-13	4.33224e-11
Igf1os	2.4535	5.51556	8.43986	6.11879e-13	4.33224e-11
Aif1l	-3.15936	6.70991	-8.42119	6.65436e-13	4.70405e-11
Coq8a	4.02563	8.36008	8.41494	6.84399e-13	4.83053e-11
Trim2	-2.9596	7.50039	-8.41318	6.8982e-13	4.86118e-11
Pdp1	-2.67386	6.61278	-8.41003	6.99659e-13	4.92283e-11
Rprd1a	2.46643	8.37777	8.40886	7.0335e-13	4.94109e-11
Nalcn	-3.14507	7.17058	-8.40628	7.11545e-13	4.99089e-11
Cadm3	-2.74573	7.82596	-8.40378	7.19593e-13	5.0395e-11
Pax6	-3.28435	9.11504	-8.39797	7.38594e-13	5.16455e-11
Rreb1	3.93034	7.02759	8.38844	7.70919e-13	5.38223e-11
Bsn	-2.45676	7.10394	-8.38557	7.80915e-13	5.44359e-11
	2.93966	6.79666	8.3828	7.90698e-13	5.50328e-11
Arhgap23	-2.50394	6.88118	-8.38135	7.95874e-13	5.53077e-11
Stx1b	-2.53736	7.27566	-8.38065	7.98397e-13	5.53977e-11
Kmt5a	2.47289	4.3764	8.37772	8.08973e-13	5.60453e-11
Gad1	-3.67724	6.66605	-8.36708	8.4856e-13	5.86977e-11
Grn	-2.36846	7.90928	-8.36522	8.55679e-13	5.90995e-11
Ccni	-2.7521	10.4699	-8.36321	8.63462e-13	5.95459e-11
Rab2a	4.18985	8.70459	8.36186	8.68682e-13	5.98144e-11
	2.33687	4.63823	8.35903	8.79805e-13	6.04879e-11
Bicd1	2.75645	4.6383	8.35016	9.15564e-13	6.28506e-11
A930026B05Rik	2.37798	5.71736	8.34875	9.21397e-13	6.31549e-11
Ank1	-2.67017	7.44988	-8.34495	9.37269e-13	6.41453e-11
Ldhb	-2.3786	9.6764	-8.34241	9.48019e-13	6.47827e-11
Rfk	-2.40612	7.46457	-8.342	9.49765e-13	6.48038e-11
Kitl	-2.84902	6.96346	-8.3401	9.57914e-13	6.51195e-11
Arhgef25	-2.89359	7.16099	-8.33994	9.58583e-13	6.51195e-11
Sqle	-2.82649	8.16358	-8.33991	9.58723e-13	6.51195e-11
Sipa1l1	-2.38715	8.08967	-8.33254	9.90997e-13	6.72105e-11
4921527H02Rik	2.5516	4.58355	8.32834	1.00988e-12	6.83884e-11
Ttc3	-2.94175	9.26273	-8.32315	1.03368e-12	6.98949e-11
Mllt10	2.67328	5.77723	8.31659	1.0646e-12	7.18779e-11
Fndc7	2.84158	4.66431	8.31561	1.06929e-12	7.20871e-11
Cp	-2.49658	7.51104	-8.31458	1.07424e-12	7.23124e-11
Borcs6	-2.66468	6.59418	-8.3121	1.08626e-12	7.29257e-11
Gm3924	2.62407	5.66373	8.31204	1.08659e-12	7.29257e-11
Msmo1	2.59422	6.11086	8.31078	1.09275e-12	7.32307e-11
Tcta	-2.85593	8.46455	-8.30982	1.09747e-12	7.34374e-11
Pde4dip	-2.703	5.99918	-8.30642	1.11434e-12	7.44561e-11
Elp3	-2.57431	7.76159	-8.2945	1.1756e-12	7.84333e-11
D030028M11Rik	2.31059	5.21928	8.29134	1.19244e-12	7.94389e-11
Reep5	-2.40922	8.55961	-8.2861	1.22081e-12	8.11588e-11
Slc39a14	-2.02984	6.33323	-8.28591	1.22185e-12	8.11588e-11
Chac2	-2.7328	6.91264	-8.2833	1.23626e-12	8.19947e-11
	3.87247	9.46484	8.28137	1.24703e-12	8.25876e-11
Syt1	-3.90276	6.60504	-8.27967	1.25659e-12	8.30986e-11
Itm2b	-3.16295	10.5012	-8.27921	1.25921e-12	8.31503e-11
Ywhag	-2.93023	8.31472	-8.27273	1.29637e-12	8.54789e-11
Abcg2	-2.0376	7.14167	-8.27233	1.29871e-12	8.55085e-11
	2.89943	4.94587	8.27017	1.31134e-12	8.62137e-11
B3gat1	-2.2291	7.46748	-8.26883	1.31926e-12	8.66082e-11
Mfge8	-2.71473	9.1389	-8.26168	1.36229e-12	8.93033e-11
	2.59261	4.27925	8.25779	1.38628e-12	9.07442e-11
Zfp804a	-2.46936	5.63438	-8.25722	1.38988e-12	9.08475e-11
	2.79483	4.68633	8.25218	1.42165e-12	9.27902e-11
Cyp2d22	-2.1914	6.26825	-8.25006	1.4353e-12	9.35456e-11
	3.02692	5.1101	8.24821	1.44726e-12	9.41888e-11
2900011O08Rik	-2.34298	7.95227	-8.24657	1.45793e-12	9.47199e-11
D2hgdh	2.14794	9.25855	8.24631	1.45962e-12	9.47199e-11
Pias4	2.30527	5.48028	8.24442	1.47206e-12	9.53901e-11
Csf1r	-3.33662	7.40052	-8.24178	1.48963e-12	9.63896e-11
Ccdc127	-2.04597	6.78279	-8.24036	1.49917e-12	9.68682e-11
Atp1a1	-3.51591	7.961	-8.23888	1.50913e-12	9.73726e-11
	3.98392	7.27138	8.22286	1.62171e-12	1.04443e-10
Hsd17b12	-2.89611	8.70677	-8.22263	1.62335e-12	1.04443e-10
Rap1gap2	-2.04956	7.76902	-8.22	1.64261e-12	1.05532e-10
Ddah1	-2.37863	8.29123	-8.21409	1.68683e-12	1.08219e-10
Usp14	-2.72617	7.59692	-8.21312	1.6942e-12	1.08475e-10
Vps18	2.01553	5.82672	8.21275	1.69701e-12	1.08475e-10
Ptprd	-2.84335	8.31948	-8.21261	1.69804e-12	1.08475e-10
Timp3	-3.16579	6.96832	-8.20815	1.7324e-12	1.10513e-10
D9Ertd26e	2.3848	6.54395	8.20566	1.75187e-12	1.11598e-10
Mgarp	-3.22906	10.5816	-8.20496	1.75741e-12	1.11792e-10
1700109H08Rik	2.09214	6.25802	8.20464	1.75987e-12	1.11792e-10
Pnpla8	-2.76848	7.77664	-8.2013	1.78651e-12	1.13226e-10
Reln	-2.90978	9.23001	-8.20118	1.78747e-12	1.13226e-10
	2.31418	5.34104	8.19572	1.83179e-12	1.1587e-10
Gpr85	-2.48522	7.25794	-8.19157	1.86621e-12	1.17773e-10
	2.481	4.92461	8.19147	1.86709e-12	1.17773e-10
Cobl	-1.88374	6.18035	-8.19011	1.87852e-12	1.18328e-10
Smc2	2.75145	4.95419	8.1886	1.89132e-12	1.18969e-10
	2.16916	5.2992	8.18775	1.89849e-12	1.19253e-10
A430105D02Rik	2.5738	4.66444	8.18638	1.91023e-12	1.19824e-10
Acvr1c	2.62043	4.36855	8.18446	1.92672e-12	1.2069e-10
	2.82169	8.05966	8.18277	1.94144e-12	1.21444e-10
Slc25a12	-2.82775	8.26612	-8.17821	1.98156e-12	1.23782e-10
	2.59981	5.19519	8.17491	2.01111e-12	1.25454e-10
Als2cr11	2.52863	4.47804	8.17377	2.02143e-12	1.25923e-10
Sh3bgrl	-2.87642	7.28806	-8.16853	2.06957e-12	1.28744e-10
Adssl1	-2.45064	6.30693	-8.16593	2.09386e-12	1.30076e-10
Trim2	-3.91977	8.51118	-8.16305	2.12108e-12	1.31586e-10
Med13	3.08061	5.09842	8.16238	2.1275e-12	1.31802e-10
Ociad2	-2.27289	7.29421	-8.15978	2.15243e-12	1.33164e-10
C1qbp	-3.32327	9.96463	-8.14815	2.26772e-12	1.40105e-10
Zdhhc9	-2.50789	6.09375	-8.13843	2.36876e-12	1.46147e-10
Hspa12a	-2.51004	7.06424	-8.13455	2.41041e-12	1.48513e-10
D4Ertd111e	2.30449	6.24616	8.13054	2.45417e-12	1.51004e-10
Ntmt1	3.23342	7.32025	8.12512	2.51459e-12	1.5451e-10
Tspan8	2.97714	5.49474	8.1178	2.5985e-12	1.59286e-10
Dusp4	-2.26593	8.03091	-8.11773	2.59938e-12	1.59286e-10
Hecw1	-2.69572	6.05031	-8.11389	2.64449e-12	1.6183e-10
D10Ertd755e	2.60517	4.44455	8.11068	2.6829e-12	1.63959e-10
Gpc6	-2.05106	6.90897	-8.10724	2.72452e-12	1.66277e-10
Ppp2cb	-2.869	8.05415	-8.10048	2.80844e-12	1.71167e-10
Rbms2	-2.07029	6.2816	-8.09981	2.81684e-12	1.71447e-10
	3.00507	6.72646	8.09721	2.84996e-12	1.73229e-10
Rgs2	-2.22225	7.83364	-8.0955	2.87184e-12	1.74324e-10
Prpf4b	2.69272	10.5243	8.09411	2.88982e-12	1.7518e-10
Tubg2	-2.40697	5.42578	-8.09233	2.91301e-12	1.76349e-10
Trio	-2.6596	7.20055	-8.08999	2.94377e-12	1.77972e-10
Ing1	-3.30595	8.11354	-8.08944	2.95105e-12	1.78173e-10
Rab33a	-2.21975	6.84292	-8.08506	3.00951e-12	1.8146e-10
Ppp1r3c	-2.61433	7.421	-8.07895	3.09315e-12	1.86254e-10
Ctsl	-2.92285	10.0434	-8.07653	3.12691e-12	1.88036e-10
Urm1	2.45163	7.0718	8.07531	3.14407e-12	1.88816e-10
2900092N22Rik	2.93286	4.56784	8.07463	3.15362e-12	1.89138e-10
Uvssa	2.37743	4.52832	8.07433	3.1579e-12	1.89143e-10
	2.64205	7.958	8.07344	3.17059e-12	1.89651e-10
Pgap2	-2.79501	7.14238	-8.06714	3.26136e-12	1.94662e-10
Rps6ka4	-2.31184	7.24961	-8.06703	3.263e-12	1.94662e-10
Cyb5r3	-2.61945	7.93446	-8.06133	3.34743e-12	1.99435e-10
Sub1	-2.69931	8.31682	-8.05789	3.39948e-12	2.02269e-10
C85163	2.44675	5.5452	8.05342	3.46835e-12	2.06095e-10
	-2.67824	7.73221	-8.05038	3.51586e-12	2.08643e-10
Ttc28	-3.23887	7.60313	-8.04972	3.52641e-12	2.08994e-10
Lrrc59	-3.09716	6.59731	-8.04857	3.54449e-12	2.0979e-10
Ndufa1	-2.99708	10.4706	-8.04479	3.60514e-12	2.131e-10
	3.34461	4.58551	8.04173	3.65494e-12	2.15761e-10
Ndufs8	-3.10216	9.41984	-8.04073	3.67131e-12	2.16444e-10
Ncs1	-2.35812	6.80064	-8.03578	3.75378e-12	2.21017e-10
Kcna1	-2.56617	5.22115	-8.0316	3.82477e-12	2.24903e-10
Vps26b	-2.48696	7.74498	-8.03063	3.8414e-12	2.25587e-10
Sfxn1	-2.36543	7.78608	-8.02851	3.87806e-12	2.27444e-10
Tmem200c	-2.34298	6.03534	-8.02783	3.89e-12	2.27848e-10
Cfap69	2.04923	5.99984	8.02514	3.93707e-12	2.30306e-10
Siah1a	2.99249	8.85895	8.02236	3.98647e-12	2.32894e-10
	2.83679	5.24754	8.01855	4.0552e-12	2.365e-10
Pitpna	-2.37531	8.96697	-8.01836	4.05868e-12	2.365e-10
Psmg4	-2.81293	6.92159	-8.01525	4.11567e-12	2.39511e-10
Kcnq1ot1	3.29774	6.54176	8.01285	4.16011e-12	2.41785e-10
Gnai1	-2.19015	7.39424	-8.01203	4.17548e-12	2.42366e-10
Vamp5	2.76491	5.66838	8.01118	4.19143e-12	2.42979e-10
Nudcd1	2.4113	5.23243	8.00954	4.22228e-12	2.43918e-10
Vsnl1	-3.13693	6.85838	-8.00934	4.22606e-12	2.43918e-10
Ebag9	-2.46405	7.53659	-8.0092	4.22871e-12	2.43918e-10
Fdft1	-2.49366	8.87534	-8.00917	4.22927e-12	2.43918e-10
Polr3k	-2.6092	7.98518	-8.00556	4.2982e-12	2.47577e-10
Ttll7	-3.10098	7.1231	-8.00126	4.38198e-12	2.52081e-10
	3.20048	7.93314	8.00019	4.40292e-12	2.52963e-10
	2.66678	7.17079	7.99539	4.49869e-12	2.58137e-10
Platr22	2.54253	5.2968	7.99453	4.51614e-12	2.58743e-10
	-2.18274	6.32814	-7.9943	4.52074e-12	2.58743e-10
Foxn3	-2.06366	7.15778	-7.99348	4.53733e-12	2.59364e-10
F2r	-3.20507	7.90754	-7.99309	4.54533e-12	2.59492e-10
S100a16	-2.3875	7.74437	-7.9831	4.75345e-12	2.70813e-10
	2.60381	4.86533	7.98299	4.75563e-12	2.70813e-10
Gsto1	-2.74433	7.61204	-7.98141	4.78957e-12	2.72402e-10
Trnp1	-3.81677	8.71907	-7.98063	4.8064e-12	2.73014e-10
Brpf3	2.20125	8.22615	7.97695	4.88612e-12	2.77193e-10
Eif4e3	-2.52586	6.63669	-7.9744	4.94229e-12	2.80028e-10
Abcf1	2.6864	7.13121	7.97056	5.02801e-12	2.84527e-10
Adgrb3	-2.57714	7.15179	-7.96197	5.22542e-12	2.95328e-10
Oat	-2.69241	9.23342	-7.95427	5.40881e-12	3.0531e-10
Gabarapl1	-2.70255	9.64895	-7.95031	5.50546e-12	3.10377e-10
	2.49951	6.06603	7.94126	5.73323e-12	3.22814e-10
Ltbp1	2.32581	5.74227	7.94092	5.74198e-12	3.22904e-10
Arsa	-2.18019	7.25108	-7.93823	5.81158e-12	3.26411e-10
Baz1b	2.22369	5.97253	7.92715	6.10726e-12	3.42592e-10
Lasp1	-3.22679	8.4807	-7.92662	6.12194e-12	3.42988e-10
Slc48a1	-2.89375	7.60265	-7.92368	6.20306e-12	3.47102e-10
Ets2	3.14619	5.53257	7.9226	6.2331e-12	3.48351e-10
Acsm3	2.66997	5.54698	7.92136	6.26774e-12	3.49853e-10
	2.86641	8.22954	7.91683	6.39609e-12	3.56576e-10
Gng11	-2.19951	7.2134	-7.91215	6.53158e-12	3.6368e-10
Selenom	-3.38266	7.3885	-7.91187	6.53984e-12	3.63691e-10
Kansl1	2.40381	8.22916	7.91061	6.57693e-12	3.65303e-10
Slc4a10	-3.83875	7.92264	-7.90967	6.60464e-12	3.66391e-10
Gng4	-2.84421	6.97527	-7.90555	6.72762e-12	3.72755e-10
Mucl2	2.43521	4.47894	7.89833	6.94861e-12	3.84527e-10
A430105D02Rik	2.56787	5.50723	7.89492	7.05525e-12	3.89778e-10
Kcnc1	-3.10742	7.36111	-7.89475	7.06078e-12	3.89778e-10
4930440C22Rik	2.41533	4.41495	7.89421	7.07778e-12	3.90238e-10
Kmt2e	-3.45277	8.0468	-7.89368	7.0946e-12	3.90688e-10
Plcb1	-2.72345	6.79074	-7.89126	7.1719e-12	3.94464e-10
Rbfox1	-2.68356	7.9013	-7.8909	7.18342e-12	3.94615e-10
8030451A03Rik	2.48365	5.79067	7.88638	7.33024e-12	4.02008e-10
Mrps14	-3.17393	9.09336	-7.88621	7.33581e-12	4.02008e-10
Paics	-2.55364	9.26937	-7.88355	7.42393e-12	4.06343e-10
Ppt1	-2.24395	8.83734	-7.87462	7.72658e-12	4.22396e-10
	2.80545	5.25371	7.87022	7.88026e-12	4.30275e-10
Rab2a	-3.02372	9.16498	-7.86916	7.91764e-12	4.31794e-10
Hoxc8	3.09057	4.70443	7.86757	7.97433e-12	4.3436e-10
	2.37559	5.32119	7.86657	8.00977e-12	4.35764e-10
D2Ertd173e	2.34658	5.41712	7.86331	8.12778e-12	4.41652e-10
Zfp521	-2.38451	7.74758	-7.86196	8.17706e-12	4.43795e-10
Ccdc73	3.29071	5.35741	7.85939	8.27163e-12	4.48388e-10
Scarb2	-2.68322	6.97777	-7.8567	8.37146e-12	4.53255e-10
Pcsk1n	-3.50101	7.34142	-7.85438	8.45886e-12	4.57438e-10
Ldah	-2.84945	6.36893	-7.85323	8.50274e-12	4.59118e-10
Zfp81	2.30911	4.96846	7.85303	8.51029e-12	4.59118e-10
A930007A09Rik	2.73628	6.24584	7.85223	8.54093e-12	4.60221e-10
Add3	-2.47651	6.99773	-7.84959	8.64237e-12	4.65131e-10
	2.34717	5.35944	7.84728	8.73196e-12	4.69392e-10
Gfra1	-2.14019	6.80023	-7.83698	9.14402e-12	4.90958e-10
Purb	-3.91043	7.77237	-7.834	9.26638e-12	4.96936e-10
	3.14025	5.79597	7.83037	9.41826e-12	5.03964e-10
Ptprj	3.14959	5.19691	7.83033	9.41978e-12	5.03964e-10
Phxr5	2.60782	8.46156	7.82856	9.49478e-12	5.07374e-10
Ccr1	2.44217	4.38664	7.82394	9.69289e-12	5.17348e-10
	2.59374	6.1246	7.82059	9.83958e-12	5.24514e-10
Kcnip4	-3.12228	5.83847	-7.82034	9.85041e-12	5.24514e-10
Scand1	-3.71666	7.73509	-7.81787	9.96005e-12	5.29726e-10
Sgsm1	-2.01283	5.7068	-7.81677	1.0009e-11	5.31702e-10
Rpn1	-2.55603	9.13067	-7.8156	1.00613e-11	5.33854e-10
Tmem246	-2.1826	7.65653	-7.81504	1.00869e-11	5.34582e-10
Ube2d3	-2.75824	8.20776	-7.81281	1.01879e-11	5.39304e-10
Nova1	-2.35252	6.48117	-7.81227	1.02124e-11	5.39965e-10
Ccdc39	2.71573	4.93974	7.80989	1.03218e-11	5.45108e-10
Pax6os1	-2.37751	5.55177	-7.80817	1.04012e-11	5.4866e-10
	3.14451	5.31224	7.8034	1.06256e-11	5.5984e-10
Atp6v1c1	-2.5144	8.54772	-7.80297	1.06459e-11	5.6026e-10
Nfkbia	3.02539	7.93463	7.80238	1.06744e-11	5.61105e-10
	2.17141	5.24279	7.80154	1.07146e-11	5.62559e-10
	2.34001	7.0231	7.80082	1.07491e-11	5.63713e-10
Gm38402	2.88418	5.34218	7.79589	1.09886e-11	5.75605e-10
Shprh	2.40784	5.03967	7.79527	1.10191e-11	5.76532e-10
C79130	2.35023	4.50929	7.79374	1.10948e-11	5.7982e-10
2310035C23Rik	2.14609	7.06812	7.79317	1.1123e-11	5.80623e-10
Fam234b	-2.19681	7.49084	-7.79146	1.12086e-11	5.84413e-10
Cnn3	-3.01877	8.92444	-7.79098	1.12324e-11	5.84982e-10
	2.38533	5.84499	7.78576	1.14977e-11	5.98104e-10
Rufy3	-3.22329	8.23109	-7.78452	1.15618e-11	6.00748e-10
Atl1	-2.00854	6.75767	-7.77891	1.18552e-11	6.15284e-10
S100a1	-2.27221	7.54229	-7.77801	1.1903e-11	6.17053e-10
Qpct	-3.3172	7.58558	-7.77454	1.20891e-11	6.25983e-10
Glrx5	-2.9866	8.91601	-7.77412	1.2112e-11	6.26448e-10
4833411I10Rik	2.36998	5.52551	7.76885	1.24002e-11	6.40621e-10
Smim14	-2.52688	8.54419	-7.76757	1.24716e-11	6.43259e-10
Gm17066	2.1785	5.89141	7.76742	1.24798e-11	6.43259e-10
Trim24	2.3054	5.83194	7.76422	1.26597e-11	6.51786e-10
Pop1	2.3269	6.45005	7.76247	1.2759e-11	6.5552e-10
Ccdc71	-2.39219	7.39125	-7.76243	1.27613e-11	6.5552e-10
Ssbp2	-2.95219	7.15874	-7.75691	1.30804e-11	6.7115e-10
Zfp644	-3.21287	7.33064	-7.75474	1.32077e-11	6.7691e-10
Dcc	-2.74398	5.93951	-7.75232	1.33511e-11	6.83483e-10
Pde9a	-1.77505	5.84019	-7.75148	1.34016e-11	6.85289e-10
Gskip	-2.19536	7.74494	-7.74575	1.37492e-11	7.02268e-10
Tph1	1.97756	4.91587	7.7429	1.39251e-11	7.10445e-10
Nsmf	-3.25506	9.29108	-7.74114	1.40354e-11	7.15268e-10
	3.0417	7.4258	7.73941	1.41444e-11	7.19491e-10
	2.24916	5.41747	7.73931	1.41502e-11	7.19491e-10
Mtpn	-2.81589	8.10082	-7.73887	1.41785e-11	7.19571e-10
Mrps34	-2.83085	7.96502	-7.73878	1.41837e-11	7.19571e-10
Ppme1	-2.55318	8.45662	-7.72686	1.49595e-11	7.58076e-10
Col23a1	-2.26455	6.96502	-7.72573	1.50358e-11	7.61089e-10
E2f5	-3.38876	6.78283	-7.72482	1.5097e-11	7.63328e-10
	3.17678	7.34527	7.72393	1.51568e-11	7.65496e-10
	2.74881	6.09314	7.7235	1.51861e-11	7.66117e-10
	2.43027	5.48399	7.7194	1.54669e-11	7.79413e-10
Tmed5	2.4582	6.02267	7.71599	1.57038e-11	7.90463e-10
	2.44525	4.64285	7.7144	1.5816e-11	7.95224e-10
	3.21015	7.67916	7.71324	1.58985e-11	7.98484e-10
Cped1	2.69348	5.44087	7.70869	1.62245e-11	8.13949e-10
	2.53595	5.00649	7.70769	1.62975e-11	8.16705e-10
Ndufs8	-2.98347	8.00825	-7.70612	1.64116e-11	8.21509e-10
Ccdc130	2.50889	6.4648	7.70466	1.65192e-11	8.25979e-10
Mt2	-2.53606	8.3945	-7.70351	1.66042e-11	8.29309e-10
Pcp2	-3.86995	8.452	-7.70237	1.66888e-11	8.3261e-10
Acsl3	-2.41939	9.5438	-7.70032	1.68421e-11	8.39332e-10
Rcn2	-2.52869	9.35718	-7.70001	1.68656e-11	8.39573e-10
Pa2g4	3.31648	7.40884	7.69957	1.6899e-11	8.39606e-10
	2.28974	6.51461	7.69951	1.69034e-11	8.39606e-10
Glg1	-3.38	7.87763	-7.69845	1.6984e-11	8.4268e-10
Vgf	-2.21285	5.85943	-7.69535	1.72207e-11	8.53484e-10
Tpi1	-2.87912	9.88856	-7.68423	1.80968e-11	8.95919e-10
Eef1e1	-2.55509	8.43116	-7.68141	1.83261e-11	9.0628e-10
Chfr	2.30617	9.48079	7.67908	1.85178e-11	9.14755e-10
	2.66626	5.06954	7.6747	1.88838e-11	9.31816e-10
Bex4	-2.28587	7.68432	-7.66954	1.93239e-11	9.52487e-10
Zfp101	2.52781	6.46389	7.66868	1.93976e-11	9.55078e-10
Adk	3.32809	5.11386	7.66522	1.96997e-11	9.68895e-10
	3.02743	5.43777	7.66417	1.97921e-11	9.72378e-10
	2.42292	5.08707	7.66301	1.9895e-11	9.7637e-10
	2.4026	4.42681	7.66119	2.0057e-11	9.83253e-10
	2.64787	4.46596	7.66086	2.00872e-11	9.83661e-10
	2.52542	6.64138	7.65706	2.04308e-11	9.99401e-10
Spryd4	-2.23795	6.23125	-7.6567	2.04628e-11	9.99883e-10
Omg	-2.02583	7.12785	-7.65373	2.07361e-11	1.01214e-09
Sgcb	-2.32469	7.11732	-7.65315	2.07898e-11	1.01367e-09
Astn1	-2.27682	7.6644	-7.65127	2.09652e-11	1.02111e-09
Hnrnpc	2.51755	4.60464	7.64878	2.11995e-11	1.03141e-09
Ncald	-2.21147	7.64428	-7.64659	2.14073e-11	1.0404e-09
Plxnc1	-2.4979	7.27581	-7.64232	2.1819e-11	1.05927e-09
Prm1	2.5144	7.90136	7.63968	2.20774e-11	1.07066e-09
Meg3	-2.65338	7.30337	-7.6381	2.22335e-11	1.07707e-09
Trim2	-3.09524	7.90357	-7.63617	2.24257e-11	1.08522e-09
Mastl	2.30912	5.60994	7.63449	2.25946e-11	1.09222e-09
Naa35	-2.83489	7.23829	-7.6326	2.27861e-11	1.10029e-09
Krt13	3.20857	5.3336	7.6282	2.32374e-11	1.12089e-09
Churc1	-2.09002	8.1808	-7.62746	2.33144e-11	1.1234e-09
	2.73354	6.84946	7.62397	2.36808e-11	1.13984e-09
	3.74935	5.40843	7.6218	2.39103e-11	1.14966e-09
Zbtb43	2.09794	9.58083	7.6194	2.41683e-11	1.16082e-09
	4.23655	6.9919	7.6158	2.4559e-11	1.17822e-09
Serp1	-2.53444	8.6365	-7.61559	2.45826e-11	1.17822e-09
Ttc3	-2.83617	7.89284	-7.61457	2.46941e-11	1.1823e-09
Zscan22	-2.33712	6.37334	-7.61351	2.48116e-11	1.18667e-09
Pnisr	2.79205	10.3111	7.61306	2.4861e-11	1.18777e-09
C630043F03Rik	-1.98144	5.28066	-7.61159	2.50247e-11	1.19433e-09
Eef1akmt1	-2.92729	7.07201	-7.6053	2.57365e-11	1.22657e-09
Atp1a2	-3.67775	7.14611	-7.60514	2.57548e-11	1.22657e-09
Ndfip2	-2.32726	8.49922	-7.60404	2.58813e-11	1.2313e-09
	4.17122	5.66662	7.59949	2.64124e-11	1.25524e-09
B430105A11Rik	2.57672	4.96974	7.59869	2.65061e-11	1.25837e-09
Hdgf	3.58953	7.25582	7.59689	2.67199e-11	1.26718e-09
Igkv19-93	2.34586	6.51115	7.59569	2.68631e-11	1.27033e-09
	2.25867	4.41299	7.59563	2.68704e-11	1.27033e-09
Sptlc1	-2.38558	7.4146	-7.59563	2.68708e-11	1.27033e-09
Meg3	-2.91417	7.80567	-7.59147	2.73732e-11	1.29273e-09
Anapc16	-2.82505	8.69948	-7.58931	2.76386e-11	1.3039e-09
Arhgef17	-2.25634	6.80964	-7.58885	2.76956e-11	1.30522e-09
4930458K08Rik	2.31102	5.26449	7.58729	2.78884e-11	1.31294e-09
Cops6	-2.65757	9.1318	-7.58572	2.80843e-11	1.32078e-09
	2.77641	6.72074	7.58093	2.86908e-11	1.3479e-09
Msra	-2.11762	6.9432	-7.57675	2.92295e-11	1.37178e-09
	3.25589	4.76395	7.5743	2.95506e-11	1.38541e-09
Tmbim1	-2.14913	6.3574	-7.57117	2.99657e-11	1.40212e-09
Bpnt1	-2.41047	7.19159	-7.57114	2.99693e-11	1.40212e-09
Rgs7	-2.52132	7.32515	-7.57014	3.01037e-11	1.40695e-09
Rasgrf1	-3.34743	6.42322	-7.56963	3.01725e-11	1.40871e-09
	-2.86247	9.78711	-7.56829	3.03524e-11	1.41564e-09
Ncam2	2.93317	6.67603	7.5652	3.07734e-11	1.43379e-09
Stard10	-2.85422	7.95577	-7.56449	3.08719e-11	1.4366e-09
Fnip1	3.4503	8.21084	7.56419	3.09125e-11	1.4366e-09
	2.51167	4.79491	7.56407	3.09292e-11	1.4366e-09
	2.33143	5.0298	7.56294	3.10845e-11	1.44233e-09
Ifnar2	-2.21357	6.31145	-7.56104	3.13494e-11	1.45312e-09
Snapin	2.71013	9.43947	7.55789	3.17932e-11	1.47218e-09
Crmp1	-3.02504	7.77614	-7.55352	3.24174e-11	1.49954e-09
Ywhah	-2.24115	9.72415	-7.55161	3.26947e-11	1.51082e-09
E430022K19Rik	2.20676	5.46081	7.54884	3.31e-11	1.52799e-09
Gm3715	3.35508	6.62624	7.54762	3.32804e-11	1.53415e-09
Mro	2.46272	5.17682	7.54748	3.33016e-11	1.53415e-09
Rbpms	-2.38553	6.17352	-7.54472	3.37135e-11	1.55154e-09
Pacsin3	-2.13584	6.6165	-7.54052	3.43497e-11	1.57803e-09
Panct1	2.14686	4.83693	7.54046	3.4359e-11	1.57803e-09
Pacsin1	-2.75065	8.73167	-7.53731	3.4845e-11	1.59872e-09
Cd99l2	-2.00986	6.41203	-7.53682	3.49216e-11	1.60061e-09
Mbd5	-2.20528	6.59426	-7.53616	3.50241e-11	1.60367e-09
Car3	2.69609	5.99879	7.5354	3.51428e-11	1.60748e-09
6230414M07Rik	2.46592	7.39755	7.5344	3.52994e-11	1.61301e-09
	2.32475	7.07295	7.5305	3.59184e-11	1.63963e-09
	2.50567	4.67234	7.52949	3.60798e-11	1.64533e-09
Cav1	-3.70444	7.5379	-7.52638	3.65836e-11	1.66662e-09
Meg3	-2.97267	7.74926	-7.52284	3.71652e-11	1.69141e-09
Srrm4	2.64523	8.86689	7.52177	3.73423e-11	1.69776e-09
Sh3gl2	-3.28373	7.82099	-7.51988	3.76575e-11	1.71036e-09
Gstm1	-2.3151	6.87203	-7.51177	3.90426e-11	1.77149e-09
5730405O12Rik	2.31923	5.89473	7.51119	3.91432e-11	1.77427e-09
Dnaja2	-2.23381	10.2717	-7.5093	3.94746e-11	1.78749e-09
	-2.48571	6.72474	-7.50719	3.98466e-11	1.80253e-09
Ap1s1	-2.13949	7.36553	-7.5069	3.9897e-11	1.803e-09
Lipt1	2.23884	4.77808	7.50509	4.02212e-11	1.81583e-09
Cd200	-2.36352	7.81784	-7.50462	4.03043e-11	1.81686e-09
Sox6	-1.8301	6.24541	-7.50451	4.03245e-11	1.81686e-09
Isca1	-2.63129	7.90747	-7.50388	4.04381e-11	1.82016e-09
Cd151	-2.14499	6.66737	-7.50337	4.05293e-11	1.82245e-09
Qtrt2	2.63597	8.71378	7.49867	4.13871e-11	1.85916e-09
Stmn4	-2.48853	7.27219	-7.49122	4.27812e-11	1.91988e-09
Nudt4	-2.5824	9.09904	-7.48938	4.31327e-11	1.93372e-09
Kcnd2	-2.47291	5.95826	-7.48848	4.33071e-11	1.93953e-09
Glrb	-2.91185	6.99677	-7.48826	4.33483e-11	1.93953e-09
Stam2	2.17069	6.88392	7.486	4.3787e-11	1.95722e-09
	2.2725	5.14152	7.48526	4.39317e-11	1.96175e-09
Chmp2b	-2.42326	7.38506	-7.48387	4.42035e-11	1.97193e-09
Atf2	2.43562	6.102	7.48187	4.45992e-11	1.98762e-09
Fam19a5	-2.00383	7.25847	-7.47984	4.50037e-11	2.00367e-09
	2.82968	4.81047	7.47501	4.5982e-11	2.0452e-09
Prickle2	-2.30537	7.82112	-7.47354	4.62833e-11	2.05657e-09
Sf3b4	-2.60447	6.8406	-7.46689	4.76739e-11	2.11628e-09
Mapre1	-2.90822	7.86929	-7.4666	4.77335e-11	2.11684e-09
	2.36529	4.99373	7.46508	4.80589e-11	2.12918e-09
Srek1	2.09256	8.26127	7.46399	4.82912e-11	2.13737e-09
Oaz3	3.27891	5.69637	7.4617	4.87869e-11	2.15503e-09
Vwc2	-2.98434	5.62971	-7.46167	4.8793e-11	2.15503e-09
Kdr	-2.46082	8.30041	-7.46148	4.88335e-11	2.15503e-09
Sephs2	2.91872	10.1492	7.45947	4.92724e-11	2.17227e-09
	2.24439	5.00332	7.45911	4.93514e-11	2.17363e-09
Fyn	-2.48916	7.37099	-7.4568	4.98613e-11	2.19395e-09
Adamts19	2.9007	5.1267	7.45551	5.01483e-11	2.20443e-09
Slc25a11	-2.7924	8.21616	-7.45489	5.02876e-11	2.20839e-09
Hras	-2.75329	7.46712	-7.45444	5.03867e-11	2.2106e-09
	2.06587	4.53777	7.45287	5.07397e-11	2.22392e-09
Pnp	-2.93492	7.90668	-7.45235	5.08569e-11	2.22689e-09
Prpf39	2.80493	9.13199	7.45213	5.09077e-11	2.22695e-09
Taok1	2.18275	5.85923	7.45056	5.12648e-11	2.2404e-09
	2.72214	6.15133	7.44903	5.16141e-11	2.25348e-09
Elavl1	3.91036	6.08882	7.4448	5.2595e-11	2.29409e-09
Rab2a	3.94665	7.93085	7.44366	5.28613e-11	2.30252e-09
Polr2d	-2.77576	7.62393	-7.44354	5.28904e-11	2.30252e-09
Scn2b	-2.96467	6.98281	-7.43675	5.45111e-11	2.37078e-09
	2.69238	6.32082	7.43631	5.46172e-11	2.37311e-09
D10Jhu81e	-2.31935	8.15821	-7.43517	5.48959e-11	2.38293e-09
Pcdh19	-2.12793	7.27218	-7.4319	5.5699e-11	2.41546e-09
Eid1	-2.38516	8.92703	-7.42801	5.66706e-11	2.45034e-09
Mphosph9	3.4802	6.91048	7.42798	5.6677e-11	2.45034e-09
C030046M01Rik	2.89307	4.29951	7.42789	5.67009e-11	2.45034e-09
Seh1l	3.44627	8.00336	7.42781	5.67205e-11	2.45034e-09
	2.20037	4.91851	7.42673	5.69936e-11	2.45978e-09
Fam91a1	-2.45444	6.95677	-7.42555	5.72939e-11	2.47038e-09
	2.10946	5.10109	7.41973	5.87938e-11	2.53263e-09
Spg21	-2.65153	7.99757	-7.41939	5.8884e-11	2.53409e-09
Scp2	-2.34269	9.65477	-7.41873	5.90557e-11	2.53906e-09
	-2.97913	8.61284	-7.41423	6.025e-11	2.58794e-09
Enpp5	-3.54095	7.63701	-7.41195	6.08621e-11	2.61174e-09
BB165335	2.40172	4.45967	7.41016	6.13493e-11	2.63015e-09
Polr1d	-3.79612	7.32937	-7.40845	6.18182e-11	2.64773e-09
Psg28	2.51192	6.53701	7.40795	6.19557e-11	2.64792e-09
Atp1a1	-3.46276	8.65603	-7.40791	6.19668e-11	2.64792e-09
Ubald2	2.14836	5.14754	7.40779	6.19987e-11	2.64792e-09
	2.87508	4.89169	7.40501	6.27696e-11	2.67831e-09
	4.26342	5.91466	7.40288	6.33674e-11	2.70126e-09
	2.42242	5.50953	7.40229	6.35309e-11	2.70567e-09
Psme1	-2.90303	7.76633	-7.40086	6.39369e-11	2.7204e-09
Sf3b6	-3.18725	8.70145	-7.39984	6.42271e-11	2.72862e-09
Ms4a4b	2.52984	4.72611	7.39976	6.42512e-11	2.72862e-09
Steap2	-2.48078	6.81893	-7.39907	6.44469e-11	2.73435e-09
Tuba1b	-2.67976	12.0985	-7.39679	6.51031e-11	2.7596e-09
Atp6v1a	-2.60713	9.23276	-7.39438	6.58036e-11	2.78667e-09
Tsr2	-2.72774	7.84625	-7.38857	6.75248e-11	2.85551e-09
Rgs17	-2.44013	5.78107	-7.38847	6.75557e-11	2.85551e-09
Ube2k	-2.19764	5.42048	-7.38716	6.7948e-11	2.8694e-09
Nrsn2	-2.05481	6.37574	-7.38568	6.83971e-11	2.88566e-09
Ddx24	-2.32406	7.71282	-7.38455	6.87409e-11	2.89673e-09
Sc5d	-2.62321	6.7196	-7.3844	6.87878e-11	2.89673e-09
C80171	2.59182	4.64586	7.38218	6.94687e-11	2.92268e-09
Hdlbp	-2.54209	8.75855	-7.38093	6.9856e-11	2.93623e-09
Acvr2a	2.90654	5.5374	7.37885	7.0504e-11	2.96061e-09
A430110A21Rik	2.52507	5.82985	7.37865	7.05673e-11	2.96061e-09
Mllt11	-2.36595	9.32829	-7.37597	7.14113e-11	2.99324e-09
	2.21645	4.9904	7.3756	7.15288e-11	2.99538e-09
Med30	-2.72666	8.24861	-7.3753	7.16252e-11	2.99663e-09
Slc19a1	2.23741	5.9676	7.37401	7.20337e-11	3.00997e-09
Gns	-2.40121	8.91297	-7.37388	7.20776e-11	3.00997e-09
	2.13918	4.43656	7.37321	7.22909e-11	3.01609e-09
Pon2	-2.0018	6.71864	-7.37282	7.24171e-11	3.01856e-09
Tmem167	-2.26366	8.84376	-7.37246	7.25316e-11	3.02054e-09
Dmrta1	2.46004	4.67539	7.37185	7.27289e-11	3.02402e-09
	2.80467	5.56005	7.37179	7.27491e-11	3.02402e-09
Tbcb	-2.45453	8.86594	-7.37154	7.28302e-11	3.0246e-09
	2.20962	4.98667	7.37124	7.29259e-11	3.02579e-09
	2.44103	5.00145	7.36818	7.39229e-11	3.06434e-09
	2.33667	5.50577	7.36636	7.45244e-11	3.08404e-09
	3.27297	5.76957	7.36633	7.45351e-11	3.08404e-09
Gm20767	2.63091	4.72162	7.36471	7.50706e-11	3.10335e-09
Epb41l5	2.44184	5.57973	7.36135	7.61992e-11	3.14713e-09
Ppil3	-2.18506	7.24717	-7.36071	7.6417e-11	3.15323e-09
Slc6a1	-2.97471	9.00251	-7.3591	7.6964e-11	3.1729e-09
Ablim1	2.37804	4.73027	7.35706	7.7666e-11	3.19892e-09
6330403K07Rik	-2.36549	8.12937	-7.35383	7.87861e-11	3.24209e-09
Cadps	-3.13148	8.55616	-7.35339	7.89413e-11	3.24552e-09
	2.27148	5.85234	7.35311	7.90392e-11	3.24658e-09
Zranb1	2.34023	10.1119	7.35274	7.91694e-11	3.24897e-09
Lgr5	-2.83245	6.02886	-7.35147	7.96165e-11	3.26435e-09
Gm33298	-2.46094	5.30488	-7.34992	8.01671e-11	3.28394e-09
Itm2a	-2.54413	8.6247	-7.34671	8.13152e-11	3.32795e-09
Cntrl	1.93767	6.08525	7.34561	8.17124e-11	3.34117e-09
S100a1	-2.39649	6.16222	-7.34488	8.19779e-11	3.34899e-09
	3.35781	4.7889	7.34211	8.29913e-11	3.38732e-09
Psap	-3.4619	8.5876	-7.34034	8.36465e-11	3.4089e-09
Vsx2	-2.68258	9.00954	-7.34013	8.37242e-11	3.4089e-09
Clptm1l	-2.53577	9.16776	-7.34007	8.37467e-11	3.4089e-09
Fam174a	-2.63546	8.61089	-7.33906	8.41223e-11	3.4211e-09
	-2.62784	5.84467	-7.33845	8.43509e-11	3.42731e-09
Nudt19	-2.04486	7.30058	-7.33818	8.44526e-11	3.42814e-09
Galnt3	2.42772	4.55625	7.33799	8.45234e-11	3.42814e-09
Rit2	-3.28247	7.96959	-7.33014	8.75185e-11	3.54643e-09
Fam120c	-2.67233	7.57392	-7.32958	8.77367e-11	3.55208e-09
Usp7	3.49801	7.98866	7.3285	8.8157e-11	3.56589e-09
Ptpra	-2.49103	8.19434	-7.3253	8.94177e-11	3.61365e-09
Msmo1	-2.21259	8.40468	-7.32233	9.06027e-11	3.65826e-09
	-2.14062	8.35533	-7.31722	9.26806e-11	3.73881e-09
Actb	-3.76318	9.79699	-7.31555	9.33685e-11	3.76319e-09
Iapp	2.97441	5.24572	7.31109	9.52365e-11	3.83506e-09
Sptbn4	-2.30181	6.20352	-7.31049	9.54899e-11	3.84183e-09
	1.91713	6.26963	7.31005	9.56754e-11	3.84586e-09
Itpa	-2.7028	7.50511	-7.30574	9.75236e-11	3.91666e-09
Gm4047	2.81149	5.37046	7.30478	9.79381e-11	3.92981e-09
4631405K08Rik	2.13962	5.08745	7.30351	9.84919e-11	3.94852e-09
AI593442	-2.73198	6.90347	-7.30086	9.96548e-11	3.99159e-09
Cd47	-1.89508	8.90635	-7.30057	9.97832e-11	3.99319e-09
C1ql1	-2.00269	6.42963	-7.29704	1.01357e-10	4.05257e-09
Ndufs8	-2.5905	10.1716	-7.2955	1.0205e-10	4.07665e-09
Fktn	-2.71185	7.19025	-7.29366	1.02885e-10	4.10639e-09
AI854703	-1.97966	5.06659	-7.29293	1.0322e-10	4.1161e-09
Cp	-2.19018	6.69024	-7.29201	1.0364e-10	4.12921e-09
Gucy1a1	-2.81087	6.47386	-7.28909	1.04991e-10	4.17936e-09
Fzd3	-2.58781	7.67299	-7.28884	1.05108e-10	4.18031e-09
Txnl4a	-2.51608	8.49796	-7.28851	1.05264e-10	4.18283e-09
Tmcc3	-2.6059	8.32879	-7.288	1.05501e-10	4.18856e-09
Haghl	-3.13789	8.27517	-7.28644	1.06231e-10	4.21382e-09
Pqlc1	-2.22725	6.89475	-7.28599	1.06444e-10	4.21858e-09
	2.17093	6.33139	7.28316	1.07786e-10	4.2668e-09
Cylc2	2.46332	4.5079	7.28303	1.0785e-10	4.2668e-09
Acot11	-2.37645	6.88106	-7.28259	1.08059e-10	4.2708e-09
Tbc1d5	-2.55198	6.47876	-7.28242	1.08141e-10	4.2708e-09
D10Ertd709e	2.24516	6.08282	7.28035	1.09137e-10	4.30637e-09
Rab24	-2.88868	7.5292	-7.2801	1.0926e-10	4.30747e-09
Dctn3	-3.2214	8.50068	-7.27987	1.09369e-10	4.308e-09
	-1.79263	7.90661	-7.2788	1.0989e-10	4.32475e-09
A930008B05Rik	2.48399	5.22228	7.27845	1.1006e-10	4.32766e-09
Atp6v1b2	-3.12368	7.56842	-7.27668	1.10927e-10	4.35792e-09
1600022D10Rik	2.23769	4.63284	7.27648	1.11024e-10	4.35797e-09
Cacul1	2.05337	5.61732	7.26904	1.14746e-10	4.50013e-09
Arf4	-2.60781	9.11068	-7.26755	1.15508e-10	4.5261e-09
Fbxo43	2.08639	4.79277	7.26612	1.16243e-10	4.55093e-09
4921521C08Rik	2.27958	5.51077	7.26524	1.16695e-10	4.56183e-09
Rpl27a	2.97641	9.49626	7.26519	1.16724e-10	4.56183e-09
	3.13725	5.1713	7.26491	1.16864e-10	4.56335e-09
	2.79907	5.17351	7.2644	1.17132e-10	4.56988e-09
Zfp84	-2.53573	6.69511	-7.26367	1.1751e-10	4.58064e-09
Mgll	-2.42739	7.44574	-7.26283	1.1795e-10	4.59383e-09
D7Ertd128e	1.99886	4.79575	7.26252	1.18111e-10	4.59492e-09
Ap4s1	-2.12406	8.36131	-7.26238	1.18182e-10	4.59492e-09
	2.56424	5.50048	7.25915	1.19888e-10	4.65726e-09
Abhd12	-2.18102	8.95253	-7.25687	1.21103e-10	4.70041e-09
Triobp	-3.22171	6.56604	-7.25666	1.21218e-10	4.70082e-09
Vps13b	1.83849	6.07948	7.25619	1.2147e-10	4.70653e-09
Phospho2	-2.12793	7.21221	-7.25282	1.23292e-10	4.77304e-09
2700008E08Rik	2.39137	5.14574	7.24976	1.24975e-10	4.83406e-09
Tgfb3	-2.1341	6.58198	-7.24846	1.25701e-10	4.85795e-09
Efr3b	-1.90397	7.20272	-7.24589	1.27138e-10	4.90928e-09
	2.38705	6.76585	7.2447	1.27811e-10	4.93107e-09
Drd2	-2.33124	5.80939	-7.24322	1.2865e-10	4.95917e-09
Ankrd29	-2.45617	6.36571	-7.24283	1.28869e-10	4.96339e-09
AU045094	2.61793	4.1937	7.24237	1.29136e-10	4.9694e-09
Nagk	-2.1587	7.75645	-7.23708	1.32196e-10	5.08283e-09
Mrpl28	-2.31784	7.19774	-7.23656	1.32498e-10	5.09011e-09
Lgals1	-2.05658	7.77033	-7.23608	1.32779e-10	5.09656e-09
Fam213b	-2.3187	8.41219	-7.23464	1.3363e-10	5.12487e-09
Crip2	-2.64348	7.55652	-7.23143	1.35541e-10	5.19374e-09
Cndp2	-1.98978	8.09789	-7.23045	1.36132e-10	5.21195e-09
Mapk3	-2.61718	7.79749	-7.2293	1.36825e-10	5.23406e-09
Cyfip2	-2.28955	8.37617	-7.22907	1.36968e-10	5.23509e-09
Glra2	-2.66353	6.11085	-7.22482	1.39565e-10	5.32984e-09
Efemp1	-3.35334	7.33542	-7.22194	1.41355e-10	5.39096e-09
Prpf4b	2.41094	9.1712	7.22177	1.41464e-10	5.39096e-09
Aldh2	-2.05094	7.72518	-7.22167	1.41524e-10	5.39096e-09
Tubb5	-3.15071	10.6054	-7.2187	1.43399e-10	5.45776e-09
Ak3	-2.44229	7.08759	-7.21594	1.45159e-10	5.52009e-09
2610020P09Rik	2.02014	4.43093	7.21543	1.45486e-10	5.52784e-09
Rpa1	-2.26513	10.1071	-7.21439	1.46162e-10	5.54885e-09
D8Ertd28e	2.10204	4.30446	7.21206	1.47676e-10	5.60163e-09
Lamtor2	-2.71648	7.83027	-7.21004	1.49001e-10	5.64348e-09
	2.24223	4.74786	7.20999	1.4903e-10	5.64348e-09
B4galt6	-2.06608	8.2926	-7.20948	1.49368e-10	5.65157e-09
P2rx7	2.29923	4.53123	7.20483	1.52474e-10	5.76424e-09
Apol11b	2.12763	4.46771	7.20125	1.54909e-10	5.84831e-09
Sept6	-2.11102	7.14773	-7.20118	1.54957e-10	5.84831e-09
Dppa2	2.74233	4.67917	7.19962	1.56026e-10	5.88372e-09
Zcchc17	-2.44808	7.7964	-7.19864	1.56708e-10	5.90335e-09
Fam102b	-2.19319	6.56925	-7.19849	1.56808e-10	5.90335e-09
Camk2n1	-2.49892	9.99106	-7.19565	1.58789e-10	5.97292e-09
Rasgrp1	-2.3655	5.95133	-7.19493	1.59299e-10	5.98714e-09
Hmgcll1	-2.2249	6.04049	-7.19313	1.60573e-10	6.02996e-09
Zfp942	2.29919	4.65143	7.19236	1.61119e-10	6.04545e-09
Mlf2	-3.41174	8.95764	-7.19047	1.62472e-10	6.09115e-09
	2.53191	7.81247	7.18984	1.62924e-10	6.10303e-09
D430030G11Rik	2.22574	6.06749	7.18853	1.6387e-10	6.13337e-09
Pfkl	-2.8215	8.87644	-7.18542	1.66138e-10	6.21309e-09
Spry1	-2.1304	6.79345	-7.1835	1.67557e-10	6.26098e-09
Zc3h15	-2.59378	8.37109	-7.18312	1.67841e-10	6.2664e-09
	-2.70227	10.0452	-7.18278	1.68092e-10	6.27056e-09
Svs5	2.67882	5.7582	7.17952	1.70534e-10	6.3564e-09
Gad1	-3.73055	8.55691	-7.17657	1.72768e-10	6.43435e-09
	2.42894	4.81103	7.17508	1.73911e-10	6.47105e-09
Smyd5	2.76245	5.88302	7.17491	1.7404e-10	6.47105e-09
Gsta4	-2.23055	8.49905	-7.17182	1.76437e-10	6.55476e-09
4931432E15Rik	2.46701	5.02975	7.17159	1.76619e-10	6.55611e-09
Myo10	2.50083	9.05435	7.17088	1.77167e-10	6.57106e-09
	2.24534	5.83757	7.16607	1.80979e-10	6.70692e-09
	2.12345	4.29964	7.16283	1.83588e-10	6.79804e-09
	3.05095	4.74785	7.16011	1.85809e-10	6.87009e-09
Lonp2	-2.17572	7.58783	-7.16007	1.85839e-10	6.87009e-09
Casp7	-2.40637	7.44033	-7.1589	1.86804e-10	6.90011e-09
Slc2a3	-2.70989	7.52127	-7.15543	1.89692e-10	7.00106e-09
2310040G07Rik	2.31849	5.21574	7.15325	1.91529e-10	7.06308e-09
Glg1	-2.74485	8.44383	-7.15261	1.92064e-10	7.07702e-09
Timm13	-3.08165	8.76826	-7.15156	1.92963e-10	7.10434e-09
Gm15834	2.31684	6.02271	7.15082	1.93593e-10	7.12004e-09
	1.85258	5.54551	7.15069	1.93705e-10	7.12004e-09
Eprs	-2.69971	7.85179	-7.14805	1.95978e-10	7.19774e-09
Elk3	2.17751	5.05863	7.14528	1.98391e-10	7.28041e-09
Srrm2	-3.48359	9.24175	-7.14422	1.99324e-10	7.30871e-09
Cxcl11	2.18501	4.46037	7.14315	2.00265e-10	7.33725e-09
4931406C07Rik	-2.54221	6.91118	-7.14192	2.01359e-10	7.37134e-09
Tmem167	-2.31894	7.6782	-7.13907	2.0391e-10	7.45866e-09
Fbxo42	2.13602	6.04507	7.13767	2.05173e-10	7.49879e-09
Hibadh	-2.46905	8.13057	-7.13748	2.05347e-10	7.49909e-09
6430605C03Rik	2.44581	4.30418	7.13702	2.05763e-10	7.50818e-09
Speer4b	2.46159	4.38903	7.13376	2.08748e-10	7.60919e-09
	2.76228	5.05626	7.13362	2.0887e-10	7.60919e-09
Ccdc39	2.9251	8.06298	7.13344	2.09037e-10	7.60919e-09
Tmem132d	-1.93801	5.80482	-7.13259	2.09827e-10	7.63133e-09
Nup153	1.92553	6.20006	7.13241	2.09995e-10	7.63133e-09
Dhx36	-3.37421	7.74516	-7.13224	2.10153e-10	7.63133e-09
	2.33953	5.39157	7.13177	2.1059e-10	7.64105e-09
Rnf152	-2.55237	6.8415	-7.13128	2.11047e-10	7.65146e-09
Tmed7	-2.90298	8.76285	-7.12617	2.1586e-10	7.81967e-09
Apcdd1	-2.10851	6.75706	-7.1259	2.16117e-10	7.8227e-09
	2.34828	4.86707	7.12174	2.20118e-10	7.96114e-09
Cacng3	-2.64855	6.17071	-7.12133	2.20525e-10	7.96946e-09
1110008P14Rik	-2.48754	7.9587	-7.12	2.21824e-10	8.00998e-09
Skap1	2.43133	4.52113	7.11949	2.2232e-10	8.02148e-09
Tubb4b	-2.60199	9.26189	-7.11801	2.23774e-10	8.0675e-09
Hpcal4	-3.02655	6.84111	-7.11737	2.24407e-10	8.08387e-09
Magi1	-2.18411	6.34334	-7.11567	2.26104e-10	8.13849e-09
Capza2	-2.36325	9.76145	-7.1152	2.26571e-10	8.14877e-09
Commd7	-2.40669	7.23576	-7.10645	2.35489e-10	8.46279e-09
Adam6b	2.6313	5.35579	7.10614	2.35808e-10	8.46748e-09
	2.50939	5.69284	7.10565	2.36321e-10	8.47917e-09
	2.08858	5.20524	7.10413	2.37916e-10	8.5296e-09
Atic	-2.325	7.09435	-7.10305	2.39045e-10	8.56328e-09
Ezr	-2.4171	7.13023	-7.10276	2.39352e-10	8.56749e-09
Kdm6a	2.38405	5.91157	7.10083	2.41402e-10	8.63159e-09
	2.16359	5.00465	7.10071	2.41526e-10	8.63159e-09
Htt	1.94071	6.13639	7.10004	2.42245e-10	8.65043e-09
	-2.60571	6.98837	-7.09826	2.44153e-10	8.71042e-09
Klrb1f	2.60711	5.02069	7.09812	2.44311e-10	8.71042e-09
Mfsd6	-2.30608	8.45358	-7.09604	2.4656e-10	8.78365e-09
Nhp2	-2.66146	7.69824	-7.09551	2.47135e-10	8.79719e-09
Stmn2	-3.28207	7.71981	-7.09475	2.47961e-10	8.81963e-09
Wars	-2.20761	7.87857	-7.09394	2.48857e-10	8.8386e-09
Fbxo34	-2.31966	7.05234	-7.09391	2.48886e-10	8.8386e-09
	2.34943	4.30166	7.09275	2.50165e-10	8.87702e-09
Tm2d2	-2.4404	8.81139	-7.09216	2.50811e-10	8.89295e-09
Irs1	-2.12779	8.73418	-7.09189	2.51117e-10	8.8956e-09
Cntnap2	-2.2711	8.86556	-7.09174	2.5128e-10	8.8956e-09
	2.16075	4.86705	7.09078	2.52351e-10	8.92648e-09
Rpa1	-2.12316	8.75297	-7.09055	2.52598e-10	8.92825e-09
Taf15	2.542	5.78263	7.08891	2.54439e-10	8.98626e-09
Cend1	-3.15322	6.47492	-7.08554	2.58251e-10	9.11376e-09
Cyp2d22	-1.76344	5.38461	-7.08257	2.61647e-10	9.22637e-09
Nat8f3	2.54653	5.72646	7.08142	2.62977e-10	9.26605e-09
	2.01154	5.74431	7.07916	2.65615e-10	9.3517e-09
	2.42666	5.76903	7.07821	2.66734e-10	9.38375e-09
Ugt2b37	2.68701	4.42985	7.078	2.66977e-10	9.38497e-09
Cyb5a	-2.20766	8.82904	-7.07638	2.68895e-10	9.44503e-09
Atp6v0e2	-2.783	10.0565	-7.07545	2.69998e-10	9.47639e-09
Dbp	-3.03735	9.18582	-7.07026	2.76248e-10	9.68822e-09
Nhsl2	-1.92518	5.62583	-7.0687	2.78149e-10	9.74733e-09
Txn2	-2.07776	8.46906	-7.06775	2.79317e-10	9.78064e-09
Cldn5	-2.25109	7.0709	-7.06752	2.79602e-10	9.78304e-09
Ndufab1	-2.79615	9.43273	-7.06343	2.8469e-10	9.95332e-09
Senp7	-2.85122	7.31574	-7.06239	2.86004e-10	9.99152e-09
3200001G23Rik	2.23953	4.53223	7.06136	2.87298e-10	1.00276e-08
Erlin2	-2.23056	8.24403	-7.06122	2.87482e-10	1.00276e-08
Lasp1	-2.60647	7.8821	-7.05887	2.9047e-10	1.0124e-08
Ctnna2	-2.1543	6.139	-7.05864	2.90763e-10	1.01264e-08
	-2.92006	6.93994	-7.05833	2.91162e-10	1.01267e-08
Ptafr	2.74054	5.19086	7.05829	2.91219e-10	1.01267e-08
Cyfip2	-2.39228	7.66225	-7.05796	2.91643e-10	1.01336e-08
6430553K19Rik	2.47286	4.5756	7.05341	2.97546e-10	1.03307e-08
Defb1	3.24758	5.75796	7.04662	3.0658e-10	1.06362e-08
	2.38585	6.68131	7.04451	3.09447e-10	1.07274e-08
Pfkp	-2.73222	6.24003	-7.04401	3.1013e-10	1.07428e-08
	3.00861	6.5354	7.04334	3.11041e-10	1.07661e-08
Ifitm3	-2.69493	6.71722	-7.04125	3.13917e-10	1.08574e-08
	2.65592	4.68876	7.04046	3.1502e-10	1.08871e-08
Phyhipl	-2.38637	7.779	-7.03875	3.17392e-10	1.09481e-08
Lin7a	-2.869	8.9779	-7.03871	3.17458e-10	1.09481e-08
	2.51852	4.29939	7.03867	3.17513e-10	1.09481e-08
	2.67684	5.61752	7.0352	3.22394e-10	1.11079e-08
Npc2	-2.41129	8.77893	-7.03341	3.24953e-10	1.11875e-08
Klf5	2.05489	5.38949	7.03249	3.26273e-10	1.12244e-08
Ccdc83	2.58234	5.168	7.03182	3.27232e-10	1.12488e-08
Mmgt2	-2.72731	6.42451	-7.03159	3.27562e-10	1.12516e-08
Gyg	-2.364	8.81397	-7.03079	3.28725e-10	1.1283e-08
Tmem98	-2.47652	8.60088	-7.03049	3.29159e-10	1.12893e-08
Zkscan4	-2.19647	6.23198	-7.02698	3.34285e-10	1.14564e-08
Hapln1	2.96374	5.02889	7.02557	3.36374e-10	1.15192e-08
Spic	2.26972	4.31831	7.02443	3.38057e-10	1.15681e-08
Kif3a	-2.30374	7.45523	-7.02402	3.38668e-10	1.15802e-08
1700097N02Rik	2.21093	4.52948	7.0216	3.42303e-10	1.16956e-08
Stau2	-2.53842	7.07287	-7.0211	3.43058e-10	1.17125e-08
Sept6	-1.91389	6.21036	-7.01966	3.45239e-10	1.17781e-08
	2.30032	6.66459	7.01908	3.46116e-10	1.17991e-08
Appbp2	-2.89879	7.76914	-7.01851	3.46981e-10	1.18196e-08
	2.16774	5.64009	7.0175	3.48526e-10	1.18633e-08
	2.19094	4.79002	7.01538	3.51794e-10	1.19655e-08
Cpt1a	3.79974	8.81717	7.01501	3.52368e-10	1.1976e-08
Zdhhc14	-2.26711	7.48898	-7.01464	3.52954e-10	1.19869e-08
Lrrn1	-2.22908	6.47907	-7.01252	3.56252e-10	1.20898e-08
Filip1l	-2.21728	5.55075	-7.01191	3.57209e-10	1.21131e-08
Ccdc124	-2.74048	7.31361	-7.01069	3.59138e-10	1.21694e-08
6030407O03Rik	2.79018	4.96354	7.00907	3.61714e-10	1.22475e-08
Prkaa2	-2.85939	6.00469	-7.00824	3.63025e-10	1.22827e-08
	2.37006	4.77498	7.00663	3.6562e-10	1.23612e-08
Pnisr	2.50531	10.0021	7.00014	3.76208e-10	1.27096e-08
Rasgrp2	-1.91715	5.38054	-6.99936	3.77497e-10	1.27436e-08
Stmn3	-2.64108	8.66074	-6.99437	3.85879e-10	1.30169e-08
Ints12	-2.44299	7.07907	-6.99332	3.87662e-10	1.30672e-08
Fancd2os	2.03857	4.80558	6.99053	3.92446e-10	1.32186e-08
Ywhaz	3.36916	9.45049	6.98885	3.95358e-10	1.33068e-08
Cdc37	-3.17987	8.5189	-6.98778	3.97238e-10	1.33601e-08
Ddx21	2.58108	8.70563	6.98644	3.99572e-10	1.34285e-08
4632432E15Rik	2.84676	5.25473	6.98425	4.0345e-10	1.35488e-08
1700019M22Rik	2.67037	5.04788	6.98164	4.08105e-10	1.36949e-08
Ppm1b	-2.40406	7.72414	-6.98132	4.0868e-10	1.3704e-08
Nrip3	-2.4821	6.36786	-6.98043	4.10288e-10	1.37477e-08
Abhd4	-2.368	7.78338	-6.97885	4.13148e-10	1.38332e-08
Pcnx2	-1.98168	5.16052	-6.97722	4.16106e-10	1.39219e-08
Igf2	-2.30428	7.81343	-6.9749	4.20386e-10	1.40547e-08
Ndufs8	-2.55722	10.1345	-6.97114	4.27382e-10	1.42706e-08
Sf3b4	-2.92658	8.32185	-6.97109	4.27477e-10	1.42706e-08
Sept8	-2.1467	8.45081	-6.97079	4.28037e-10	1.42788e-08
Rbp1	-3.09617	8.41831	-6.96793	4.33455e-10	1.44488e-08
Ubqln1	-2.37713	9.32893	-6.96585	4.37435e-10	1.45707e-08
Anks1	-2.42034	7.13445	-6.96545	4.3822e-10	1.45861e-08
Kansl1l	2.77397	6.58608	6.96252	4.43895e-10	1.47641e-08
	2.49326	6.72092	6.96233	4.44261e-10	1.47654e-08
Crtam	2.21335	4.82177	6.95971	4.49402e-10	1.49252e-08
Dhrs1	-1.92837	7.60684	-6.95803	4.52738e-10	1.5025e-08
Hcn3	-2.06801	6.40337	-6.95525	4.58306e-10	1.51892e-08
Dolk	-2.41689	7.4444	-6.95522	4.5836e-10	1.51892e-08
Car8	-3.50521	7.62333	-6.95367	4.61493e-10	1.52818e-08
Nectin3	-2.71097	6.67527	-6.95309	4.62686e-10	1.53101e-08
Susd4	-2.33626	6.8103	-6.94887	4.71341e-10	1.5585e-08
Klc1	-3.37719	6.82231	-6.94852	4.72066e-10	1.55975e-08
Ppp1r21	-2.39339	7.94023	-6.94744	4.74304e-10	1.566e-08
5830420C07Rik	2.61174	6.45019	6.94618	4.76947e-10	1.57358e-08
Ulk2	2.14447	5.45078	6.94002	4.90016e-10	1.61551e-08
Cbr3	-1.89184	6.27192	-6.9397	4.90718e-10	1.61665e-08
Tle1	-2.59216	7.54065	-6.93697	4.96624e-10	1.63491e-08
Rangap1	-2.64515	7.47201	-6.93413	5.02876e-10	1.65428e-08
Rhox4b	2.93033	9.12977	6.93392	5.03326e-10	1.65456e-08
Slc52a2	2.1105	7.35813	6.93343	5.04418e-10	1.65694e-08
Csn1s2a	2.95402	4.99011	6.93242	5.06665e-10	1.66311e-08
Col23a1	-1.99145	7.19011	-6.93156	5.08573e-10	1.66732e-08
Epb41l3	-2.60212	7.50238	-6.93138	5.08982e-10	1.66732e-08
	2.59878	5.24216	6.93134	5.09057e-10	1.66732e-08
	2.01304	4.47323	6.93043	5.11104e-10	1.67281e-08
Pbrm1	-3.45759	7.71787	-6.92437	5.24885e-10	1.71667e-08
	1.96201	5.26708	6.922	5.30377e-10	1.73337e-08
6430598H11Rik	2.7048	6.05399	6.92099	5.32744e-10	1.73985e-08
	2.32051	6.90242	6.92078	5.33215e-10	1.74013e-08
Mcm6	2.72825	4.91357	6.91944	5.36379e-10	1.7481e-08
	2.4822	5.01554	6.91941	5.36433e-10	1.7481e-08
Xpot	-2.40019	7.43818	-6.91021	5.58552e-10	1.81886e-08
Lamp5	-2.91972	8.1993	-6.90661	5.67436e-10	1.84646e-08
LOC624295	2.75451	6.65054	6.90527	5.7079e-10	1.85603e-08
C79240	2.95021	5.21423	6.90325	5.75871e-10	1.87121e-08
Wdr1	-2.75496	7.15212	-6.90193	5.7922e-10	1.88074e-08
Bend6	-2.50033	6.73577	-6.89933	5.8586e-10	1.90093e-08
D3Ertd108e	2.2731	5.32016	6.89545	5.95915e-10	1.93216e-08
Psmb4	-2.48153	10.0884	-6.89331	6.01528e-10	1.94896e-08
Bag4	-1.99559	6.76837	-6.89069	6.08481e-10	1.97007e-08
Snx24	-2.34394	7.8739	-6.88963	6.11327e-10	1.97787e-08
Trappc2	-2.40693	8.58027	-6.88782	6.16205e-10	1.99222e-08
Pdcd6ip	-2.59828	7.03205	-6.88765	6.1665e-10	1.99223e-08
Asic5	2.15343	5.33269	6.88618	6.20636e-10	2.00367e-08
D4Ertd617e	2.13045	5.49853	6.88171	6.32931e-10	2.0419e-08
Epha1	2.16425	6.09533	6.88028	6.36903e-10	2.05227e-08
Caln1	-2.06671	5.81203	-6.88023	6.37055e-10	2.05227e-08
	-2.46252	6.98682	-6.87968	6.38578e-10	2.05487e-08
Tcta	-2.19174	7.44944	-6.87962	6.38774e-10	2.05487e-08
Sparcl1	-3.27388	8.44883	-6.87857	6.41708e-10	2.06284e-08
Tacr3	-2.8416	6.29965	-6.87736	6.45109e-10	2.0723e-08
Aldoc	-3.61029	9.68722	-6.87649	6.47589e-10	2.07878e-08
Tmem151b	-1.99217	5.88469	-6.87564	6.50005e-10	2.08505e-08
5830411J07Rik	2.10916	5.74876	6.87375	6.55424e-10	2.10094e-08
Gosr2	-2.33928	6.0613	-6.87144	6.62069e-10	2.12074e-08
Mtap	-2.25388	6.60394	-6.87127	6.62564e-10	2.12082e-08
1700023F02Rik	2.22579	4.83785	6.86839	6.70995e-10	2.14628e-08
Cage1	2.18994	4.90388	6.8672	6.74504e-10	2.15597e-08
	2.26863	4.77884	6.86668	6.76053e-10	2.1594e-08
	1.92393	4.83153	6.86556	6.79371e-10	2.16846e-08
2700099C18Rik	2.53526	4.83434	6.86452	6.82468e-10	2.1768e-08
Macrod2	2.33542	5.50327	6.86358	6.85295e-10	2.18427e-08
3100003M19Rik	2.14639	6.58729	6.86098	6.93138e-10	2.20674e-08
Bpgm	-2.73688	7.73142	-6.86092	6.93322e-10	2.20674e-08
Sncb	-2.38897	8.14462	-6.85661	7.06544e-10	2.24724e-08
	2.0212	4.67617	6.8564	7.07189e-10	2.2477e-08
	-3.09841	9.25802	-6.85584	7.08939e-10	2.25168e-08
	2.40541	5.4768	6.85472	7.12432e-10	2.26118e-08
Gde1	-2.3123	9.05184	-6.85247	7.19466e-10	2.2819e-08
Acot7	-2.4559	8.81189	-6.8518	7.21602e-10	2.28707e-08
Zfp637	-2.54726	7.22595	-6.85105	7.23974e-10	2.29297e-08
4932430A15Rik	2.1872	5.1893	6.84943	7.29127e-10	2.3069e-08
	2.17853	4.918	6.84934	7.29394e-10	2.3069e-08
C630004L07Rik	2.32126	5.42258	6.84589	7.4053e-10	2.34048e-08
Fig4	-2.04531	7.88082	-6.84434	7.45556e-10	2.35472e-08
Gnas	-2.54715	11.2162	-6.84341	7.4861e-10	2.36271e-08
Arl2bp	-1.91036	9.55881	-6.84296	7.50086e-10	2.36571e-08
4921519G19Rik	2.32438	4.67965	6.8415	7.54874e-10	2.37915e-08
Epsti1	2.28001	4.65826	6.84116	7.5602e-10	2.38109e-08
	2.46691	6.11739	6.83989	7.60234e-10	2.39269e-08
Bsg	-3.35181	9.988	-6.83359	7.81502e-10	2.45792e-08
	2.70428	4.81255	6.83316	7.82962e-10	2.46079e-08
5730507C01Rik	2.70813	7.43332	6.83251	7.85197e-10	2.46521e-08
Wdr26	-3.18577	8.22283	-6.83243	7.85462e-10	2.46521e-08
Slc2a13	-2.76296	7.23415	-6.82724	8.03519e-10	2.52013e-08
Slc22a21	2.38351	5.18054	6.82539	8.10047e-10	2.53829e-08
Spire1	-1.97059	7.04442	-6.82528	8.10433e-10	2.53829e-08
Clstn2	-2.1295	5.73451	-6.82386	8.15485e-10	2.55234e-08
Fkbp4	-2.82992	8.45657	-6.81904	8.32902e-10	2.60504e-08
Gstm1	-2.22269	7.21676	-6.8183	8.35593e-10	2.61165e-08
Bckdhb	-2.46648	7.03907	-6.81555	8.45706e-10	2.64143e-08
Mettl7a1	-1.87931	6.26979	-6.81216	8.58334e-10	2.67901e-08
Mindy1	-2.53356	6.91993	-6.81125	8.6176e-10	2.68784e-08
D630033O11Rik	-1.79257	6.01759	-6.80947	8.6849e-10	2.70696e-08
Cgrrf1	-2.61391	6.51322	-6.80856	8.71963e-10	2.71591e-08
	2.26037	5.19663	6.80727	8.76911e-10	2.72891e-08
Eomes	-2.04296	6.03575	-6.80715	8.77347e-10	2.72891e-08
Spns2	-1.84272	6.09967	-6.80569	8.82986e-10	2.74425e-08
Kansl1l	1.91185	4.63844	6.80556	8.83496e-10	2.74425e-08
Riok3	2.50933	7.602	6.80388	8.89997e-10	2.76254e-08
Rab6a	-2.39585	8.88898	-6.80153	8.992e-10	2.78919e-08
Coa3	-2.54683	9.61185	-6.79914	9.08638e-10	2.81653e-08
	2.61777	4.94388	6.79562	9.22733e-10	2.85825e-08
Arhgef4	-2.31426	6.88584	-6.79393	9.29575e-10	2.87624e-08
Ywhag	2.73645	5.01158	6.79387	9.29814e-10	2.87624e-08
Pde2a	-2.27076	8.15461	-6.79074	9.42651e-10	2.91395e-08
Snap25	3.56504	8.93705	6.78628	9.61224e-10	2.96933e-08
Myt1l	-2.54372	6.75435	-6.78475	9.67665e-10	2.98718e-08
Agap1	-2.63271	7.21499	-6.78109	9.83272e-10	3.03328e-08
Rabepk	1.91131	6.68323	6.78055	9.85568e-10	3.03743e-08
Tomm22	2.45975	9.76379	6.78046	9.85964e-10	3.03743e-08
	2.61068	6.75822	6.77997	9.881e-10	3.04027e-08
	-2.35615	7.52036	-6.77994	9.88234e-10	3.04027e-08
Epha3	-2.59573	6.27055	-6.77726	9.99847e-10	3.07222e-08
D15Ertd50e	2.20754	4.4026	6.77723	9.99982e-10	3.07222e-08
Haghl	-3.0139	6.38655	-6.77627	1.00421e-09	3.08283e-08
	2.13485	5.25176	6.77613	1.0048e-09	3.08283e-08
	2.02404	4.82474	6.7746	1.01157e-09	3.10148e-08
Mpv17	2.45523	6.29948	6.77433	1.01274e-09	3.10296e-08
Ctsb	-2.90461	9.05013	-6.77192	1.02346e-09	3.13369e-08
Pa2g4	-2.8171	8.0946	-6.77156	1.02509e-09	3.13655e-08
Dbp	-2.75239	7.76027	-6.76987	1.03266e-09	3.15591e-08
	-3.36054	9.37059	-6.76984	1.03282e-09	3.15591e-08
Mif	-2.88396	10.5707	-6.76586	1.05091e-09	3.20902e-08
Sri	-2.2371	7.77548	-6.76303	1.06399e-09	3.24674e-08
Cd244	2.46114	4.69432	6.76066	1.07506e-09	3.2783e-08
AI662270	2.38293	5.03013	6.76029	1.0768e-09	3.2814e-08
Nts	2.31317	4.92402	6.75967	1.07971e-09	3.28804e-08
	2.55719	5.34003	6.75824	1.08651e-09	3.30651e-08
Gng2	-2.60657	5.95277	-6.75678	1.09346e-09	3.32484e-08
Tmsb15a	2.24606	6.26097	6.75666	1.094e-09	3.32484e-08
Gpr22	-2.17294	6.29014	-6.7528	1.11261e-09	3.37911e-08
Zic1	-2.99562	5.7359	-6.75244	1.11437e-09	3.38217e-08
Nudt9	-2.22526	7.78683	-6.75215	1.11575e-09	3.3841e-08
Clec2l	-2.19649	6.48177	-6.74742	1.13905e-09	3.45244e-08
Gm19950	1.87372	4.82299	6.74594	1.14645e-09	3.47253e-08
Bmf	2.73229	7.02405	6.74576	1.14736e-09	3.47295e-08
Scg3	-2.17772	9.07752	-6.74559	1.14819e-09	3.47315e-08
Dscam	2.10916	4.76818	6.74444	1.15395e-09	3.48823e-08
Ankle2	2.23489	9.47882	6.74136	1.16958e-09	3.53077e-08
Prkag1	-2.07564	8.12369	-6.74136	1.16959e-09	3.53077e-08
Ppp4c	-3.17894	7.93593	-6.73967	1.17823e-09	3.55447e-08
Hpca	-2.60241	5.83641	-6.73236	1.21642e-09	3.6662e-08
Pin1	-2.63607	8.21595	-6.73228	1.21689e-09	3.6662e-08
Zfp503	-1.93153	7.82515	-6.73172	1.21988e-09	3.67102e-08
Hikeshi	-2.20453	8.37888	-6.73167	1.22012e-09	3.67102e-08
Bccip	-2.16193	8.86667	-6.73151	1.22097e-09	3.67114e-08
Csf2rb	2.31826	5.27948	6.7295	1.23174e-09	3.70105e-08
Med9	-2.38993	7.17747	-6.72695	1.24552e-09	3.73997e-08
Acbd5	1.92391	6.4445	6.72606	1.25036e-09	3.752e-08
Gsdma2	2.52081	5.47297	6.72558	1.25295e-09	3.75725e-08
Tmem191c	-2.35525	7.6765	-6.72506	1.25584e-09	3.76344e-08
	1.8096	5.47303	6.72452	1.25877e-09	3.76971e-08
Prepl	-2.68228	7.60203	-6.72194	1.27301e-09	3.80982e-08
B3galt1	-2.04113	4.815	-6.7203	1.28217e-09	3.8347e-08
Igll1	2.73751	5.78051	6.71917	1.2885e-09	3.85107e-08
	2.17934	5.55912	6.7182	1.29396e-09	3.86481e-08
Caly	-2.20737	7.38051	-6.71693	1.30117e-09	3.88378e-08
	-2.87674	6.35058	-6.7146	1.31446e-09	3.92085e-08
Abhd17a	-3.62097	8.08135	-6.71233	1.32754e-09	3.95726e-08
Clip3	-2.64808	8.80721	-6.71138	1.333e-09	3.97092e-08
	2.31327	6.32003	6.70575	1.36615e-09	4.06697e-08
Actb	-2.96876	11.255	-6.70553	1.36749e-09	4.06829e-08
Pot1a	2.68343	4.7276	6.70034	1.39875e-09	4.15854e-08
BC003965	-2.48099	8.2659	-6.69957	1.40349e-09	4.16987e-08
Bola2	-2.51941	7.29266	-6.69777	1.41453e-09	4.19993e-08
	2.19316	4.27645	6.69605	1.42514e-09	4.22864e-08
Slc12a9	2.06773	5.58968	6.69526	1.43008e-09	4.24051e-08
4921508D12Rik	2.28735	5.09278	6.69428	1.43618e-09	4.2558e-08
Vopp1	2.39486	6.31126	6.69135	1.45461e-09	4.30759e-08
	2.46702	5.17985	6.69074	1.45852e-09	4.31481e-08
	2.22331	4.42494	6.69067	1.45897e-09	4.31481e-08
D4Ertd571e	2.48446	5.07946	6.68955	1.46611e-09	4.33309e-08
	2.09807	10.3962	6.68835	1.47379e-09	4.35295e-08
Rgs4	-2.21461	6.42299	-6.68662	1.48494e-09	4.383e-08
Abcb7	3.20918	6.88278	6.68646	1.48598e-09	4.3832e-08
	2.03468	4.75691	6.68601	1.48887e-09	4.38887e-08
Gnaz	-2.74591	7.26566	-6.68209	1.51453e-09	4.46158e-08
Slco1a4	-2.59621	6.51802	-6.68131	1.51965e-09	4.47375e-08
	1.95265	4.16474	6.68095	1.52206e-09	4.47791e-08
Tmem35a	-2.62478	7.40333	-6.67991	1.52901e-09	4.49544e-08
Ddt	-2.47038	8.15171	-6.67939	1.53243e-09	4.50255e-08
Eftud2	-2.99362	8.28017	-6.67855	1.53804e-09	4.51608e-08
Camk2g	-2.91367	6.95373	-6.67831	1.53969e-09	4.518e-08
	-2.4057	9.88877	-6.67467	1.56429e-09	4.58719e-08
Serp1	-2.59848	7.55311	-6.67445	1.5658e-09	4.58863e-08
Pbx1	-2.15332	6.8516	-6.67368	1.571e-09	4.60089e-08
Cfdp1	-2.07525	9.00066	-6.6732	1.57431e-09	4.60759e-08
	1.89712	6.81762	6.66972	1.59837e-09	4.67499e-08
Nfx1	2.14451	9.51038	6.66875	1.6051e-09	4.69161e-08
Bnip3	-2.1483	10.0205	-6.66761	1.61313e-09	4.71203e-08
C77405	2.09262	4.47009	6.66744	1.61432e-09	4.71244e-08
4930540M05Rik	2.01001	5.14028	6.66648	1.62108e-09	4.72913e-08
1110008P14Rik	-3.60586	6.46217	-6.66551	1.62795e-09	4.7461e-08
Uqcrfs1	-2.14581	9.70627	-6.66318	1.64453e-09	4.79133e-08
G3bp2	-2.68282	9.31769	-6.66094	1.66065e-09	4.83362e-08
B630019K06Rik	-1.95209	6.76317	-6.66086	1.66118e-09	4.83362e-08
Arhgap21	-2.09706	7.67738	-6.65812	1.68117e-09	4.8886e-08
4933417G07Rik	2.11353	5.1941	6.65746	1.686e-09	4.89951e-08
Sdhb	-2.34201	9.47686	-6.65701	1.68932e-09	4.90598e-08
Kcnc1	-2.1529	6.00001	-6.65548	1.70056e-09	4.93545e-08
	2.72613	6.57862	6.65439	1.70862e-09	4.95567e-08
Map1lc3b	-2.58752	9.62644	-6.65356	1.71484e-09	4.97051e-08
Anp32a	-2.78136	7.95589	-6.65299	1.71908e-09	4.97852e-08
Rasd2	-2.12589	6.0031	-6.65289	1.71981e-09	4.97852e-08
Cops5	2.8152	5.1283	6.65206	1.72607e-09	4.99341e-08
Spop	-2.99729	8.41735	-6.65128	1.73194e-09	5.00438e-08
Timm17b	-2.4026	7.09929	-6.65126	1.73208e-09	5.00438e-08
Fam217b	-1.93871	7.73884	-6.65063	1.73686e-09	5.015e-08
Scn1b	-2.21396	6.90923	-6.64489	1.78073e-09	5.13837e-08
	2.46042	4.92091	6.64427	1.7856e-09	5.14914e-08
Psrc1	2.35739	5.47502	6.64399	1.78776e-09	5.15206e-08
	1.98934	5.21398	6.6428	1.79705e-09	5.17552e-08
Hpgd	-2.43624	6.28954	-6.64188	1.80419e-09	5.19278e-08
Snord116	2.41108	4.85868	6.6406	1.81429e-09	5.2185e-08
Scd2	-2.70729	6.58216	-6.6396	1.82218e-09	5.23708e-08
Pcdh10	-2.31917	5.43156	-6.63949	1.82307e-09	5.23708e-08
C79845	2.18906	5.94647	6.63854	1.83063e-09	5.25328e-08
	2.47399	5.59314	6.63849	1.83104e-09	5.25328e-08
	3.16993	7.40629	6.63701	1.84288e-09	5.28389e-08
Ythdf2	-2.44943	7.87881	-6.63678	1.84467e-09	5.28396e-08
	1.80145	4.85587	6.63671	1.84524e-09	5.28396e-08
Smad4	-2.81037	8.18638	-6.63556	1.85448e-09	5.30703e-08
Tada1	-2.13684	7.50166	-6.63505	1.85859e-09	5.31543e-08
BC048507	2.32984	5.83634	6.63456	1.86263e-09	5.32359e-08
Cep57l1	2.0247	5.50359	6.63319	1.87376e-09	5.35202e-08
Dhrs7	-2.00106	8.00923	-6.63173	1.88567e-09	5.38264e-08
	1.94773	5.75857	6.62996	1.90025e-09	5.42083e-08
Sulf2	-2.60151	7.1503	-6.628	1.91651e-09	5.46375e-08
Tm9sf2	-2.62573	8.14146	-6.62749	1.92072e-09	5.4723e-08
	2.65212	4.79483	6.62474	1.94381e-09	5.53458e-08
Particl	-2.34058	6.82743	-6.62419	1.94849e-09	5.5444e-08
Tmed10	-2.00483	9.26373	-6.62384	1.95149e-09	5.54944e-08
Crk	-2.55361	7.9368	-6.62171	1.96961e-09	5.59744e-08
Psap	-2.65476	9.98794	-6.6213	1.97308e-09	5.60378e-08
Stx6	-3.13029	7.94468	-6.6184	1.99816e-09	5.67142e-08
Apba1	-2.08234	6.66563	-6.61819	2.00001e-09	5.6731e-08
Cotl1	-2.05687	7.95887	-6.61034	2.06938e-09	5.86619e-08
	2.93943	6.22829	6.60853	2.08569e-09	5.90533e-08
Smg7	2.47494	9.37229	6.60852	2.08581e-09	5.90533e-08
Lrrtm1	-2.62049	6.10501	-6.60687	2.1008e-09	5.94254e-08
Cacna2d3	-3.10384	7.71599	-6.60678	2.10158e-09	5.94254e-08
Fbxo32	-1.96206	6.67783	-6.6062	2.10695e-09	5.95399e-08
	2.75075	6.16007	6.60592	2.10946e-09	5.95733e-08
	1.74573	4.60075	6.60577	2.11088e-09	5.95762e-08
Kcnq1ot1	2.56983	5.13289	6.6054	2.11425e-09	5.96339e-08
	2.95262	6.35499	6.60359	2.13094e-09	6.00672e-08
Vamp8	-2.47168	7.56722	-6.59887	2.17511e-09	6.1274e-08
Mark1	-2.22217	7.14477	-6.59473	2.2145e-09	6.23448e-08
	-2.25934	10.2375	-6.59418	2.21981e-09	6.24551e-08
Acvr1	-1.98552	6.84747	-6.5927	2.23416e-09	6.28198e-08
Kcnc4	-2.05386	6.90044	-6.58959	2.26454e-09	6.36344e-08
	2.30833	6.0261	6.58811	2.27907e-09	6.40028e-08
	-2.51607	10.0152	-6.58394	2.32078e-09	6.51336e-08
Slc39a6	-2.31394	8.80445	-6.58085	2.35211e-09	6.59718e-08
Calb1	-3.85501	7.28846	-6.58069	2.35369e-09	6.59751e-08
Wsb2	-2.42339	6.95166	-6.57772	2.38421e-09	6.67891e-08
Chmp4b	-2.23468	10.5895	-6.57754	2.38606e-09	6.67992e-08
	2.71346	4.98511	6.57604	2.40164e-09	6.71937e-08
Actb	2.65895	11.0286	6.57523	2.41011e-09	6.7389e-08
St7	-2.11116	5.80342	-6.56998	2.46563e-09	6.88986e-08
	1.90347	5.64846	6.56888	2.47743e-09	6.91854e-08
	-2.82558	7.16474	-6.5668	2.49996e-09	6.97715e-08
	2.54799	5.48101	6.56616	2.50684e-09	6.99201e-08
Dnajb4	-2.437	8.5929	-6.56589	2.50982e-09	6.99599e-08
Phlda1	-2.09173	7.17998	-6.5644	2.52609e-09	7.03702e-08
Bpifb1	2.78219	6.9507	6.56109	2.56263e-09	7.1344e-08
Hdhd2	-1.92908	7.70983	-6.55851	2.59143e-09	7.21012e-08
Fam222b	-2.51767	6.92945	-6.55764	2.60126e-09	7.23301e-08
Kif5a	-2.64771	8.44975	-6.55478	2.63363e-09	7.3185e-08
Aida	-1.79783	7.97185	-6.55305	2.65348e-09	7.36742e-08
Ganab	3.04825	5.34653	6.55296	2.6545e-09	7.36742e-08
Pdk1	-2.21486	6.86623	-6.5525	2.6598e-09	7.37759e-08
Tkt	-1.75539	7.12999	-6.55214	2.66404e-09	7.38481e-08
Acbd6	-1.73146	7.60834	-6.55192	2.6665e-09	7.38708e-08
	2.12194	4.64539	6.551	2.67716e-09	7.41207e-08
Cgrrf1	-2.38704	7.67926	-6.54592	2.73684e-09	7.57266e-08
Yaf2	-2.27589	8.63962	-6.53938	2.81547e-09	7.78545e-08
Dbf4	2.03865	4.49127	6.5359	2.85827e-09	7.89895e-08
	2.03443	5.85611	6.53356	2.88737e-09	7.97448e-08
Mrpl36	-2.23994	7.25737	-6.5305	2.92583e-09	8.07493e-08
Ints7	2.05258	9.90156	6.53039	2.92732e-09	8.07493e-08
	3.41684	7.9073	6.52925	2.9417e-09	8.10964e-08
	1.91501	4.5928	6.52822	2.95496e-09	8.14122e-08
Cflar	2.04733	6.22205	6.52515	2.99441e-09	8.24487e-08
	2.78416	5.7804	6.51944	3.06944e-09	8.44196e-08
	2.05246	5.28408	6.51942	3.06974e-09	8.44196e-08
Il33	-3.30867	6.84774	-6.51303	3.15576e-09	8.67323e-08
Nat8f3	1.96921	4.53146	6.51207	3.1689e-09	8.70405e-08
Ccdc43	3.04428	6.7675	6.51	3.19741e-09	8.77702e-08
AU015680	3.03087	5.65171	6.50911	3.2098e-09	8.80566e-08
Ralgapa2	-1.82503	5.74597	-6.50812	3.22358e-09	8.83809e-08
Uqcr11	-2.78785	9.00538	-6.50675	3.24267e-09	8.88503e-08
Adprh	-2.60075	8.90937	-6.50618	3.25071e-09	8.90166e-08
Ndufa6	-2.64624	9.06095	-6.50589	3.25486e-09	8.90319e-08
Hagh	-2.35679	8.22738	-6.50586	3.25522e-09	8.90319e-08
Hs3st2	-2.01383	5.75874	-6.50523	3.26412e-09	8.91596e-08
Pkdcc	-2.51424	5.35494	-6.50519	3.26475e-09	8.91596e-08
	1.84291	5.18033	6.50511	3.26582e-09	8.91596e-08
Edil3	-2.83726	7.85327	-6.50282	3.29837e-09	8.99939e-08
Kcnma1	-2.5738	6.31696	-6.50187	3.31192e-09	9.02944e-08
	2.34161	4.35255	6.50177	3.31339e-09	9.02944e-08
Fancb	2.07707	6.38252	6.50047	3.33209e-09	9.07492e-08
Bbs4	2.30955	7.27101	6.49907	3.35229e-09	9.12442e-08
Tm9sf4	-2.19056	7.06387	-6.4966	3.38828e-09	9.21682e-08
Dock2	1.97397	4.77436	6.49452	3.4189e-09	9.2945e-08
	-2.25275	10.6197	-6.49414	3.42453e-09	9.3042e-08
	-2.28337	6.73473	-6.49172	3.46054e-09	9.39638e-08
Zfp59	2.12699	5.19701	6.48802	3.5164e-09	9.53031e-08
Emc4	-1.97862	9.08523	-6.48794	3.51762e-09	9.53031e-08
Pcdh19	-2.52793	7.01809	-6.48791	3.51812e-09	9.53031e-08
Derl1	-2.52894	6.65006	-6.48789	3.51832e-09	9.53031e-08
Ube3b	-2.49098	7.61476	-6.48714	3.52984e-09	9.55578e-08
Naxe	-2.34035	8.92018	-6.48591	3.54863e-09	9.6009e-08
Med28	-2.27374	9.22922	-6.48396	3.57861e-09	9.6762e-08
	2.15882	5.6335	6.4838	3.58109e-09	9.67711e-08
Ampd3	-2.28314	6.2898	-6.4824	3.60289e-09	9.72606e-08
Hnrnpa2b1	2.20082	10.7767	6.48236	3.60352e-09	9.72606e-08
Fbxo2	-2.28797	6.63539	-6.47949	3.64846e-09	9.84145e-08
Sfswap	-2.05943	7.30897	-6.47925	3.65232e-09	9.84598e-08
Usmg2	2.32654	4.36292	6.47676	3.6918e-09	9.94648e-08
Pja2	-2.53555	9.00403	-6.47658	3.69468e-09	9.94829e-08
Kpna7	2.32194	6.13949	6.47524	3.71616e-09	1.00002e-07
Dscr3	-2.03676	7.40363	-6.47486	3.72217e-09	1.00104e-07
	2.08615	4.94404	6.47467	3.72538e-09	1.0013e-07
Ubc	2.99272	8.47792	6.47441	3.72941e-09	1.00179e-07
Cav2	-3.05801	7.57148	-6.47176	3.77248e-09	1.01275e-07
Myt1l	-2.30586	6.07181	-6.47	3.80128e-09	1.01988e-07
Hexb	-2.90554	7.97596	-6.46931	3.81265e-09	1.02232e-07
Stat1	-2.17375	7.2489	-6.46548	3.87613e-09	1.03873e-07
Ywhaz	2.54274	9.19232	6.46524	3.88031e-09	1.03923e-07
Rela	-2.37746	7.41459	-6.4645	3.89272e-09	1.04193e-07
Psg21	2.46998	5.23373	6.46414	3.89869e-09	1.04272e-07
Gm14022	2.40668	4.83046	6.46405	3.9003e-09	1.04272e-07
Clu	-3.71442	9.36215	-6.46335	3.91203e-09	1.04524e-07
B930012P20Rik	2.23996	5.88676	6.46254	3.9258e-09	1.0483e-07
Fmc1	-2.73461	7.6217	-6.46157	3.94223e-09	1.05186e-07
	-2.86255	11.6636	-6.46148	3.94382e-09	1.05186e-07
	1.91164	6.5093	6.45798	4.00385e-09	1.06724e-07
Nova2	-2.26585	6.38061	-6.45487	4.0579e-09	1.08101e-07
Ptdss1	3.12788	6.63302	6.45378	4.07711e-09	1.08549e-07
Ttr	-4.31455	8.58297	-6.45296	4.09151e-09	1.08868e-07
2300009A05Rik	-2.37414	7.10963	-6.45216	4.10577e-09	1.09183e-07
Homer2	-2.26651	5.84566	-6.4501	4.14245e-09	1.10093e-07
6030458A19Rik	1.97778	5.6656	6.4482	4.17655e-09	1.10934e-07
	1.71086	5.32384	6.44331	4.26561e-09	1.13233e-07
Vps54	2.46316	5.91444	6.44079	4.3122e-09	1.14335e-07
	-2.7188	6.89393	-6.44067	4.31442e-09	1.14335e-07
Chrna6	-2.3342	5.59152	-6.44066	4.3147e-09	1.14335e-07
Fbxo25	-1.9104	8.45255	-6.43747	4.37443e-09	1.15849e-07
	2.46491	6.12517	6.43689	4.38538e-09	1.16071e-07
4932702M13Rik	1.99916	4.38858	6.43499	4.42159e-09	1.16961e-07
Tecr	-2.88604	10.0045	-6.43305	4.4588e-09	1.17855e-07
Phf14	1.94863	6.87474	6.43295	4.46064e-09	1.17855e-07
Chd3os	-1.98287	8.0541	-6.43202	4.47856e-09	1.1826e-07
Zeb2	-2.73869	6.84168	-6.4295	4.52759e-09	1.19484e-07
	2.22879	5.3464	6.42907	4.53588e-09	1.19633e-07
Bicd2	-2.88309	7.95493	-6.42677	4.58115e-09	1.20757e-07
Mapk8ip1	-2.82355	6.31102	-6.42443	4.62768e-09	1.21912e-07
Tmed3	-2.06969	7.98157	-6.42371	4.64196e-09	1.22217e-07
Gnai1	-2.50894	8.17142	-6.4231	4.6543e-09	1.2247e-07
Abhd4	-2.36558	9.36582	-6.42295	4.65733e-09	1.22478e-07
Pla2g16	-1.97164	7.08667	-6.42219	4.6726e-09	1.22808e-07
Nanog	2.28817	4.51317	6.42189	4.67867e-09	1.22896e-07
Timm8b	-2.37081	8.80034	-6.42167	4.683e-09	1.22938e-07
Prss44	2.45289	7.05606	6.42118	4.69302e-09	1.2313e-07
Epn2	-2.55849	5.91284	-6.4201	4.71477e-09	1.23557e-07
Ptprc	2.0628	4.70806	6.4201	4.71479e-09	1.23557e-07
Socs7	-2.77065	8.57285	-6.41916	4.73408e-09	1.2399e-07
Cpq	2.14887	4.64979	6.41795	4.75879e-09	1.24565e-07
	2.1414	4.5825	6.41765	4.76491e-09	1.24653e-07
Ube2a	-2.40999	8.72712	-6.41744	4.76934e-09	1.24697e-07
C80165	1.96909	4.69277	6.41556	4.80804e-09	1.25636e-07
R3hdm1	2.30038	6.18808	6.41353	4.85042e-09	1.2667e-07
Sigmar1	-2.40418	6.17208	-6.41328	4.85555e-09	1.2669e-07
Mtm1	2.60805	9.05341	6.41322	4.85679e-09	1.2669e-07
Rap1gap	-2.15129	7.64066	-6.41237	4.8747e-09	1.27083e-07
Aar2	-2.05001	6.92284	-6.4094	4.9375e-09	1.28646e-07
Maf1	2.68577	6.60466	6.40741	4.97997e-09	1.29678e-07
Fam168a	-2.75742	8.22494	-6.40699	4.98899e-09	1.29838e-07
Cdon	-2.40151	8.3664	-6.4063	5.0039e-09	1.30106e-07
Mrpl45	-2.30378	7.28349	-6.40624	5.00506e-09	1.30106e-07
March6	-2.30974	9.4659	-6.40592	5.01204e-09	1.30212e-07
	-2.92965	7.90007	-6.40474	5.03755e-09	1.30799e-07
Emc7	-2.37659	7.11431	-6.40453	5.04206e-09	1.30841e-07
Suox	-1.83247	5.78817	-6.40392	5.05541e-09	1.31112e-07
Trip6	-2.09986	6.78246	-6.39824	5.18076e-09	1.34286e-07
Polr2c	-2.4272	8.46291	-6.39598	5.23142e-09	1.35521e-07
	2.76982	5.89306	6.39562	5.23953e-09	1.35653e-07
Smim23	2.25315	6.00877	6.39487	5.2564e-09	1.36012e-07
Gaa	-2.15853	7.84449	-6.3947	5.26038e-09	1.36037e-07
Penk	-2.32504	6.78425	-6.39348	5.28804e-09	1.36674e-07
Sema6c	-2.25359	6.65208	-6.39333	5.29143e-09	1.36683e-07
Polr2b	-2.40678	9.65454	-6.39318	5.29491e-09	1.36695e-07
2410015M20Rik	-2.20706	8.86799	-6.39298	5.29939e-09	1.36732e-07
Dync1i1	-2.74103	7.16072	-6.39195	5.32295e-09	1.37262e-07
	2.49281	7.28098	6.38988	5.37059e-09	1.38411e-07
	2.42789	4.96642	6.38938	5.38213e-09	1.38629e-07
Ybx1	-2.31911	10.794	-6.38824	5.40856e-09	1.3923e-07
	2.06574	4.27268	6.38756	5.42445e-09	1.3956e-07
Atp6v1f	-2.34294	9.44706	-6.38692	5.43944e-09	1.39866e-07
Syt16	-2.17845	4.98445	-6.38576	5.4668e-09	1.40489e-07
9430051O21Rik	2.29214	7.86589	6.3854	5.47533e-09	1.40628e-07
Nsun2	-2.15154	7.92419	-6.38446	5.49736e-09	1.41114e-07
Tmed7	-2.45644	7.22184	-6.38426	5.50217e-09	1.41157e-07
Gps1	-2.29993	9.09838	-6.38406	5.50693e-09	1.41198e-07
	2.22181	6.2957	6.38252	5.54348e-09	1.42055e-07
Mgat2	-2.52205	7.14543	-6.38232	5.54841e-09	1.421e-07
Adgra2	-1.74632	6.50558	-6.37982	5.60823e-09	1.43551e-07
	-1.84079	5.19434	-6.37951	5.61573e-09	1.43661e-07
Kdm7a	2.28351	5.44224	6.3777	5.65978e-09	1.44706e-07
	1.95559	5.56	6.37602	5.70074e-09	1.45671e-07
Igfbp5	-2.12745	7.89521	-6.37283	5.77962e-09	1.47603e-07
Rab6a	-2.25034	7.85796	-6.37158	5.81076e-09	1.48314e-07
Rbbp9	-1.81877	7.50731	-6.37058	5.83578e-09	1.48869e-07
	1.93575	4.91497	6.36797	5.90172e-09	1.50465e-07
Cp	-2.13147	7.38217	-6.36774	5.90766e-09	1.50532e-07
1700128F08Rik	2.08935	6.85318	6.36646	5.9402e-09	1.51276e-07
Pi4ka	-2.3324	9.13065	-6.36536	5.9684e-09	1.51908e-07
Efhd1	-2.13896	6.22644	-6.36488	5.98081e-09	1.52138e-07
	-2.87983	7.11955	-6.36208	6.05324e-09	1.53894e-07
Mbnl2	-3.0658	6.9335	-6.36139	6.07122e-09	1.54264e-07
Nicn1	-2.27945	8.12922	-6.3594	6.12349e-09	1.55504e-07
Fdps	-2.95732	7.60788	-6.3587	6.14175e-09	1.5588e-07
Pvt1	2.5538	4.86384	6.35643	6.20211e-09	1.57259e-07
	2.37296	5.20894	6.35639	6.20305e-09	1.57259e-07
	1.92695	5.10936	6.35619	6.2085e-09	1.57309e-07
Tomm70a	-1.93531	7.18027	-6.35589	6.21647e-09	1.57422e-07
D8Ertd738e	1.85101	7.51364	6.35332	6.28555e-09	1.59082e-07
Strn4	-2.50973	8.19189	-6.35243	6.30958e-09	1.59601e-07
	1.82051	4.6529	6.35123	6.34231e-09	1.60339e-07
1500002I01Rik	1.87458	4.76801	6.34918	6.39851e-09	1.61669e-07
Prelid1	-2.66587	9.24047	-6.34897	6.40433e-09	1.61725e-07
Uba3	-2.40387	7.60961	-6.34775	6.43802e-09	1.62485e-07
4930503E14Rik	2.04744	4.41103	6.34656	6.47086e-09	1.63223e-07
Gabra3	-2.24228	5.97	-6.34529	6.50634e-09	1.64026e-07
D13Ertd476e	2.11788	5.74056	6.34178	6.60533e-09	1.66429e-07
Abhd6	-2.44317	7.31721	-6.3412	6.62185e-09	1.66751e-07
Sf3b5	-3.02479	8.14862	-6.33917	6.67965e-09	1.68113e-07
Atp6v0c	-1.94912	11.257	-6.33627	6.76362e-09	1.70132e-07
Terf2	-2.01893	8.293	-6.33552	6.7853e-09	1.70491e-07
Mon1a	-2.23854	6.43253	-6.33552	6.78546e-09	1.70491e-07
AL023051	2.04731	6.21183	6.33489	6.80377e-09	1.70856e-07
	2.94215	8.38668	6.33384	6.83444e-09	1.7153e-07
	2.9836	5.14114	6.33321	6.85295e-09	1.71899e-07
Dad1	-2.39998	9.40264	-6.33236	6.87799e-09	1.72432e-07
Tppp3	-2.44364	7.59595	-6.32631	7.05905e-09	1.76872e-07
	2.00252	6.31884	6.32482	7.10433e-09	1.77908e-07
Desi1	-2.19375	7.54141	-6.3236	7.1417e-09	1.78671e-07
Mpp1	-2.10123	7.48519	-6.32357	7.1427e-09	1.78671e-07
Rhoc	-2.01331	8.00673	-6.32153	7.20535e-09	1.80138e-07
Ebf3	-2.1889	6.38374	-6.31989	7.25649e-09	1.8131e-07
	1.91355	5.0631	6.31977	7.26026e-09	1.8131e-07
Gpr153	-2.1494	7.49319	-6.31938	7.27243e-09	1.81513e-07
Ywhaq	-2.65035	10.0186	-6.31685	7.35174e-09	1.83391e-07
Gnai2	-2.43725	8.22507	-6.31605	7.37714e-09	1.83861e-07
1700020M10Rik	2.25377	4.50373	6.316	7.37874e-09	1.83861e-07
D3Ertd162e	2.1036	6.40267	6.31265	7.48561e-09	1.86421e-07
Nipa2	-2.0805	6.87775	-6.31162	7.51861e-09	1.8714e-07
	2.84312	5.2449	6.31132	7.52838e-09	1.87279e-07
Gdpd1	-2.63843	7.27547	-6.31038	7.55875e-09	1.87931e-07
Col4a1	-2.28853	6.25191	-6.30787	7.64053e-09	1.89807e-07
Sbspon	-2.54602	6.60951	-6.30781	7.64261e-09	1.89807e-07
Slc35a4	-2.22758	7.10135	-6.30569	7.71241e-09	1.91435e-07
Glmp	-2.54824	7.5798	-6.30517	7.72959e-09	1.91756e-07
	2.17146	4.80973	6.30397	7.76969e-09	1.92645e-07
	2.12908	5.21908	6.30329	7.79239e-09	1.93056e-07
Ifna1	2.32083	6.48819	6.30321	7.79482e-09	1.93056e-07
Igf1	-2.69686	7.54861	-6.30184	7.84079e-09	1.94088e-07
4930568G15Rik	2.02817	4.99688	6.30126	7.86049e-09	1.94469e-07
Atp1b1	-2.36342	10.2269	-6.30067	7.8804e-09	1.94854e-07
Ccng1	-2.18294	6.94321	-6.30009	7.90004e-09	1.95233e-07
Add3	-2.7171	7.55589	-6.29879	7.94416e-09	1.96215e-07
	2.0738	5.18749	6.29854	7.95252e-09	1.96315e-07
Ddx54	2.5685	6.01316	6.29815	7.96609e-09	1.96542e-07
Gnat2	-2.55352	9.11458	-6.29747	7.98917e-09	1.97004e-07
Cacng7	-2.09216	6.8481	-6.29302	8.14323e-09	2.00637e-07
	2.25215	6.8578	6.29295	8.14541e-09	2.00637e-07
Rsrp1	-3.7872	8.13578	-6.29226	8.16964e-09	2.01027e-07
Sept8	-2.45915	7.53878	-6.29225	8.17018e-09	2.01027e-07
Mga	1.96447	5.92357	6.29151	8.19612e-09	2.01556e-07
Prpsap2	-2.69346	8.47046	-6.29061	8.22783e-09	2.02225e-07
Atcay	-2.09962	5.61411	-6.29031	8.23832e-09	2.02373e-07
	2.0329	4.58694	6.28914	8.27966e-09	2.03278e-07
	1.97269	5.08222	6.28772	8.33031e-09	2.0441e-07
Gm8479	1.94405	4.75972	6.28438	8.45045e-09	2.07245e-07
Stk10	-1.80607	6.44742	-6.28404	8.46255e-09	2.07429e-07
	2.16527	4.82566	6.2839	8.46796e-09	2.07449e-07
	-2.21001	7.65987	-6.28294	8.50265e-09	2.08186e-07
Khdc1b	2.27948	4.81794	6.28111	8.5697e-09	2.09714e-07
Prkar1b	-1.92963	7.37626	-6.27813	8.67966e-09	2.12289e-07
	-2.18342	6.94837	-6.2776	8.69955e-09	2.1266e-07
Rdh11	-2.5429	7.11961	-6.27658	8.73768e-09	2.13412e-07
Smarcal1	-1.93623	7.69732	-6.27652	8.73982e-09	2.13412e-07
Hk1	-3.38362	7.59308	-6.2764	8.74451e-09	2.13412e-07
Plce1	-2.03892	7.31144	-6.27521	8.78903e-09	2.14383e-07
Fech	-2.01292	6.96607	-6.27506	8.79466e-09	2.14404e-07
Abhd18	-2.07326	6.43353	-6.27469	8.80875e-09	2.14632e-07
Rap1b	-2.74498	7.65215	-6.26684	9.11009e-09	2.21829e-07
Timm10b	-3.42225	7.38194	-6.26674	9.11397e-09	2.21829e-07
Mtx1	-2.32085	7.12199	-6.26571	9.15411e-09	2.22686e-07
Pgk1	-1.9764	11.2525	-6.26496	9.18355e-09	2.23202e-07
	2.83275	9.44284	6.26492	9.18521e-09	2.23202e-07
Tacc1	-2.01358	8.02799	-6.26447	9.20283e-09	2.23509e-07
Ndufb5	-2.78787	9.76232	-6.26335	9.24695e-09	2.2446e-07
Fam104a	2.03312	5.16382	6.26154	9.31901e-09	2.26087e-07
Kcnip4	-2.96371	6.63268	-6.26093	9.34356e-09	2.26561e-07
3930401B19Rik	2.59423	8.69086	6.25909	9.4175e-09	2.28231e-07
	1.97052	5.26236	6.25819	9.45353e-09	2.28981e-07
Pde4d	-1.88804	7.85535	-6.25736	9.48722e-09	2.29674e-07
Mrpl58	-2.52193	8.48757	-6.25697	9.50308e-09	2.29935e-07
Zfp106	-1.95487	6.76422	-6.25625	9.53263e-09	2.30526e-07
	2.51948	6.88307	6.25449	9.60453e-09	2.3214e-07
Mapk1	-2.27942	8.44925	-6.25231	9.69474e-09	2.34195e-07
8430401P03Rik	1.91733	5.77571	6.25032	9.77769e-09	2.36073e-07
Tmem160	-1.95406	7.93939	-6.24983	9.79826e-09	2.36443e-07
Hadh	3.67842	7.08942	6.24968	9.80425e-09	2.36461e-07
	1.74078	4.27471	6.24771	9.88742e-09	2.38339e-07
Lpcat1	2.4004	10.5484	6.24703	9.91625e-09	2.38906e-07
D8Ertd317e	1.85429	5.91355	6.24458	1.00205e-08	2.41289e-07
Ube2d-ps	-2.00125	6.63027	-6.24081	1.01837e-08	2.45087e-07
Crbn	-1.84307	7.59676	-6.24035	1.02039e-08	2.45442e-07
Ccm2	-2.2836	7.83542	-6.23924	1.02523e-08	2.46476e-07
4930433N12Rik	2.03823	4.07337	6.23652	1.0372e-08	2.4922e-07
Itga1	2.48557	5.16566	6.23546	1.04193e-08	2.50224e-07
Scrn2	1.84722	7.70429	6.23404	1.0483e-08	2.5162e-07
	2.11013	6.39144	6.2335	1.05068e-08	2.51968e-07
Tpbpb	2.18635	6.22428	6.23346	1.05087e-08	2.51968e-07
Zfp467	-2.16126	6.86366	-6.23084	1.06273e-08	2.54546e-07
Pif1	2.08628	4.86293	6.23083	1.06275e-08	2.54546e-07
Sdhaf2	-1.97734	8.10107	-6.23008	1.06617e-08	2.5523e-07
Capzb	-2.0894	9.16654	-6.22968	1.06802e-08	2.55538e-07
Gm5617	-2.39023	6.52527	-6.22805	1.07549e-08	2.57188e-07
Nipsnap2	2.35969	9.84124	6.22776	1.07679e-08	2.57362e-07
	2.41034	6.29834	6.22508	1.08921e-08	2.60193e-07
Ctsz	-2.47826	7.23478	-6.22393	1.0946e-08	2.61342e-07
Gas1	-2.17277	7.76751	-6.22219	1.10273e-08	2.63144e-07
C79562	1.92239	4.60648	6.22199	1.10371e-08	2.63237e-07
4930571B16Rik	2.21596	5.96194	6.22146	1.10621e-08	2.63696e-07
Ndufb6	-1.86375	9.55283	-6.21919	1.117e-08	2.66126e-07
Lrrc69	1.96928	4.93088	6.21677	1.1286e-08	2.68742e-07
Rian	-2.06912	6.50434	-6.21665	1.12917e-08	2.68742e-07
Rtel1	-2.31072	5.74051	-6.21584	1.13306e-08	2.69527e-07
	-2.98732	8.05581	-6.21538	1.1353e-08	2.69916e-07
Lrch4	2.13693	5.92628	6.21331	1.14539e-08	2.72171e-07
Nrxn2	-1.87052	7.40816	-6.21279	1.14795e-08	2.72636e-07
Steap2	-2.58611	7.36988	-6.21231	1.15031e-08	2.73052e-07
Cd151	-1.93995	6.47995	-6.21134	1.15506e-08	2.74036e-07
Trpm3	-2.50243	7.42769	-6.2089	1.16717e-08	2.76764e-07
Hnmt	-2.63128	5.92261	-6.20827	1.1703e-08	2.77225e-07
Cntn1	-2.34105	8.89217	-6.20827	1.17034e-08	2.77225e-07
G730007D18Rik	2.23256	7.37177	6.20755	1.17391e-08	2.77924e-07
Kdm6b	-3.27489	7.57331	-6.20687	1.17736e-08	2.78595e-07
	-2.13879	8.12394	-6.20585	1.1825e-08	2.79665e-07
Dnajc2	2.41036	4.97911	6.20463	1.18867e-08	2.80976e-07
Dusp28	-2.18408	6.62125	-6.2041	1.19137e-08	2.81467e-07
Ddit4l	-1.69983	6.02935	-6.20166	1.20385e-08	2.84266e-07
	1.78704	4.93108	6.20127	1.20585e-08	2.84589e-07
Snrnp25	-2.14915	7.44238	-6.1996	1.21447e-08	2.86473e-07
Ifitm2	-2.35986	6.48481	-6.19848	1.22028e-08	2.87695e-07
St8sia2	-2.29127	6.31026	-6.19799	1.22285e-08	2.88149e-07
Napa	-2.54772	8.98945	-6.19635	1.23141e-08	2.90014e-07
1700094D03Rik	1.98319	6.78248	6.19589	1.23383e-08	2.90434e-07
Cnnm1	-2.0262	6.20049	-6.19395	1.2441e-08	2.92699e-07
Got1	-2.91269	9.21352	-6.19361	1.2459e-08	2.92968e-07
Fzd10	2.53702	5.07158	6.19236	1.25256e-08	2.94381e-07
Spag17	2.11572	4.59043	6.19173	1.25594e-08	2.95022e-07
	2.4309	4.3621	6.19123	1.25862e-08	2.95393e-07
Atp1b1	-2.45103	10.0991	-6.19119	1.25883e-08	2.95393e-07
Rims1	-2.75609	8.21402	-6.1887	1.27227e-08	2.98392e-07
2210411G17Rik	2.03938	4.50729	6.18832	1.27435e-08	2.98725e-07
C77058	2.26386	5.47069	6.18607	1.28668e-08	3.01457e-07
Zfp263	2.54515	9.32453	6.18541	1.29031e-08	3.0215e-07
Thap12	-2.21109	8.77041	-6.18524	1.29122e-08	3.02206e-07
	-1.99734	10.2444	-6.18447	1.29548e-08	3.03046e-07
Gorasp2	-2.4404	8.34197	-6.18294	1.30392e-08	3.04864e-07
Csnk2a2	-2.83168	7.2534	-6.18226	1.30774e-08	3.05598e-07
Mboat2	-2.03591	7.08716	-6.18104	1.31458e-08	3.07037e-07
Vmn2r29	2.18838	6.89693	6.17881	1.32713e-08	3.09807e-07
Ptges3l	2.16449	5.4153	6.17657	1.33984e-08	3.12613e-07
Peg3	-2.75252	8.06062	-6.17594	1.34347e-08	3.13298e-07
Pja1	-2.20434	8.02896	-6.17475	1.35028e-08	3.14723e-07
Ube2ql1	-2.075	6.96506	-6.17373	1.35621e-08	3.15943e-07
Wbp4	-2.26951	8.17306	-6.17352	1.3574e-08	3.16057e-07
Psme3	-1.77261	7.23711	-6.17241	1.36385e-08	3.17393e-07
Tpmt	-2.15484	5.75276	-6.1715	1.36917e-08	3.18467e-07
Mrpl43	-2.31193	8.37541	-6.17101	1.37198e-08	3.18957e-07
Necab1	-2.30796	4.81872	-6.16962	1.38015e-08	3.2069e-07
Oprk1	1.93797	5.03789	6.16901	1.38372e-08	3.21356e-07
Ncor1	-2.80556	8.63655	-6.16767	1.39171e-08	3.23043e-07
4933434C23Rik	2.15244	5.17159	6.16517	1.40658e-08	3.26329e-07
Parva	-1.87462	7.68879	-6.16333	1.41767e-08	3.28695e-07
Bcap31	-2.0197	9.22388	-6.16323	1.41824e-08	3.28695e-07
Rab3c	-2.12272	5.15339	-6.16254	1.42245e-08	3.29352e-07
	-3.58021	10.5765	-6.16252	1.42254e-08	3.29352e-07
Mpp6	-1.90578	6.84001	-6.16061	1.43417e-08	3.31874e-07
Coro2b	-3.00287	8.46718	-6.16011	1.43724e-08	3.32415e-07
Etohd2	2.59634	6.68565	6.15945	1.44127e-08	3.33177e-07
Lamp2	-2.03413	6.12736	-6.15788	1.45098e-08	3.3525e-07
Ppp1r8	-2.28878	7.20099	-6.15746	1.45358e-08	3.35677e-07
Hcfc1r1	-2.10619	7.68972	-6.15579	1.46393e-08	3.37895e-07
Cdip1	1.76333	5.27327	6.15547	1.46592e-08	3.38182e-07
Rac1	-2.3201	9.90347	-6.15384	1.47617e-08	3.40373e-07
Oaz3	2.28522	4.93547	6.1534	1.47893e-08	3.40834e-07
	2.12257	6.00887	6.15057	1.49687e-08	3.44792e-07
Ptbp1	-1.99544	6.74103	-6.14807	1.51288e-08	3.4816e-07
	-2.01396	8.91822	-6.14805	1.51304e-08	3.4816e-07
2610317O13Rik	2.65567	4.64035	6.14765	1.51561e-08	3.48575e-07
	1.9359	4.72888	6.14748	1.51667e-08	3.48641e-07
	-2.72012	10.7859	-6.14732	1.5177e-08	3.48701e-07
Vstm2l	-1.8272	7.75933	-6.14687	1.52062e-08	3.49192e-07
Ubap2	-2.34492	7.07395	-6.14611	1.52554e-08	3.50145e-07
Nhlh2	-2.30973	7.28491	-6.14405	1.53902e-08	3.53058e-07
Exoc4	-2.0457	8.29438	-6.14376	1.5409e-08	3.53311e-07
AI854703	-2.05586	6.01721	-6.14331	1.54387e-08	3.53812e-07
	2.33319	7.0911	6.14224	1.55094e-08	3.55251e-07
Pisd-ps3	2.83013	7.18991	6.13816	1.57806e-08	3.61281e-07
Pfkm	-2.24602	8.50346	-6.13738	1.58333e-08	3.62301e-07
	2.13443	5.46653	6.13633	1.59039e-08	3.63732e-07
Fam49a	-2.15283	6.63948	-6.13426	1.60451e-08	3.66777e-07
Actb	-2.88576	11.292	-6.1333	1.61104e-08	3.68082e-07
Ccnd3	-2.1366	7.21408	-6.13219	1.61867e-08	3.69639e-07
Tmem70	-1.87423	7.88481	-6.1302	1.63242e-08	3.72589e-07
Maneal	2.81111	6.50104	6.12944	1.63772e-08	3.73612e-07
Slc8a3	-1.98999	9.01142	-6.12863	1.64337e-08	3.7471e-07
Naa35	-2.4376	7.80755	-6.12833	1.6455e-08	3.7485e-07
Rnf13	-2.67362	7.01966	-6.12831	1.64565e-08	3.7485e-07
Smo	-2.63916	6.27499	-6.12813	1.64689e-08	3.74944e-07
Fxyd7	-2.27016	5.89362	-6.12184	1.69153e-08	3.84912e-07
	-2.18394	5.96418	-6.12095	1.69799e-08	3.86187e-07
Slc35a5	2.80027	5.75836	6.12017	1.70363e-08	3.87275e-07
Uqcrq	-2.72763	9.44688	-6.11827	1.71741e-08	3.9021e-07
Glo1	2.06498	11.3952	6.11655	1.73003e-08	3.9288e-07
Gprasp1	2.63306	6.78617	6.11622	1.73243e-08	3.93228e-07
Dpp7	-2.21585	6.92698	-6.115	1.74145e-08	3.95077e-07
	2.35018	6.83489	6.11381	1.75033e-08	3.96891e-07
Naa38	-2.51202	8.4786	-6.11293	1.75685e-08	3.98169e-07
Stn1	1.89091	5.84911	6.11111	1.7705e-08	4.01062e-07
C1qa	-2.13552	6.43967	-6.11086	1.77238e-08	4.01286e-07
Ckap5	1.70081	4.74854	6.11067	1.77378e-08	4.01401e-07
	2.57053	4.93095	6.10912	1.78557e-08	4.03866e-07
Tatdn1	1.97817	6.13371	6.10762	1.79699e-08	4.06245e-07
Dld	-2.2615	7.94789	-6.10726	1.79969e-08	4.06652e-07
Alg14	-2.06085	7.21456	-6.10656	1.80504e-08	4.07656e-07
Mrpl34	-2.66964	7.83829	-6.10586	1.81044e-08	4.08672e-07
Lasp1	-2.54044	8.42168	-6.10444	1.82139e-08	4.10939e-07
[truncated: 4,479 more rows]

## Sheet: RPE-whole.retina
Symbol	logFC	AveExpr	t	P.Value	adj.P.Val
Tnmd	5.20074	4.75733	36.0891	4.32992e-51	1.95284e-46
Tnfrsf11b	4.59969	3.78726	32.9691	3.48986e-48	7.86981e-44
Aldh1a2	4.89711	5.06456	32.7267	6.00551e-48	9.02849e-44
Pitx2	6.71179	4.77026	32.5434	9.07368e-48	1.02308e-43
Cyp2f2	4.9717	4.34345	32.0392	2.85359e-47	2.57399e-43
Lbp	4.4922	5.28763	30.6231	7.75932e-46	5.83255e-42
Thbs2	3.89248	4.25522	28.7145	8.21305e-44	5.29167e-40
Mfap5	4.66932	4.86367	28.411	1.76453e-43	9.94774e-40
Bgn	4.52413	6.2277	28.1022	3.87051e-43	1.9396e-39
Ccdc80	5.4101	5.67365	27.9292	6.02742e-43	2.71843e-39
Afap1l2	4.60078	4.42929	27.5774	1.49416e-42	5.64644e-39
C1s1	4.75133	5.27633	27.5753	1.50235e-42	5.64644e-39
Dkk2	4.37459	4.44905	26.2513	4.99381e-41	1.73251e-37
Serpinf1	5.52437	5.91284	25.2948	6.85925e-40	2.16447e-36
Col14a1	4.91443	5.10869	25.2774	7.19876e-40	2.16447e-36
Bgn	5.8093	6.50153	25.2317	8.17427e-40	2.30417e-36
Prrx1	4.71242	5.09133	24.7885	2.83297e-39	7.51587e-36
Lum	6.58375	5.23274	24.5168	6.12208e-39	1.53396e-35
Ntn1	4.3408	5.25221	24.2847	1.18878e-38	2.82184e-35
Krt8	5.63161	5.71688	23.9853	2.81779e-38	6.35426e-35
Colec12	4.55652	4.18377	23.9221	3.38434e-38	7.26843e-35
	4.24497	4.4855	22.784	9.78053e-37	2.00505e-33
Fmo1	4.35694	5.84198	22.7425	1.10822e-36	2.17312e-33
Adora2b	4.47938	4.09713	22.675	1.35872e-36	2.55332e-33
Ggta1	3.78553	4.53303	22.3943	3.18416e-36	5.74435e-33
Bmp4	4.64049	5.46908	22.097	7.91683e-36	1.3733e-32
Inmt	3.80822	5.37585	22.0703	8.59525e-36	1.43576e-32
Sgms2	4.69782	4.35687	21.8218	1.85446e-35	2.98707e-32
Mmp12	3.99816	4.21203	21.7054	2.66389e-35	4.1429e-32
Olfml1	4.44736	5.16354	21.6931	2.7686e-35	4.16222e-32
Ptgis	4.48934	6.48798	21.6429	3.2381e-35	4.71102e-32
Igfbp3	4.5909	5.02762	21.6011	3.6901e-35	5.20085e-32
Bgn	5.57476	6.36551	21.4786	5.4191e-35	7.40626e-32
Itgbl1	5.00974	5.21233	21.3863	7.2457e-35	9.61142e-32
Itgb2	4.19678	4.9973	21.2722	1.03879e-34	1.33858e-31
	3.36529	3.95719	21.2559	1.09365e-34	1.37014e-31
Dnase1l1	3.47382	5.97324	21.239	1.15392e-34	1.40657e-31
Tmem140	4.61358	4.96587	21.2038	1.29014e-34	1.53123e-31
	6.25664	6.17657	21.0768	1.93159e-34	2.23376e-31
Upk3b	4.15681	4.81033	20.9624	2.7821e-34	3.13689e-31
Itpripl2	4.36917	6.53011	20.9047	3.34573e-34	3.68038e-31
1500015O10Rik	5.69168	4.83484	20.7727	5.11216e-34	5.48961e-31
Shisa3	4.43269	4.05186	20.7653	5.23438e-34	5.49013e-31
Adora2b	4.26076	4.10199	20.5374	1.09286e-33	1.12021e-30
Myoc	6.47034	4.83024	20.519	1.16016e-33	1.16277e-30
Tspo	5.1936	5.6021	19.9916	6.5203e-33	6.39287e-30
Col8a2	5.8364	6.04501	19.9672	7.06828e-33	6.78269e-30
Aox3	3.73362	4.4641	19.9604	7.22905e-33	6.79244e-30
Wls	5.53719	5.26121	19.767	1.37264e-32	1.26342e-29
Icam1	4.41267	5.25671	19.743	1.48704e-32	1.34134e-29
Islr	5.70771	5.5034	19.5971	2.42031e-32	2.14036e-29
Tspo	5.01575	5.6961	19.5897	2.48084e-32	2.1517e-29
Clec4n	4.12655	4.61289	19.4642	3.78018e-32	3.21679e-29
Krt8	5.34805	6.0261	19.3316	5.90939e-32	4.93554e-29
Hpse	4.93388	5.72783	19.2421	7.99852e-32	6.55893e-29
Nov	4.84509	5.35048	19.2178	8.685e-32	6.99468e-29
Klhl30	3.86529	4.50188	19.1717	1.01544e-31	7.79558e-29
Ptpn6	3.56344	4.48989	19.1715	1.0163e-31	7.79558e-29
Col3a1	6.28109	6.36166	19.1704	1.0198e-31	7.79558e-29
Lyz2	6.07122	6.94764	19.1289	1.17447e-31	8.82832e-29
Fbln5	5.28613	6.27851	19.0907	1.33731e-31	9.88756e-29
Krt8	5.12077	5.79567	19.0614	1.47794e-31	1.07511e-28
Apod	4.96257	6.68304	18.9843	1.9223e-31	1.37615e-28
Esm1	3.85698	4.18505	18.9025	2.54409e-31	1.79283e-28
Sspn	4.37935	5.45029	18.891	2.64631e-31	1.83617e-28
Pcolce	4.79174	6.49075	18.8418	3.13265e-31	2.14069e-28
Col1a2	5.19937	7.2609	18.7848	3.81102e-31	2.56538e-28
Ecm1	4.19871	6.06253	18.759	4.1641e-31	2.76184e-28
Shisa3	2.96294	3.85849	18.7087	4.95337e-31	3.23771e-28
Gsn	6.0334	6.24847	18.5406	8.86051e-31	5.67111e-28
Il10rb	4.16548	6.34001	18.5384	8.92772e-31	5.67111e-28
Gjb2	4.91758	5.79604	18.473	1.12036e-30	7.01796e-28
Ppfibp2	3.28031	5.40886	18.3182	1.9223e-30	1.18764e-27
Bace2	4.11428	5.00518	18.2086	2.82159e-30	1.71968e-27
Dcn	7.00895	6.90257	18.2021	2.88687e-30	1.73601e-27
C1ra	3.62367	5.25987	18.0511	4.91029e-30	2.91393e-27
Edn3	3.53623	4.41814	17.9213	7.77109e-30	4.55174e-27
Gpnmb	5.57178	6.96588	17.8802	8.98976e-30	5.19804e-27
C2	3.83173	5.54246	17.789	1.24318e-29	7.09027e-27
Ccnd2	3.98263	5.60633	17.7857	1.25767e-29	7.09027e-27
Slc45a2	4.26236	6.39917	17.7515	1.42067e-29	7.91033e-27
Rab32	2.88619	4.40916	17.6745	1.87026e-29	1.02509e-26
Gsn	5.08639	6.02067	17.672	1.88648e-29	1.02509e-26
Synpo	4.63141	5.40752	17.6347	2.15564e-29	1.1574e-26
Foxc1	3.63729	4.76532	17.5921	2.51148e-29	1.33259e-26
Tgfbi	4.18136	6.30375	17.5341	3.09161e-29	1.62133e-26
Gstt3	3.1843	4.62288	17.454	4.12387e-29	2.13782e-26
Ptger2	4.03782	4.61054	17.4311	4.47857e-29	2.29532e-26
Tspan10	4.58412	5.94738	17.3972	5.06173e-29	2.56505e-26
Cpxm2	3.9619	6.15364	17.3567	5.85859e-29	2.93587e-26
Ephx1	4.70041	6.39452	17.3343	6.35097e-29	3.14764e-26
Tc2n	4.1442	4.0036	17.2359	9.06926e-29	4.44601e-26
Tmem45a	3.87013	5.22893	17.1645	1.17573e-28	5.70177e-26
Stat6	3.61279	6.04814	17.1564	1.21057e-28	5.80283e-26
Pdlim2	4.06673	5.1621	17.1538	1.2223e-28	5.80283e-26
Tbx18	2.79191	4.13918	17.1446	1.26366e-28	5.93669e-26
Igfbp6	3.87619	5.96213	17.128	1.34235e-28	6.24139e-26
Hmgcs2	4.56541	5.27585	17.0929	1.52568e-28	7.02139e-26
Slc45a2	4.51328	6.031	17.0249	1.95551e-28	8.90862e-26
Fam26e	3.09231	4.71428	16.8114	4.27793e-28	1.92939e-25
Gsn	6.13882	6.20757	16.7574	5.21839e-28	2.33024e-25
Car6	4.43299	4.82011	16.7323	5.72543e-28	2.5316e-25
Eng	3.59941	6.18779	16.7218	5.95208e-28	2.60626e-25
Ddc	4.44501	5.36037	16.7057	6.31565e-28	2.73887e-25
C2	4.34309	5.47563	16.6975	6.51032e-28	2.7964e-25
Capg	4.22196	5.3869	16.6873	6.7612e-28	2.87676e-25
Clec4d	4.47048	5.58713	16.6686	7.24335e-28	3.05311e-25
Elovl1	3.76157	7.75185	16.6556	7.59942e-28	3.17353e-25
Fgfr2	4.155	6.50774	16.6351	8.19891e-28	3.39247e-25
Tgfbi	3.54886	4.97887	16.604	9.20121e-28	3.77258e-25
Fmod	4.3001	5.4841	16.5756	1.02224e-27	4.15351e-25
Tm4sf1	3.26793	4.92197	16.4789	1.46436e-27	5.89679e-25
Hs3st3a1	2.87351	4.76185	16.4652	1.54066e-27	6.14916e-25
Col14a1	3.26441	4.8137	16.4286	1.76569e-27	6.98549e-25
Art3	4.29345	4.63194	16.3214	2.63559e-27	1.03363e-24
Slc39a4	3.94811	5.29703	16.309	2.76011e-27	1.07314e-24
Tyr	5.5998	4.6176	16.263	3.28023e-27	1.26446e-24
Tgfbi	4.67516	5.64126	16.2423	3.54489e-27	1.3549e-24
Ptgs1	2.77497	4.80093	16.1949	4.2353e-27	1.60518e-24
Ms4a7	4.67582	5.3297	16.1699	4.65128e-27	1.74815e-24
Mcoln3	4.87658	4.57403	16.1232	5.54662e-27	2.06634e-24
Loxl1	4.78925	6.52184	16.1211	5.58954e-27	2.06634e-24
	4.93455	5.4866	16.0949	6.17085e-27	2.25514e-24
Flvcr2	4.65496	5.34326	16.0936	6.20026e-27	2.25514e-24
Vsir	3.41498	4.92807	16.0582	7.08687e-27	2.557e-24
Dab2	4.00186	5.2701	16.0468	7.39935e-27	2.64856e-24
Tspo	3.71839	6.98317	16.0304	7.86973e-27	2.79475e-24
Cd36	4.18261	5.02196	15.9781	9.59058e-27	3.37926e-24
Ctsk	3.54895	5.87443	15.9402	1.10706e-26	3.87051e-24
Tmem119	3.13082	5.37396	15.8514	1.55099e-26	5.38088e-24
Emp3	4.03478	6.0617	15.8423	1.60537e-26	5.49274e-24
Lsp1	2.92148	6.06523	15.842	1.6076e-26	5.49274e-24
	3.8836	5.71427	15.7549	2.24005e-26	7.59612e-24
Taok1	4.07547	4.69777	15.7247	2.51339e-26	8.45943e-24
Cysltr1	3.3055	4.34032	15.682	2.95828e-26	9.88307e-24
Tyr	5.54654	5.7688	15.6341	3.55309e-26	1.17829e-23
Ogn	4.5664	4.95029	15.6307	3.59984e-26	1.18508e-23
Scara5	4.5612	5.524	15.6065	3.94897e-26	1.2906e-23
Clic6	4.26559	6.41969	15.554	4.83136e-26	1.56762e-23
Ucp2	3.76853	6.50434	15.5124	5.66669e-26	1.82553e-23
Lgals3	5.44086	6.62378	15.509	5.74316e-26	1.83704e-23
Glipr1	3.11064	5.36497	15.4759	6.52142e-26	2.07129e-23
Slc16a9	4.38188	6.57924	15.4687	6.70485e-26	2.11465e-23
Thbs4	4.70669	6.27116	15.4506	7.18864e-26	2.25149e-23
Rnase4	4.56726	6.17738	15.4445	7.35921e-26	2.28902e-23
Cpxm2	4.91366	6.35033	15.4125	8.32569e-26	2.5601e-23
Serpinb1a	3.22305	4.55779	15.4119	8.34427e-26	2.5601e-23
Ddr2	4.59807	5.7874	15.3742	9.65359e-26	2.9418e-23
Comp	4.13095	5.69159	15.3683	9.87546e-26	2.98921e-23
Metrnl	3.06099	5.26553	15.3133	1.22147e-25	3.67265e-23
	2.45041	4.25939	15.3085	1.24426e-25	3.71639e-23
Mfap5	2.68605	5.44853	15.2988	1.29215e-25	3.83404e-23
Cd68	4.04264	5.54984	15.2866	1.35434e-25	3.9923e-23
Cldn1	4.79966	5.44949	15.2799	1.38991e-25	4.07054e-23
Aspn	3.93953	4.03482	15.2444	1.59533e-25	4.64199e-23
Elovl1	3.47767	7.78619	15.2362	1.64674e-25	4.76087e-23
Tpm2	4.55927	6.02829	15.229	1.69335e-25	4.86444e-23
Rapgef3	3.32708	5.09358	15.1969	1.91849e-25	5.47632e-23
Col8a1	4.51018	6.70417	15.1385	2.40686e-25	6.82716e-23
Gjb6	4.44027	4.64132	15.1314	2.47497e-25	6.97649e-23
Emp1	5.35294	5.49303	15.1057	2.73471e-25	7.66076e-23
Tpm2	4.25698	6.03481	15.0868	2.94377e-25	8.1955e-23
Gimap4	3.93309	4.90271	15.0645	3.21128e-25	8.88541e-23
Chad	3.97148	5.22016	15.0399	3.53584e-25	9.72378e-23
Tmem204	4.40776	3.99285	15.0379	3.56294e-25	9.73892e-23
Col8a1	3.91927	5.15394	14.9817	4.43864e-25	1.20453e-22
Pitx2	3.74404	5.49	14.9801	4.46587e-25	1.20453e-22
Bace2	4.32927	5.6944	14.9789	4.48684e-25	1.20453e-22
Tmem56	4.13515	4.24773	14.9592	4.84637e-25	1.29335e-22
Clec4n	3.32358	4.60484	14.9509	5.00716e-25	1.3284e-22
BC028528	3.27245	5.23476	14.9431	5.16196e-25	1.36146e-22
Ccl6	2.71729	4.29634	14.8963	6.20115e-25	1.62603e-22
Wls	4.51922	5.37739	14.8935	6.26996e-25	1.63458e-22
Rasgrp3	5.23446	5.7824	14.8866	6.44221e-25	1.66983e-22
Aspn	4.20156	4.90033	14.8606	7.135e-25	1.83883e-22
Rapgef3	3.15589	5.54781	14.856	7.26411e-25	1.86147e-22
Olfml3	3.57407	6.24705	14.8162	8.49353e-25	2.16422e-22
Edn3	4.33978	5.96241	14.7896	9.43285e-25	2.39006e-22
Ermn	5.93459	4.97718	14.7418	1.13847e-24	2.8685e-22
Klf5	3.34887	5.08396	14.7176	1.25282e-24	3.13907e-22
Pon3	3.4555	4.89605	14.6849	1.42549e-24	3.55199e-22
Col12a1	4.06984	4.83134	14.5847	2.11892e-24	5.23547e-22
Bmp6	4.00268	5.09981	14.584	2.12432e-24	5.23547e-22
Lmcd1	3.39581	5.20129	14.5436	2.49368e-24	6.11237e-22
Tbc1d2	2.91626	5.77903	14.5261	2.67321e-24	6.51699e-22
H2-Aa	5.11946	5.06052	14.4984	2.98367e-24	7.23476e-22
Slc39a12	4.98424	5.62559	14.4593	3.48553e-24	8.40646e-22
Prrx1	3.6587	3.97383	14.4427	3.72394e-24	8.93369e-22
Anxa2	3.8842	6.99289	14.4008	4.39974e-24	1.04991e-21
Lrat	6.01288	6.01398	14.3994	4.42397e-24	1.05013e-21
Emcn	4.33239	5.62839	14.3393	5.62366e-24	1.32792e-21
Nov	4.53436	5.04676	14.3335	5.75631e-24	1.35216e-21
Tgfbi	4.54092	5.45352	14.3233	5.99456e-24	1.40083e-21
Tinagl1	3.09692	5.87528	14.3149	6.19854e-24	1.44103e-21
Crispld2	4.18469	6.36618	14.3133	6.23938e-24	1.44309e-21
Fam114a1	2.92442	5.22278	14.3026	6.51192e-24	1.49844e-21
Tlr2	2.86291	4.62625	14.2853	6.97778e-24	1.59749e-21
Tgfbr2	4.5742	6.75223	14.2755	7.25774e-24	1.65319e-21
1500015O10Rik	3.77871	6.11237	14.2475	8.11668e-24	1.83955e-21
Thbs2	4.15972	5.11716	14.2229	8.95847e-24	2.02018e-21
Hmgcs2	4.14728	5.19847	14.2127	9.33467e-24	2.09454e-21
Fap	5.36844	5.59651	14.2073	9.53788e-24	2.12954e-21
Sorbs3	2.68368	6.6806	14.132	1.29053e-23	2.86649e-21
Tmem56	4.13496	4.19438	14.1308	1.29657e-23	2.86649e-21
H2-Eb1	3.94661	5.77852	14.1094	1.41316e-23	3.10903e-21
Ermap	3.95931	5.77055	14.0881	1.53986e-23	3.37132e-21
	4.40254	6.66977	14.0752	1.62188e-23	3.53373e-21
Il17re	3.61754	6.74668	14.0501	1.79434e-23	3.89069e-21
Ccnd2	4.09917	6.55427	14.037	1.89152e-23	4.08179e-21
Mlph	4.33125	5.19135	14.03	1.94536e-23	4.17799e-21
Gstm2	3.95389	4.87132	14.0154	2.06371e-23	4.41115e-21
Mmp3	4.30829	5.57071	14.0036	2.16427e-23	4.60428e-21
Klf2	3.50112	6.25424	13.9317	2.89452e-23	6.12891e-21
Clic6	5.59535	5.99507	13.8915	3.40531e-23	7.17678e-21
Plac8	4.00126	5.28674	13.8541	3.96282e-23	8.31288e-21
Ldlrap1	2.85078	5.38459	13.8438	4.13146e-23	8.62654e-21
Cxcl12	4.17786	6.69359	13.8073	4.79213e-23	9.95991e-21
Ccdc3	3.06649	5.44527	13.8019	4.89692e-23	1.0131e-20
Adamtsl3	2.8369	5.51894	13.7956	5.02409e-23	1.03467e-20
Col8a1	5.55136	7.10814	13.7758	5.4453e-23	1.11631e-20
Trim63	4.1948	4.9536	13.7061	7.23185e-23	1.47585e-20
Vegfc	3.45677	5.98765	13.7029	7.3247e-23	1.48807e-20
Fkbp9	3.34004	6.90922	13.6944	7.5833e-23	1.5337e-20
Bicc1	3.64956	5.70469	13.6618	8.66086e-23	1.74381e-20
Mlana	6.35924	6.40425	13.6516	9.02984e-23	1.81002e-20
Gpr143	4.93676	5.37164	13.6258	1.00312e-22	2.00184e-20
Fmod	4.03299	6.18283	13.6069	1.08382e-22	2.15337e-20
Ms4a6d	4.3773	5.21147	13.5843	1.18849e-22	2.35097e-20
Dpep1	3.43305	5.2995	13.5699	1.26081e-22	2.48314e-20
Lox	3.93343	5.29831	13.5617	1.30381e-22	2.55666e-20
Tmem51	3.716	6.62629	13.5492	1.37202e-22	2.67877e-20
Foxc1	3.91965	5.31604	13.5221	1.53328e-22	2.98072e-20
	4.68619	4.50472	13.5163	1.5699e-22	3.03879e-20
	4.5626	5.26118	13.5057	1.6401e-22	3.16111e-20
Igfbp5	4.32448	7.89521	13.4435	2.11618e-22	4.05888e-20
	2.9089	4.4959	13.4426	2.12389e-22	4.05888e-20
Pdgfrb	3.92814	6.37223	13.4389	2.15667e-22	4.10413e-20
Slit3	3.44442	4.81714	13.4362	2.18093e-22	4.13286e-20
Emp2	2.95801	6.66331	13.4205	2.32602e-22	4.38937e-20
Adgre1	3.51407	6.24503	13.4192	2.33893e-22	4.39534e-20
Gsn	5.59584	6.43253	13.3967	2.56517e-22	4.80049e-20
Slc2a12	3.49034	5.5557	13.3885	2.65284e-22	4.94404e-20
Hvcn1	2.61894	6.05898	13.3795	2.75326e-22	5.11007e-20
Crispld2	3.48052	6.09328	13.363	2.94661e-22	5.44651e-20
Edn3	4.40731	6.06458	13.3411	3.22444e-22	5.93573e-20
Wfdc6a	3.28085	5.02058	13.3394	3.24736e-22	5.95363e-20
A530047J11Rik	4.18058	4.80148	13.3339	3.32167e-22	6.06521e-20
Fam13a	3.45218	5.40492	13.3118	3.63762e-22	6.61533e-20
Fcgr2b	4.41764	5.10288	13.3084	3.69016e-22	6.67102e-20
Ms4a4d	4.06084	4.89751	13.3079	3.69782e-22	6.67102e-20
Rbm47	3.82328	5.02203	13.2976	3.85758e-22	6.93151e-20
H2-Aa	3.32625	3.65088	13.2746	4.24084e-22	7.58993e-20
Unc45b	3.44775	4.88575	13.2304	5.09006e-22	9.07378e-20
	6.32469	5.77678	13.218	5.35725e-22	9.51249e-20
Erg	2.48224	6.28778	13.1951	5.89138e-22	1.04199e-19
Chil1	5.16146	7.25232	13.1876	6.07697e-22	1.07062e-19
Enpp1	3.49935	4.46262	13.1714	6.49856e-22	1.14043e-19
Clec14a	3.72664	5.82754	13.162	6.75413e-22	1.18069e-19
Grip1	-3.80611	7.32543	-13.1609	6.78645e-22	1.18176e-19
Sema3b	4.1573	6.10795	13.147	7.18713e-22	1.24672e-19
Slc13a3	4.26295	6.37373	13.1337	7.59608e-22	1.31261e-19
Lyz1	6.44921	6.88413	13.084	9.334e-22	1.60677e-19
Car12	4.933	6.0093	13.0601	1.03056e-21	1.76727e-19
Ccbe1	3.53807	5.38668	13.0461	1.09259e-21	1.86654e-19
Rufy3	-3.33165	8.77034	-13.0219	1.2082e-21	2.05626e-19
Sult1c1	5.8264	4.97257	13.0014	1.31536e-21	2.23022e-19
Mxra8	3.37345	6.41469	12.9924	1.36552e-21	2.3066e-19
Elovl7	3.87987	4.96099	12.9767	1.45792e-21	2.45349e-19
Cybb	4.40785	5.25842	12.9649	1.53132e-21	2.56744e-19
Fgl2	4.06039	4.40015	12.9622	1.54841e-21	2.58647e-19
Thbs1	3.89923	5.39047	12.9028	1.98375e-21	3.30145e-19
Atp6v0d2	3.69808	4.57432	12.8471	2.50313e-21	4.13609e-19
P2ry6	2.89534	4.8843	12.847	2.50361e-21	4.13609e-19
Tfpi	2.96215	4.46554	12.8256	2.73817e-21	4.50087e-19
Slc16a9	3.77391	5.20728	12.825	2.74437e-21	4.50087e-19
Tc2n	3.43055	4.03257	12.7901	3.17587e-21	5.18967e-19
Man1a	4.26956	5.90064	12.7801	3.31164e-21	5.39199e-19
Acta2	4.67791	6.65685	12.7749	3.3847e-21	5.49113e-19
Cyba	3.53517	6.7093	12.7688	3.47327e-21	5.61461e-19
Lrig3	3.13635	4.74786	12.7545	3.68651e-21	5.93804e-19
Steap4	4.34488	5.3693	12.7423	3.88037e-21	6.22806e-19
Gdf10	3.72475	6.18131	12.7378	3.95339e-21	6.32277e-19
Fads3	2.92586	6.43791	12.735	4.00004e-21	6.37477e-19
Il13ra1	3.17232	4.48702	12.7251	4.17024e-21	6.6226e-19
Slc13a3	2.96399	4.63098	12.7056	4.52511e-21	7.16095e-19
Pltp	4.7139	6.57338	12.701	4.61433e-21	7.27661e-19
Pf4	2.53796	4.42617	12.7001	4.6306e-21	7.27681e-19
Cavin2	4.16015	4.89118	12.6904	4.82406e-21	7.55451e-19
Plppr5	-3.05803	6.18275	-12.6685	5.28848e-21	8.25313e-19
Ccnd2	4.20284	6.4927	12.6073	6.83896e-21	1.0636e-18
Oca2	4.8046	6.17062	12.6056	6.88897e-21	1.06412e-18
Crtap	3.31774	5.95756	12.6056	6.88949e-21	1.06412e-18
Tnfaip2	5.6087	5.60519	12.5668	8.10834e-21	1.2481e-18
Scarf2	2.89059	5.4147	12.5353	9.26076e-21	1.42064e-18
	2.87818	4.43968	12.5285	9.53074e-21	1.45711e-18
Nid2	3.59191	5.19846	12.4815	1.16195e-20	1.77044e-18
Cdh1	4.79428	5.27347	12.4763	1.18761e-20	1.80346e-18
Vamp5	3.90062	6.69139	12.4731	1.20381e-20	1.82192e-18
Capn6	3.29044	5.73135	12.4266	1.46538e-20	2.21038e-18
Tmbim1	3.63555	6.3574	12.4227	1.48947e-20	2.23922e-18
Mgp	5.14239	7.24551	12.4106	1.568e-20	2.34945e-18
Cyr61	3.32611	5.23349	12.4077	1.58719e-20	2.37033e-18
Lgals1	3.53194	7.77033	12.4053	1.60306e-20	2.38613e-18
Xdh	2.71643	5.45139	12.4014	1.63003e-20	2.4183e-18
Plbd1	3.34081	5.99427	12.3638	1.91123e-20	2.82618e-18
Cnn2	3.53966	7.41523	12.3505	2.02216e-20	2.98044e-18
Ppp1r3b	2.34764	5.40561	12.3405	2.10948e-20	3.09901e-18
Kdelr3	3.3965	5.4422	12.3341	2.16712e-20	3.17335e-18
Bace2	3.88786	5.18398	12.3316	2.19047e-20	3.18353e-18
Gsta2	5.65648	6.53314	12.3307	2.19891e-20	3.18353e-18
H2-Aa	3.18803	4.9551	12.3306	2.19926e-20	3.18353e-18
H2-Aa	4.17556	5.60428	12.3303	2.20231e-20	3.18353e-18
Cd5l	3.5519	5.20645	12.3249	2.25377e-20	3.24752e-18
Tlr13	2.77452	4.56072	12.3088	2.41249e-20	3.46515e-18
Fgf7	3.12871	5.12135	12.2876	2.63954e-20	3.77923e-18
Dram1	3.01911	4.53809	12.2744	2.79151e-20	3.98417e-18
Parp3	3.42259	5.69505	12.2723	2.81652e-20	4.00718e-18
Gimap4	2.82342	5.05112	12.2633	2.92679e-20	4.15097e-18
Fcgr2b	2.75763	5.0689	12.2521	3.06851e-20	4.33834e-18
Cavin2	3.78014	5.16314	12.2433	3.18637e-20	4.4909e-18
	3.94729	7.00961	12.1744	4.27066e-20	6.00034e-18
Clec4a3	3.104	4.17768	12.154	4.65816e-20	6.52446e-18
Pcolce	5.71452	7.27411	12.1457	4.82448e-20	6.7365e-18
Loxl1	2.73708	5.2269	12.1402	4.93869e-20	6.87469e-18
Exoc3l2	3.35771	4.76362	12.1367	5.01373e-20	6.94569e-18
Lgals3bp	3.60885	5.89135	12.1364	5.0205e-20	6.94569e-18
C1qtnf7	2.8657	4.96644	12.1241	5.28895e-20	7.29471e-18
Prrx2	2.91891	5.06624	12.0999	5.8645e-20	8.06387e-18
Cd52	2.93737	5.6586	12.0991	5.88498e-20	8.06744e-18
Soat1	2.92046	6.95505	12.069	6.69199e-20	9.14593e-18
Lrrk1	3.35692	4.93755	12.0517	7.20484e-20	9.81709e-18
Ifi27l2a	3.6114	5.6972	12.0502	7.25038e-20	9.84939e-18
Bicc1	3.16823	6.01991	12.0475	7.33374e-20	9.93271e-18
St3gal6	4.17112	5.03365	12.0403	7.56253e-20	1.02119e-17
Ifi27	3.51633	7.29709	12.0328	7.80736e-20	1.0511e-17
Phgdh	2.70173	7.62346	12.0131	8.49423e-20	1.14017e-17
Uap1l1	2.73652	6.40229	12.0056	8.77232e-20	1.17401e-17
A2m	4.05777	6.9191	11.9746	1.00146e-19	1.3363e-17
Sostdc1	4.12155	6.30948	11.9685	1.02784e-19	1.36745e-17
Tmem100	3.05675	4.83884	11.9595	1.06811e-19	1.41684e-17
Col1a2	4.97195	5.80443	11.9386	1.16839e-19	1.54532e-17
Dsp	5.10966	5.34739	11.9368	1.17707e-19	1.55225e-17
Stard8	2.99598	5.3945	11.9222	1.25305e-19	1.64764e-17
H2-Ab1	3.73028	5.87187	11.917	1.2816e-19	1.68027e-17
Htatip2	2.69564	5.34865	11.9112	1.31355e-19	1.71717e-17
Irak3	2.8226	4.40571	11.8818	1.49028e-19	1.94258e-17
Slc9a3r1	3.06973	6.86237	11.8783	1.51251e-19	1.96587e-17
Sfrp1	3.43386	7.06306	11.8625	1.61871e-19	2.09786e-17
Clec14a	3.59439	4.75441	11.8591	1.64214e-19	2.12213e-17
Cabcoco1	3.05586	4.81104	11.8532	1.68479e-19	2.16955e-17
Ddx25	-2.75306	6.87554	-11.8527	1.68846e-19	2.16955e-17
Bdh2	2.98035	6.42323	11.836	1.81348e-19	2.32357e-17
Adh1	4.48536	5.75257	11.835	1.82162e-19	2.32739e-17
Plvap	3.71531	6.27129	11.8317	1.84746e-19	2.35373e-17
Rasgrp3	4.03679	6.33447	11.8226	1.92071e-19	2.43465e-17
Ctla2a	3.71127	5.24163	11.8225	1.92176e-19	2.43465e-17
Ociad2	3.57649	7.29421	11.8159	1.97669e-19	2.49721e-17
Ermn	4.96334	5.43993	11.8099	2.02864e-19	2.55569e-17
Camta1	-4.33767	8.73427	-11.8088	2.03798e-19	2.5603e-17
Angptl2	3.51633	6.18571	11.7954	2.15897e-19	2.70198e-17
Mmrn2	3.81724	5.93545	11.795	2.16274e-19	2.70198e-17
Cyp4b1	3.02564	4.87236	11.7896	2.21361e-19	2.7579e-17
Runx1t1	-3.23296	6.99915	-11.7647	2.46324e-19	3.06045e-17
Mbp	4.4382	5.66549	11.7635	2.47616e-19	3.06806e-17
Wfdc17	3.15725	5.74734	11.762	2.49219e-19	3.07945e-17
Tc2n	4.78924	5.06041	11.758	2.53538e-19	3.12426e-17
Fads3	3.0483	7.0999	11.7458	2.67239e-19	3.28413e-17
Tbc1d1	2.96193	6.83641	11.7036	3.20498e-19	3.92793e-17
Tfpi	3.9537	4.85985	11.6898	3.40028e-19	4.15599e-17
Slc16a8	3.91871	7.59679	11.6841	3.48452e-19	4.24744e-17
Slc16a9	4.12975	6.44464	11.6743	3.63602e-19	4.42016e-17
Rdh5	5.1006	7.12527	11.6647	3.78851e-19	4.59316e-17
Sostdc1	3.49772	6.13248	11.652	4.00145e-19	4.83832e-17
Mrc1	3.68923	5.30061	11.6422	4.17514e-19	5.03483e-17
Cdh19	4.3354	4.88761	11.6382	4.24708e-19	5.10794e-17
Dsp	4.55377	4.495	11.6353	4.301e-19	5.15902e-17
Sqor	3.22548	6.36788	11.6246	4.50443e-19	5.3887e-17
Rapgef3	4.16209	5.18801	11.6222	4.55161e-19	5.43074e-17
Psmb9	2.53704	5.7361	11.6115	4.76561e-19	5.67108e-17
Anxa4	3.77194	6.36669	11.5986	5.03915e-19	5.98081e-17
C2	3.37795	6.82502	11.5852	5.33928e-19	6.32039e-17
Ogn	5.56149	6.07298	11.5774	5.52158e-19	6.51907e-17
Fam114a1	3.29793	6.18965	11.5674	5.7663e-19	6.79024e-17
Elovl7	4.06983	5.1253	11.5519	6.16524e-19	7.2411e-17
S100a6	4.37406	6.10278	11.5333	6.681e-19	7.82649e-17
Cdk5r1	-3.58279	8.09222	-11.5208	7.05282e-19	8.24065e-17
Serpinb6a	3.39677	7.49456	11.5149	7.2355e-19	8.43226e-17
Mrc2	3.48817	5.68517	11.5143	7.25448e-19	8.43258e-17
Matn2	2.91695	5.10098	11.5136	7.27631e-19	8.43622e-17
Srgn	4.33326	6.73308	11.4916	8.00244e-19	9.2543e-17
Atp8b1	3.39627	4.61806	11.4868	8.16898e-19	9.42274e-17
Ms4a6d	3.53163	4.18447	11.4837	8.28032e-19	9.52681e-17
Pi16	3.32321	6.17301	11.4831	8.3039e-19	9.52962e-17
Usp18	3.54555	4.95481	11.4797	8.42378e-19	9.64266e-17
Irf8	2.82736	5.54725	11.4545	9.39521e-19	1.07274e-16
Ifitm1	3.76501	6.97709	11.4502	9.57485e-19	1.09049e-16
Elovl7	3.53198	5.67819	11.4114	1.13274e-18	1.28685e-16
Plscr2	4.17228	4.45894	11.4044	1.16743e-18	1.32292e-16
Phldb2	3.98344	6.45798	11.4025	1.17736e-18	1.33083e-16
Tmc6	2.56911	5.19636	11.3878	1.25493e-18	1.41496e-16
Tmem106a	2.22618	6.12805	11.3865	1.26186e-18	1.41923e-16
Tmem204	3.1636	5.65049	11.3713	1.3478e-18	1.51201e-16
	4.10863	5.42639	11.3708	1.35106e-18	1.51201e-16
Abi3bp	3.76928	4.28081	11.3649	1.38601e-18	1.54729e-16
P2ry14	3.23211	4.87019	11.3414	1.53441e-18	1.70873e-16
Tm4sf1	4.03594	6.39152	11.3393	1.54889e-18	1.72061e-16
Cxcl12	3.5328	6.03525	11.338	1.55724e-18	1.72563e-16
Rab38	3.81021	6.15284	11.322	1.66948e-18	1.84547e-16
	4.31924	5.9652	11.3018	1.82266e-18	2.00987e-16
C3ar1	2.56779	5.11082	11.2805	1.9997e-18	2.19972e-16
Vit	3.51883	5.99714	11.2788	2.01463e-18	2.21075e-16
Acp5	2.56382	4.6944	11.2773	2.02738e-18	2.21934e-16
Cdk5r1	-3.18995	7.73187	-11.2759	2.0401e-18	2.22786e-16
Fxyd5	2.64267	5.91398	11.2746	2.05188e-18	2.23531e-16
Nhlh2	-4.34568	7.28491	-11.2282	2.51034e-18	2.72816e-16
Adgrb3	-4.10841	7.15179	-11.2264	2.53007e-18	2.743e-16
Met	4.73905	6.66598	11.2194	2.60815e-18	2.82087e-16
Foxf2	2.42073	5.22982	11.2149	2.65996e-18	2.87002e-16
Rbm47	2.23828	4.26739	11.2015	2.82045e-18	3.03592e-16
Sox10	3.26622	5.87949	11.1825	3.0631e-18	3.28926e-16
Neurod1	-4.34719	11.379	-11.18	3.0965e-18	3.31723e-16
Hck	2.46672	5.05669	11.1683	3.25962e-18	3.48369e-16
Aoc3	3.04889	5.41777	11.1541	3.46721e-18	3.6968e-16
Slc22a8	3.19744	5.45216	11.1347	3.77306e-18	4.01342e-16
Calml4	4.75333	6.53279	11.1279	3.88733e-18	4.12524e-16
Prdm16	4.09072	6.04267	11.1239	3.95574e-18	4.18797e-16
S100a1	3.54291	7.54229	11.1222	3.98465e-18	4.20871e-16
Magi1	-2.81633	6.78711	-11.1189	4.04278e-18	4.26013e-16
Timp3	4.32655	6.69492	11.1097	4.20879e-18	4.42472e-16
Anxa3	3.70621	6.22146	11.1023	4.34585e-18	4.55819e-16
Hacd4	3.16414	5.9664	11.0836	4.71727e-18	4.93628e-16
Galm	3.12844	6.98378	11.0729	4.94096e-18	5.15838e-16
Fzd4	3.22196	6.47599	11.0629	5.16213e-18	5.37684e-16
	3.85205	8.02781	11.0506	5.4468e-18	5.66028e-16
	2.81382	5.93443	11.0416	5.6663e-18	5.87485e-16
Krt23	2.71266	5.21864	11.034	5.85723e-18	6.05887e-16
Prpmp5	3.4267	4.39771	11.0263	6.05741e-18	6.25161e-16
Fads3	2.53789	5.14131	11.0151	6.36203e-18	6.551e-16
Aldh2	3.24033	7.72518	11.0135	6.40663e-18	6.5819e-16
Fgfr3	2.63637	6.53639	11.0115	6.46463e-18	6.62e-16
Lpp	2.7215	4.64284	11.0112	6.47307e-18	6.62e-16
Upk3b	2.89971	5.50565	10.9859	7.22863e-18	7.37599e-16
Ccnd2	4.01935	5.42811	10.9664	7.87354e-18	8.0159e-16
Col6a3	3.22936	5.45829	10.9577	8.17793e-18	8.30705e-16
Ctla2b	3.23065	4.96486	10.9561	8.23549e-18	8.34671e-16
Vegfc	2.71944	5.43047	10.952	8.38632e-18	8.48053e-16
Igtp	2.61683	6.61138	10.9442	8.67674e-18	8.75457e-16
Adamtsl4	3.5054	5.24556	10.9333	9.1018e-18	9.16295e-16
Gch1	2.15769	4.58876	10.9271	9.35178e-18	9.39364e-16
St3gal6	3.42282	6.71412	10.9136	9.92011e-18	9.94237e-16
Fam198b	3.642	4.80607	10.9049	1.03074e-17	1.03076e-15
Abcc4	3.99777	6.11963	10.9003	1.05156e-17	1.04925e-15
Cd36	3.63805	5.09615	10.8986	1.05974e-17	1.05509e-15
Mbp	3.51949	4.60503	10.8968	1.06779e-17	1.06076e-15
Mbp	3.69519	5.52782	10.8956	1.07378e-17	1.06436e-15
Wls	4.53017	5.94873	10.8888	1.10603e-17	1.09393e-15
St3gal6	4.07674	6.56195	10.885	1.12476e-17	1.11002e-15
Adcy7	2.8503	4.52902	10.8776	1.16169e-17	1.14396e-15
Ackr3	4.07814	5.86584	10.873	1.18561e-17	1.16497e-15
Cd48	2.97016	4.57936	10.8706	1.19788e-17	1.17447e-15
Adgre5	2.59593	6.71768	10.8636	1.23512e-17	1.20835e-15
Scg5	-3.7845	10.0199	-10.8614	1.24728e-17	1.21761e-15
	5.02714	6.41306	10.8605	1.25216e-17	1.21974e-15
Prss12	2.70027	5.87841	10.8576	1.26841e-17	1.2329e-15
Procr	3.80595	5.72127	10.8534	1.29169e-17	1.25283e-15
Ina	-3.20412	8.88924	-10.8353	1.39852e-17	1.35353e-15
Mmp2	3.80667	7.25773	10.8257	1.45868e-17	1.40873e-15
Cd300a	2.87151	5.16901	10.81	1.56278e-17	1.50365e-15
Ly6a	4.27341	7.2729	10.8099	1.56362e-17	1.50365e-15
Cavin2	4.51122	5.75287	10.766	1.89667e-17	1.82004e-15
Acvrl1	2.79376	4.98949	10.7623	1.9278e-17	1.84598e-15
Cavin1	3.35764	6.2077	10.7449	2.08041e-17	1.9879e-15
AI256396	2.66264	4.02628	10.7442	2.08741e-17	1.99036e-15
C1qtnf7	2.71243	4.09079	10.7428	2.09955e-17	1.99771e-15
Astn1	-3.50504	7.6644	-10.7392	2.13369e-17	2.02592e-15
Tes	3.27913	6.8785	10.7333	2.18961e-17	2.07466e-15
Cfh	4.69885	4.9376	10.7131	2.39296e-17	2.26258e-15
Tnfrsf1a	2.92936	7.73286	10.7122	2.40218e-17	2.26654e-15
B2m	3.38923	7.70597	10.7052	2.47802e-17	2.33322e-15
Ramp2	3.42836	6.94366	10.6919	2.62713e-17	2.46847e-15
Chgb	-4.45873	10.5878	-10.6522	3.1293e-17	2.93419e-15
Atp6v0d2	3.15481	5.68074	10.6511	3.14377e-17	2.94165e-15
Ednrb	3.62257	6.13701	10.6505	3.15235e-17	2.94357e-15
Timp3	4.06902	5.42881	10.649	3.17343e-17	2.95712e-15
Tagln	3.3595	6.44929	10.6453	3.22472e-17	2.99872e-15
Matn2	3.63626	4.6295	10.6341	3.38883e-17	3.14485e-15
Ezr	3.56202	6.5982	10.6022	3.89949e-17	3.61131e-15
Eya1	3.20033	5.7981	10.5972	3.98695e-17	3.68474e-15
Slc7a10	3.5215	6.14836	10.5868	4.17369e-17	3.84944e-15
Perp	4.96744	6.12467	10.5789	4.32196e-17	3.97806e-15
Erbb3	2.88236	5.41294	10.5774	4.35062e-17	3.99628e-15
Vat1	3.0334	5.42931	10.5713	4.46957e-17	4.0972e-15
Mmrn2	2.94823	5.59047	10.553	4.84603e-17	4.43328e-15
Ccnd2	4.20516	7.25478	10.5342	5.26307e-17	4.80506e-15
Bace2	3.23853	4.73756	10.5199	5.60744e-17	5.10911e-15
Elavl4	-3.76994	6.92465	-10.5087	5.89135e-17	5.35697e-15
Ets1	3.70167	5.01843	10.506	5.9609e-17	5.4093e-15
Elavl2	-4.27846	7.3684	-10.5003	6.11341e-17	5.53657e-15
Neurod4	-4.8596	9.68644	-10.4835	6.58637e-17	5.95294e-15
Slc6a13	3.95929	6.55879	10.4714	6.94815e-17	6.26737e-15
Tyrp1	5.26173	6.27191	10.4606	7.28556e-17	6.5586e-15
Iigp1	3.31059	4.99957	10.4597	7.31673e-17	6.57354e-15
Sema3c	5.10523	6.30245	10.4438	7.84713e-17	7.03605e-15
Ttc9	-3.69684	8.24472	-10.4183	8.78321e-17	7.85976e-15
Lrmda	3.66344	3.83607	10.4115	9.05229e-17	8.0845e-15
Celf4	-3.71667	9.30041	-10.4024	9.42594e-17	8.40157e-15
Car13	2.5884	4.4162	10.4	9.52676e-17	8.47468e-15
Slc22a18	2.4581	5.63922	10.3922	9.86072e-17	8.75093e-15
C3ar1	3.115	4.42569	10.3918	9.87611e-17	8.75093e-15
Lipa	2.69892	8.09977	10.3903	9.94407e-17	8.79388e-15
Elk3	3.18422	5.92847	10.3774	1.05258e-16	9.29007e-15
Cd34	3.81384	5.43112	10.3717	1.0796e-16	9.50998e-15
	-3.74611	9.93038	-10.368	1.09761e-16	9.64978e-15
Calhm2	2.04724	5.28305	10.355	1.16265e-16	1.02017e-14
Maob	3.35863	5.15202	10.3524	1.17586e-16	1.02976e-14
Naalad2	3.60552	5.26686	10.3512	1.18219e-16	1.03329e-14
Trpv4	2.65893	5.8095	10.3493	1.19216e-16	1.03999e-14
Rab38	4.12291	6.79785	10.3331	1.28099e-16	1.11533e-14
Cmtm6	2.49844	7.19855	10.3316	1.28911e-16	1.12023e-14
Kcnk6	2.46796	5.03542	10.3232	1.33855e-16	1.16096e-14
Pon1	5.42576	6.56955	10.3104	1.41652e-16	1.22622e-14
Mbp	4.34541	5.54393	10.3076	1.4338e-16	1.23881e-14
Gip	3.50322	6.1434	10.2988	1.49082e-16	1.28561e-14
Clec7a	4.05586	5.57998	10.2781	1.63398e-16	1.40637e-14
Fbn1	3.27514	6.67403	10.2693	1.69957e-16	1.46004e-14
Col3a1	3.93574	4.7813	10.2582	1.78493e-16	1.53046e-14
Phgdh	4.22972	7.74052	10.254	1.81824e-16	1.55606e-14
Ccbe1	2.39774	3.74958	10.2519	1.83553e-16	1.56788e-14
F3	4.20927	5.63039	10.2444	1.89751e-16	1.61776e-14
Myo1f	2.50564	3.7133	10.2424	1.91454e-16	1.6292e-14
She	2.69298	5.363	10.2363	1.96692e-16	1.67062e-14
Pamr1	2.79574	5.37896	10.229	2.03175e-16	1.72236e-14
Bpifb1	2.67871	3.91628	10.2286	2.03547e-16	1.72236e-14
Slc6a20a	5.6456	5.35242	10.2282	2.03938e-16	1.72243e-14
	3.91691	5.7806	10.2165	2.14797e-16	1.81076e-14
Slc12a4	2.69874	5.91384	10.2126	2.18569e-16	1.83912e-14
Foxc2	2.51537	4.49375	10.2101	2.20951e-16	1.8557e-14
Ednra	3.19228	5.65061	10.1974	2.33751e-16	1.95956e-14
Anxa4	2.68143	4.76679	10.1952	2.36073e-16	1.97535e-14
Tyrobp	3.67813	6.40272	10.194	2.37345e-16	1.98231e-14
Pqlc3	2.83878	4.86022	10.1924	2.39055e-16	1.99291e-14
Omd	2.62156	4.93136	10.1915	2.40002e-16	1.9971e-14
H2-Ab1	3.07025	4.95801	10.1702	2.6377e-16	2.19084e-14
Arap3	2.61373	4.69725	10.1687	2.6556e-16	2.20165e-14
Gstt2	2.74724	5.91159	10.1601	2.75927e-16	2.28341e-14
Tgfbr3	3.72663	7.36391	10.1359	3.07181e-16	2.53739e-14
Gdap1	-3.5481	7.43975	-10.1339	3.09886e-16	2.55506e-14
Ifitm3	4.40922	6.71722	10.1322	3.12251e-16	2.56986e-14
Enpep	3.782	5.39109	10.1298	3.15678e-16	2.59333e-14
Kcnj13	5.60944	7.14368	10.1286	3.17296e-16	2.60188e-14
Myoc	2.77747	4.7787	10.1235	3.24567e-16	2.65668e-14
Pla2g4a	3.38074	5.46016	10.1115	3.42422e-16	2.79775e-14
Slc26a7	5.26088	6.17755	10.1106	3.43731e-16	2.80337e-14
Ly96	2.82361	4.88397	10.1098	3.44964e-16	2.80835e-14
Cytl1	2.48028	5.44223	10.1075	3.48574e-16	2.83262e-14
Slco2b1	3.17189	5.31098	10.1043	3.53442e-16	2.86701e-14
Fzd1	2.73031	7.1916	10.0987	3.62339e-16	2.93391e-14
Fcer1g	2.97302	7.1476	10.091	3.74949e-16	3.03057e-14
Elovl7	3.63178	6.04634	10.0745	4.03506e-16	3.25555e-14
Pax3	2.54747	4.74531	10.0706	4.10558e-16	3.30653e-14
Mbp	3.83052	5.7866	10.0692	4.13186e-16	3.32176e-14
Ifi27	3.75733	7.09247	10.0675	4.16364e-16	3.34136e-14
Pip5k1b	2.87126	7.12375	10.0627	4.25295e-16	3.40696e-14
Cldn2	3.70715	5.43986	10.0611	4.28281e-16	3.42481e-14
Nrxn3	-3.65816	7.79771	-10.0592	4.31967e-16	3.44817e-14
Adm	2.97734	5.14629	10.0565	4.37283e-16	3.48443e-14
Tmem30b	3.10265	5.17875	10.0454	4.59419e-16	3.65436e-14
Slc12a2	3.14794	6.61744	10.0448	4.60587e-16	3.65721e-14
Klf4	4.52704	7.11924	10.0367	4.77406e-16	3.77858e-14
	2.61052	6.15069	10.0367	4.77548e-16	3.77858e-14
Thbd	3.65074	5.70624	10.0246	5.03814e-16	3.97942e-14
Cfh	4.60479	4.87452	10.0241	5.04944e-16	3.98138e-14
Fgf12	-2.71912	6.46	-10.0169	5.21358e-16	4.10362e-14
Ifi47	3.40922	5.68748	9.99202	5.82493e-16	4.57683e-14
Gbp2	3.83983	4.9414	9.98607	5.98117e-16	4.69142e-14
Kdelc2	3.10425	5.8468	9.98093	6.11963e-16	4.79169e-14
Spp1	4.71147	6.49637	9.96931	6.44479e-16	5.03755e-14
Tgm2	3.24504	5.98447	9.96575	6.54771e-16	5.10914e-14
	3.2199	6.36105	9.95987	6.72143e-16	5.23564e-14
Arpc1b	3.2856	6.93463	9.95918	6.74217e-16	5.24273e-14
Rhod	2.39399	5.38001	9.95203	6.96032e-16	5.40305e-14
Gria2	-3.94479	8.20036	-9.94497	7.18253e-16	5.56597e-14
Lamp2	2.93554	8.28848	9.94384	7.2189e-16	5.58456e-14
Serping1	4.10684	7.13844	9.94328	7.23667e-16	5.58872e-14
Lgals1	3.49249	8.45504	9.94093	7.31304e-16	5.62978e-14
Pmel	4.60217	7.75436	9.94087	7.31481e-16	5.62978e-14
Mt2	3.76968	8.3945	9.9372	7.43553e-16	5.71295e-14
Ptges	3.0581	5.95142	9.92825	7.73804e-16	5.93526e-14
Phgdh	3.87384	7.96415	9.91345	8.26538e-16	6.32898e-14
Pip5k1b	2.98589	5.956	9.90652	8.52458e-16	6.51639e-14
Tcn2	2.69704	8.17843	9.87779	9.68944e-16	7.39431e-14
Ctnnd2	-3.33858	8.20585	-9.87702	9.72286e-16	7.40728e-14
Ednrb	3.93984	7.18347	9.87544	9.79144e-16	7.4433e-14
Col6a2	2.65306	6.95286	9.87517	9.80316e-16	7.4433e-14
	3.76843	6.65941	9.873	9.89865e-16	7.50317e-14
Fzd7	3.53577	6.29441	9.86629	1.01993e-15	7.71807e-14
Mmrn2	2.63666	5.07323	9.86344	1.03297e-15	7.80368e-14
Rundc3b	-3.35958	7.9611	-9.8616	1.0415e-15	7.85494e-14
Magi1	-3.29033	6.34334	-9.84634	1.11481e-15	8.39386e-14
Fcgrt	3.49342	6.70756	9.84127	1.14029e-15	8.57141e-14
Ctsc	1.99272	3.89881	9.82318	1.23615e-15	9.27648e-14
Zfp185	3.20961	5.54402	9.81978	1.25502e-15	9.40244e-14
Ccl8	2.03237	5.48653	9.81237	1.29725e-15	9.70267e-14
Cybb	2.66178	4.9127	9.80353	1.34944e-15	1.00763e-13
	2.17057	4.35463	9.79208	1.4202e-15	1.05872e-13
	-3.27666	6.99995	-9.78838	1.44379e-15	1.07453e-13
Gabrg2	-3.29639	7.19261	-9.76579	1.59699e-15	1.18659e-13
Dpp4	3.1778	4.20277	9.76437	1.60718e-15	1.19219e-13
Serpine2	3.63239	8.30933	9.76396	1.61014e-15	1.19243e-13
Irf1	2.22696	7.27039	9.76228	1.62222e-15	1.1994e-13
Lrat	5.56487	6.19089	9.75955	1.6421e-15	1.21212e-13
	3.56412	5.05348	9.7561	1.66763e-15	1.22895e-13
Irgm2	3.61091	5.78448	9.74778	1.73071e-15	1.27336e-13
Snai2	3.50844	5.33164	9.74618	1.74313e-15	1.2804e-13
Trpm1	2.56494	5.71553	9.73907	1.79936e-15	1.31956e-13
Mapkapk3	3.60491	6.01432	9.73629	1.82188e-15	1.33391e-13
Gypc	2.81558	5.54012	9.73564	1.82712e-15	1.33557e-13
Fkbp9	3.64882	7.25399	9.73328	1.84651e-15	1.34756e-13
Irgm1	3.14888	5.24302	9.73207	1.85653e-15	1.3524e-13
Cdh5	2.63408	5.09768	9.73175	1.85914e-15	1.3524e-13
Rab27a	3.64037	7.14009	9.73108	1.86476e-15	1.35431e-13
Car2	-3.5124	10.5323	-9.7151	2.00268e-15	1.45213e-13
Milr1	2.30165	4.61828	9.71417	2.01102e-15	1.45584e-13
Tyrp1	5.46488	7.43677	9.7132	2.01973e-15	1.45981e-13
Upk3bl	2.69992	5.87563	9.70483	2.0967e-15	1.51301e-13
Ets1	3.43668	5.55927	9.70083	2.13453e-15	1.53785e-13
Nexn	2.54486	4.79108	9.69537	2.18725e-15	1.57332e-13
Stox1	2.81609	4.48078	9.68706	2.27001e-15	1.63025e-13
Entpd1	3.00177	4.8934	9.67816	2.36209e-15	1.69368e-13
Pcdh8	-3.59014	6.5656	-9.66002	2.56159e-15	1.83381e-13
Ms4a6b	3.44731	5.37491	9.64617	2.72518e-15	1.94783e-13
Acaa2	2.77562	7.26755	9.64224	2.77344e-15	1.97919e-13
Fmod	4.0389	6.53033	9.63609	2.85075e-15	2.03115e-13
Celf4	-3.9622	8.44948	-9.62949	2.93619e-15	2.08873e-13
Dlg2	-3.82271	8.17216	-9.62841	2.95037e-15	2.0955e-13
	3.4153	5.06968	9.6236	3.01453e-15	2.13771e-13
Plp1	3.20945	6.57036	9.62116	3.04753e-15	2.15772e-13
Timp3	4.54796	6.96832	9.61965	3.06823e-15	2.16897e-13
	2.986	6.32814	9.60331	3.30078e-15	2.32971e-13
Tns2	2.40434	5.95669	9.59679	3.39857e-15	2.39498e-13
	3.04943	6.63677	9.59598	3.41085e-15	2.39988e-13
Prkcq	2.96303	6.80448	9.58988	3.50511e-15	2.46085e-13
Kif1c	2.7154	7.46831	9.58967	3.5084e-15	2.46085e-13
Scg3	-3.33513	9.07752	-9.56841	3.85853e-15	2.70223e-13
Ociad2	2.7619	7.09054	9.56137	3.98207e-15	2.78442e-13
S100b	4.07006	5.78808	9.56031	4.00097e-15	2.79203e-13
Pm20d1	2.55055	4.10846	9.56007	4.00533e-15	2.79203e-13
Nrxn3	-3.98165	8.98301	-9.55688	4.06274e-15	2.82768e-13
Ccdc102a	2.35846	5.76859	9.55454	4.10563e-15	2.85313e-13
Tnfaip2	2.69807	5.67499	9.53624	4.45594e-15	3.09181e-13
Tagln3	-3.91342	8.78228	-9.52187	4.75185e-15	3.29206e-13
Tnfsf10	2.89652	5.60941	9.51044	5.0013e-15	3.45957e-13
Tnfrsf1b	2.49824	6.2445	9.50182	5.19827e-15	3.59031e-13
Fmod	4.14185	6.68306	9.49814	5.28442e-15	3.64423e-13
Col5a2	3.80443	6.35124	9.48907	5.5035e-15	3.78952e-13
	2.38536	4.90665	9.47856	5.76878e-15	3.96612e-13
Fzd4	2.97697	6.84066	9.47379	5.89338e-15	4.04562e-13
Cyr61	3.38012	6.38783	9.47161	5.95108e-15	4.07902e-13
Sh3d19	3.22913	6.09662	9.47086	5.97119e-15	4.08584e-13
Stra6	3.38251	6.1142	9.47056	5.97915e-15	4.08584e-13
	2.74405	5.50028	9.46886	6.02478e-15	4.10751e-13
Fam155a	-3.24581	7.47938	-9.4687	6.02907e-15	4.10751e-13
	3.06681	5.92902	9.46811	6.04502e-15	4.11217e-13
Itpkb	2.66791	6.33771	9.46486	6.13359e-15	4.16613e-13
Gdap1	-3.25645	8.82972	-9.46307	6.18311e-15	4.19345e-13
Angptl4	2.53345	6.89474	9.45445	6.4264e-15	4.35191e-13
Sec24d	2.77347	6.98155	9.45306	6.46644e-15	4.37246e-13
Cpxm1	2.52745	6.10245	9.44324	6.75721e-15	4.56223e-13
C1qc	3.49792	6.00555	9.44226	6.78722e-15	4.57564e-13
Crispld2	3.48152	7.96755	9.43935	6.87617e-15	4.62869e-13
Srrm4	-3.88473	8.86689	-9.43522	7.00439e-15	4.70797e-13
Angpt1	4.08038	5.52479	9.42115	7.46024e-15	5.00691e-13
Aspa	3.14424	6.18432	9.41871	7.5423e-15	5.05446e-13
Il2rg	3.19083	4.24204	9.41704	7.59869e-15	5.08469e-13
Vwa5a	2.79039	6.42894	9.40857	7.89275e-15	5.27364e-13
Fam114a1	2.45023	5.48533	9.40619	7.97739e-15	5.32231e-13
Tfpi	3.22421	5.8738	9.4041	8.05226e-15	5.36433e-13
Fmo2	2.18965	4.47314	9.40207	8.126e-15	5.40547e-13
Gbp2	4.50694	4.88769	9.39993	8.20435e-15	5.44955e-13
Serpina3n	3.68446	5.72956	9.397	8.31276e-15	5.51344e-13
Elovl7	3.64884	5.83597	9.39282	8.46975e-15	5.60931e-13
Tes	3.03385	6.18398	9.39166	8.51393e-15	5.63031e-13
Wipf3	2.46004	6.65467	9.38574	8.74302e-15	5.76502e-13
Nrp2	2.86551	5.30111	9.38573	8.74321e-15	5.76502e-13
Samd9l	3.39282	5.69804	9.37294	9.25932e-15	6.09641e-13
Entpd1	2.45061	4.9558	9.37014	9.37601e-15	6.16425e-13
Sox18	3.15936	5.55842	9.36627	9.53997e-15	6.26291e-13
Tmem169	-2.29779	6.20605	-9.35979	9.82107e-15	6.43808e-13
Myo1f	2.10801	4.52969	9.35284	1.01319e-14	6.63221e-13
Ccl6	2.76254	5.38951	9.35223	1.01599e-14	6.64088e-13
Npc2	2.42546	5.76029	9.34744	1.03804e-14	6.77521e-13
Myh1	5.1087	4.36639	9.33755	1.08509e-14	7.07204e-13
Hhatl	2.47479	6.14493	9.33093	1.1178e-14	7.27472e-13
	2.58757	4.52403	9.33018	1.12153e-14	7.28851e-13
Timp2	3.12008	7.62475	9.32086	1.16941e-14	7.58873e-13
Neurod4	-4.36728	10.3536	-9.31956	1.17624e-14	7.6221e-13
Parm1	3.03552	7.24351	9.31532	1.19879e-14	7.75702e-13
Fam198b	4.17637	5.66257	9.31424	1.20464e-14	7.78371e-13
Hmcn1	2.68236	4.42652	9.30433	1.25936e-14	8.12566e-13
Rasl11b	2.50861	7.49441	9.29793	1.29604e-14	8.35041e-13
Tmem130	-3.60876	7.44089	-9.29099	1.33698e-14	8.6019e-13
Cd74	3.29056	6.44937	9.27754	1.42012e-14	9.12379e-13
Lcp1	3.99967	5.35901	9.27652	1.42663e-14	9.15253e-13
Sfrp5	2.34601	5.59296	9.27346	1.44637e-14	9.26603e-13
Itih5	3.30508	5.21675	9.26262	1.51842e-14	9.7138e-13
Aebp1	3.15986	7.00252	9.26142	1.52658e-14	9.7522e-13
	2.67939	5.27229	9.25147	1.59632e-14	1.01833e-12
Tyrp1	5.24309	6.63439	9.24958	1.6099e-14	1.02554e-12
Tlr4	3.24767	4.35032	9.24363	1.65346e-14	1.0518e-12
Lmna	3.00161	6.32585	9.24245	1.6622e-14	1.05587e-12
Ccdc74a	2.35717	4.69657	9.23966	1.68316e-14	1.06768e-12
Crybg1	2.11106	3.76042	9.23665	1.70604e-14	1.08067e-12
Copz2	3.32666	6.71214	9.23484	1.7199e-14	1.08793e-12
Vwf	3.94812	5.7029	9.21256	1.90075e-14	1.20064e-12
Fmo5	2.31307	4.50422	9.20957	1.92638e-14	1.21513e-12
Xaf1	2.83974	5.46442	9.20237	1.9897e-14	1.25332e-12
Cd53	3.49509	6.07383	9.20182	1.99457e-14	1.25463e-12
Vstm4	2.52878	5.57723	9.20086	2.00325e-14	1.25834e-12
Cd38	3.14128	5.61197	9.19276	2.07734e-14	1.30306e-12
Cd300lb	2.72902	4.79714	9.18859	2.11656e-14	1.32582e-12
Fli1	3.68116	4.9578	9.18345	2.16598e-14	1.3549e-12
Elavl2	-4.1263	7.91439	-9.17931	2.20664e-14	1.37842e-12
Kctd12b	2.76262	5.56913	9.17829	2.2167e-14	1.38279e-12
Crx	-4.22219	10.7861	-9.17424	2.25736e-14	1.4062e-12
Serpinb9	2.61257	4.56274	9.1662	2.34031e-14	1.45587e-12
Sfrp1	3.0667	6.07146	9.16159	2.38923e-14	1.48425e-12
Cysltr1	2.39204	4.58208	9.16095	2.39619e-14	1.48653e-12
Bst2	3.22305	6.81087	9.13931	2.64056e-14	1.63588e-12
Foxp2	3.22468	5.08426	9.1275	2.78438e-14	1.72261e-12
Serpinb9	2.89224	5.6638	9.12698	2.79082e-14	1.72423e-12
	3.47184	5.18545	9.12302	2.84087e-14	1.75275e-12
	3.54301	5.36616	9.11386	2.96013e-14	1.82384e-12
Stard13	2.58815	5.80964	9.10208	3.12096e-14	1.92031e-12
Ifitm2	3.78512	6.48481	9.08208	3.41411e-14	2.09782e-12
Ces1d	2.14798	4.75804	9.08122	3.4274e-14	2.10312e-12
Mr1	2.63868	5.56104	9.07595	3.50943e-14	2.15053e-12
Pxmp2	2.36989	6.73032	9.0748	3.52758e-14	2.15872e-12
Rras	2.51183	6.87886	9.06278	3.72334e-14	2.27543e-12
Adam7	2.3946	5.33829	9.05691	3.82265e-14	2.33295e-12
Eva1b	3.18118	6.44573	9.05219	3.90469e-14	2.3798e-12
Tnnc2	4.39949	5.6712	9.04541	4.02527e-14	2.44998e-12
Fam46c	3.49075	5.96871	9.02999	4.3141e-14	2.62224e-12
Rtp4	3.60999	5.58862	9.01721	4.56883e-14	2.77333e-12
Timp3	4.57836	7.74405	8.98066	5.38409e-14	3.26382e-12
Epdr1	2.38617	7.54625	8.97927	5.41771e-14	3.27979e-12
Soat1	3.37627	6.76821	8.97753	5.4603e-14	3.30114e-12
Arhgdib	2.77227	6.27711	8.96829	5.69172e-14	3.43645e-12
Fmod	5.40341	6.80812	8.96406	5.80097e-14	3.49772e-12
Fzd6	2.71881	7.10345	8.95006	6.17757e-14	3.71982e-12
Rarres2	3.00688	7.15486	8.94499	6.31993e-14	3.80047e-12
Rell1	2.57944	7.5616	8.93194	6.7014e-14	4.0245e-12
C130071C03Rik	-4.28895	8.38513	-8.92213	7.00362e-14	4.2004e-12
Adm	3.46665	6.45195	8.9079	7.46597e-14	4.47175e-12
Wfikkn2	3.09917	5.72802	8.905	7.56403e-14	4.52447e-12
	3.83213	6.12517	8.90291	7.6352e-14	4.56099e-12
Kank2	2.92701	7.10203	8.89356	7.96272e-14	4.75035e-12
Crip1	3.13134	6.85404	8.88583	8.24424e-14	4.9118e-12
Slc32a1	-3.34571	7.02616	-8.88121	8.41714e-14	5.0082e-12
Birc3	2.44837	5.12365	8.87173	8.78367e-14	5.2194e-12
Myadm	3.07764	7.44423	8.87079	8.8206e-14	5.23445e-12
Sept3	-3.52445	8.03648	-8.86518	9.04582e-14	5.36105e-12
Dpp4	2.5106	4.25748	8.85466	9.48402e-14	5.61337e-12
	3.18074	6.06398	8.8536	9.5291e-14	5.63266e-12
Pde5a	3.31153	4.8297	8.83028	1.05819e-13	6.24678e-12
Mme	3.40116	4.82734	8.82272	1.0948e-13	6.45445e-12
Slc37a2	2.41908	5.56069	8.81109	1.15351e-13	6.79168e-12
Slc36a2	2.18992	5.735	8.80525	1.18419e-13	6.96324e-12
	4.70691	7.90007	8.80215	1.20082e-13	7.05182e-12
Scrg1	2.79328	5.04121	8.80143	1.20469e-13	7.06537e-12
Fgd5	2.65373	5.44304	8.78282	1.3098e-13	7.67185e-12
Amotl1	2.32854	7.08932	8.7782	1.33728e-13	7.82267e-12
Slc22a8	2.82529	5.70483	8.77333	1.36688e-13	7.98543e-12
Cacna1b	-3.22384	5.85708	-8.76401	1.42539e-13	8.31651e-12
Slc6a1	-4.28478	9.00251	-8.75748	1.46784e-13	8.55313e-12
Il17rc	2.10947	5.91577	8.7434	1.56374e-13	9.10018e-12
Als2cl	2.00927	4.41642	8.74098	1.58082e-13	9.18771e-12
Kcne4	2.53363	5.72126	8.7273	1.68109e-13	9.75792e-12
Clec11a	2.83761	6.72744	8.72465	1.70124e-13	9.86217e-12
Ctgf	4.44483	7.64255	8.71847	1.74914e-13	1.01268e-11
Myo1c	2.60011	7.08215	8.71505	1.77623e-13	1.02705e-11
Ankrd33b	-3.17766	10.3766	-8.70605	1.84956e-13	1.06808e-11
AI593442	-3.8865	6.90347	-8.70475	1.86044e-13	1.07299e-11
Cald1	2.98022	9.33101	8.69489	1.94472e-13	1.12016e-11
Ggt1	2.82048	5.73558	8.68672	2.01744e-13	1.16057e-11
Slc43a3	2.29371	5.09517	8.68576	2.0262e-13	1.16412e-11
Bvht	2.51293	6.19272	8.66636	2.21079e-13	1.26794e-11
Pclo	-3.57324	8.61133	-8.66619	2.21253e-13	1.26794e-11
Ddr2	2.23088	6.11569	8.66381	2.23635e-13	1.27997e-11
Cobll1	3.04134	5.36695	8.64014	2.48735e-13	1.42182e-11
Fgf9	-2.93945	7.66956	-8.63328	2.5653e-13	1.46277e-11
Trpm1	3.78345	5.90698	8.63326	2.56547e-13	1.46277e-11
Col11a1	3.342	5.68314	8.63026	2.60036e-13	1.48079e-11
Litaf	2.97464	7.38357	8.62869	2.61874e-13	1.48938e-11
Rpe65	5.3477	6.77453	8.61533	2.7808e-13	1.57956e-11
Mal	4.17668	5.34908	8.60824	2.8709e-13	1.62868e-11
Veph1	2.60657	4.90722	8.60664	2.89159e-13	1.63836e-11
Tshr	2.44894	6.18151	8.60505	2.91229e-13	1.64802e-11
Aldh3a1	4.47124	4.88957	8.60055	2.97186e-13	1.67962e-11
Slc4a2	3.01944	7.01884	8.60016	2.97699e-13	1.68042e-11
Ms4a6c	2.46216	5.54826	8.59079	3.10518e-13	1.75058e-11
Ntn4	2.82183	6.78421	8.57571	3.32295e-13	1.87102e-11
Gpr146	2.88481	6.36313	8.57209	3.3774e-13	1.8993e-11
Tmem56	4.42713	6.22108	8.5644	3.49613e-13	1.96363e-11
Mdfic	4.00039	6.79705	8.56347	3.51087e-13	1.96945e-11
Fam107a	2.17549	4.5626	8.56201	3.53397e-13	1.97994e-11
	3.32435	8.26081	8.55679	3.61778e-13	2.02438e-11
Vgll3	2.98664	4.5462	8.54558	3.80474e-13	2.12637e-11
Myrf	3.12209	5.22938	8.5439	3.83363e-13	2.13986e-11
Sptbn1	3.14951	6.97704	8.53829	3.93155e-13	2.19181e-11
Msi1	-3.33163	10.1561	-8.53181	4.0477e-13	2.25377e-11
Mgst1	3.55523	7.28235	8.53116	4.05959e-13	2.2576e-11
Chsy3	2.84136	4.26093	8.52554	4.16335e-13	2.31245e-11
Abhd5	2.52788	5.7733	8.52176	4.23476e-13	2.34923e-11
Gnb3	-3.50489	10.0861	-8.51573	4.35097e-13	2.41073e-11
Edn3	2.96793	6.30222	8.51224	4.41986e-13	2.44408e-11
Lipa	2.52545	5.98937	8.51213	4.422e-13	2.44408e-11
Lgals9	3.02782	5.43561	8.51033	4.45795e-13	2.46093e-11
Tmem98	3.49737	8.60088	8.50712	4.52277e-13	2.49366e-11
Trim47	2.36766	5.52727	8.49536	4.76822e-13	2.62578e-11
Tcim	3.50467	5.29881	8.48684	4.95441e-13	2.72449e-11
Elavl4	-2.92348	6.18359	-8.4866	4.95956e-13	2.72449e-11
Pgf	2.7898	6.50809	8.48236	5.05498e-13	2.77353e-11
Samd7	-3.74299	9.44571	-8.47651	5.18983e-13	2.84406e-11
Tgfb3	2.85044	6.58198	8.46099	5.56468e-13	3.04579e-11
Arhgef7	-2.97832	6.31608	-8.46053	5.57605e-13	3.04831e-11
Cytip	2.70002	5.06141	8.46025	5.58317e-13	3.04851e-11
Cd274	2.43888	5.81724	8.44238	6.05001e-13	3.29941e-11
Timp1	3.01235	5.72636	8.4401	6.1122e-13	3.3293e-11
AW112010	2.55824	4.88949	8.43362	6.2928e-13	3.42354e-11
Mpeg1	3.94527	6.36095	8.4273	6.47413e-13	3.51795e-11
Sgk3	3.73633	6.76188	8.42344	6.58745e-13	3.57522e-11
Samd11	-3.9177	10.3975	-8.41518	6.83644e-13	3.70589e-11
Tek	3.24674	5.87565	8.41356	6.88651e-13	3.72855e-11
Fmod	4.2416	6.73981	8.41254	6.91794e-13	3.74108e-11
Nid1	3.55932	6.23724	8.41127	6.9576e-13	3.75802e-11
Npr3	3.25613	6.05155	8.40568	7.1345e-13	3.84896e-11
Dab2	2.71719	5.06897	8.40093	7.28862e-13	3.926e-11
Tor4a	2.79852	6.02044	8.40074	7.2947e-13	3.926e-11
Lox	3.14413	5.07375	8.39962	7.33157e-13	3.94113e-11
C1qtnf2	2.5404	4.88967	8.38899	7.69029e-13	4.12905e-11
Prrx1	2.34536	4.76733	8.38706	7.75706e-13	4.15995e-11
St6gal2	-3.38851	6.27269	-8.38635	7.78182e-13	4.16826e-11
Ucp2	2.87185	7.13688	8.38137	7.95801e-13	4.25758e-11
Nfatc1	2.57589	5.26188	8.37862	8.05692e-13	4.30539e-11
Zfp804a	-3.08187	5.63438	-8.36973	8.38515e-13	4.47549e-11
Postn	3.3675	6.07399	8.36524	8.5561e-13	4.56133e-11
Selenop	3.51677	8.97434	8.36477	8.5741e-13	4.56553e-11
Oasl2	2.70221	5.10734	8.36052	8.73956e-13	4.64814e-11
Cavin3	2.82188	5.97784	8.35683	8.88562e-13	4.72026e-11
Ifi207	2.43086	3.8706	8.35555	8.93668e-13	4.7418e-11
Myt1	-3.49939	9.37083	-8.35345	9.0215e-13	4.78118e-11
Gbp3	3.8199	5.11415	8.35231	9.06795e-13	4.80016e-11
Swap70	2.20311	5.75093	8.35052	9.14088e-13	4.83309e-11
Serpinb6b	1.92089	4.12577	8.3449	9.37475e-13	4.95094e-11
Zc3hav1	3.16401	6.33886	8.3437	9.4252e-13	4.97177e-11
Rgs8	-3.14252	7.07119	-8.33148	9.95735e-13	5.24634e-11
Trim12a	2.71935	4.45322	8.32663	1.01764e-12	5.35549e-11
Snap25	-4.42317	11.8061	-8.32564	1.02217e-12	5.37305e-11
Tcf21	1.92569	4.13638	8.32516	1.02438e-12	5.37842e-11
Manba	2.64754	5.74097	8.32421	1.02879e-12	5.39527e-11
Cmtm6	3.14338	6.81409	8.31463	1.074e-12	5.62582e-11
Kcnj8	2.64545	5.54448	8.31288	1.08248e-12	5.66366e-11
Fkbp10	2.49985	5.62394	8.3003	1.14542e-12	5.98147e-11
C1qb	3.27298	7.02779	8.30021	1.14587e-12	5.98147e-11
Msrb3	3.13435	6.83308	8.29456	1.17531e-12	6.12804e-11
Bag3	2.23803	6.07257	8.28991	1.2001e-12	6.25008e-11
Sox7	2.60153	4.48037	8.28943	1.2027e-12	6.25638e-11
Elovl7	2.8976	4.85633	8.28805	1.21017e-12	6.288e-11
Elovl1	3.13287	6.0524	8.28561	1.22354e-12	6.34669e-11
Plekha4	2.32487	6.30268	8.28547	1.22428e-12	6.34669e-11
Rnf128	2.89302	5.85113	8.28161	1.24569e-12	6.45027e-11
Igfbp3	2.41869	5.37922	8.27902	1.26024e-12	6.51813e-11
Casp12	2.7132	4.57147	8.25996	1.37284e-12	7.09239e-11
Atp2a1	3.86424	6.41171	8.25684	1.39222e-12	7.18428e-11
Ddit4l	2.14872	5.88887	8.25555	1.40032e-12	7.21783e-11
Adora2b	2.22507	5.61006	8.25301	1.41642e-12	7.29246e-11
Fbln7	2.54171	5.03255	8.2491	1.44145e-12	7.41288e-11
Myct1	1.89955	4.84933	8.23625	1.5271e-12	7.84437e-11
Serpinf1	2.79524	6.47113	8.23366	1.54492e-12	7.92689e-11
Adamts2	2.29061	6.09376	8.23219	1.5552e-12	7.97057e-11
Rftn1	2.5151	6.36241	8.23014	1.56957e-12	8.03508e-11
Elavl3	-2.56815	7.81674	-8.22623	1.59735e-12	8.16803e-11
Csf1r	2.98569	6.86622	8.22587	1.59989e-12	8.17177e-11
Pcdh8	-3.99166	8.20314	-8.22377	1.61511e-12	8.24018e-11
Tpm2	4.10485	5.15892	8.22311	1.61987e-12	8.25512e-11
Myl1	3.54412	5.47098	8.22016	1.64146e-12	8.35567e-11
Wfdc2	2.55525	6.6404	8.21873	1.65201e-12	8.3999e-11
Tmem204	4.14294	5.39244	8.21706	1.66449e-12	8.45383e-11
Aga	2.44572	8.28533	8.2167	1.6672e-12	8.45806e-11
Rab3c	-3.53123	7.38732	-8.20304	1.77257e-12	8.98254e-11
Tmem72	2.40929	5.54981	8.19963	1.79993e-12	9.11093e-11
Cd151	2.852	8.39464	8.19336	1.8513e-12	9.351e-11
Neat1	2.91395	6.66669	8.19334	1.8515e-12	9.351e-11
Eprn	2.53062	6.08848	8.17745	1.98837e-12	1.0031e-10
Cacna1b	-2.74854	5.78841	-8.17166	2.0407e-12	1.02835e-10
Kctd8	-2.82225	7.21712	-8.16426	2.10961e-12	1.06189e-10
Isl1	-3.48492	8.0484	-8.16368	2.11509e-12	1.06346e-10
Aebp1	2.91506	5.62335	8.15415	2.2075e-12	1.10869e-10
Smpdl3a	4.03536	7.56782	8.15018	2.24716e-12	1.12735e-10
Fyb	2.21415	5.39643	8.14926	2.25641e-12	1.13074e-10
Pla1a	2.02855	4.67297	8.14167	2.33462e-12	1.16863e-10
Emp2	2.13535	5.46029	8.13988	2.35345e-12	1.17675e-10
Spsb1	3.05329	6.5147	8.13021	2.45776e-12	1.22755e-10
Gpr65	2.3788	3.87584	8.1283	2.479e-12	1.23678e-10
Eps8l2	1.94103	5.4913	8.1266	2.49794e-12	1.24402e-10
Mcoln3	2.31954	4.31818	8.1265	2.49903e-12	1.24402e-10
Crim1	3.23164	6.82787	8.125	2.51591e-12	1.25105e-10
Mocos	2.34301	5.96232	8.12172	2.55327e-12	1.26823e-10
Tcn2	2.6679	6.76354	8.11915	2.58284e-12	1.2815e-10
Rrbp1	2.90062	5.61626	8.11092	2.68001e-12	1.32826e-10
Crispld1	2.4863	5.15148	8.0985	2.83345e-12	1.40276e-10
Vopp1	-2.39149	10.9492	-8.09808	2.83883e-12	1.40388e-10
Gpc3	2.8432	7.2878	8.09597	2.86578e-12	1.41566e-10
Myl9	3.59204	5.81471	8.0892	2.95425e-12	1.45776e-10
Camta1	-3.83423	8.53682	-8.08359	3.02951e-12	1.49326e-10
Scn2a	-3.47722	6.52381	-8.08144	3.05882e-12	1.50607e-10
Fli1	2.17326	4.71019	8.07324	3.17338e-12	1.56077e-10
Snap91	-3.46121	10.001	-8.07163	3.19641e-12	1.57038e-10
	2.55055	4.99546	8.06321	3.31943e-12	1.62905e-10
Slfn5	2.45159	4.78094	8.05228	3.48613e-12	1.709e-10
Iqgap2	3.07292	5.40327	8.05036	3.51625e-12	1.72189e-10
Slco1a5	2.18564	5.08906	8.04866	3.54307e-12	1.73314e-10
Myo1d	2.49538	6.45974	8.03821	3.71308e-12	1.81434e-10
	3.21325	4.63678	8.03512	3.76484e-12	1.83764e-10
Piezo1	2.67966	6.68718	8.03458	3.77401e-12	1.84013e-10
Csad	2.79988	7.07222	8.03327	3.79621e-12	1.84895e-10
Ina	-3.62639	7.01819	-8.0285	3.87823e-12	1.88686e-10
Rufy3	-2.90835	8.50264	-8.0276	3.89393e-12	1.89246e-10
Ints6	-2.53358	11.256	-8.01842	4.05754e-12	1.96985e-10
Actn3	3.30516	5.81102	8.01679	4.08734e-12	1.98218e-10
Smad6	3.35617	5.28875	8.01495	4.12105e-12	1.99639e-10
Neurod1	-4.33518	10.8827	-8.01318	4.15394e-12	2.01016e-10
Cmtm3	3.03786	5.51787	8.00842	4.2436e-12	2.05135e-10
Nefl	-4.54514	8.92907	-8.00532	4.30285e-12	2.07776e-10
Apod	3.40594	5.91868	7.99983	4.41011e-12	2.12727e-10
	3.91256	5.18345	7.99312	4.54461e-12	2.18981e-10
Slc11a1	2.99488	5.76724	7.9859	4.6941e-12	2.25943e-10
Plpp1	2.57585	7.38309	7.98281	4.75962e-12	2.28853e-10
Acta1	3.87987	6.17962	7.97742	4.87582e-12	2.3419e-10
Ina	-4.32828	7.55223	-7.97538	4.92068e-12	2.36093e-10
Resp18	-3.33757	6.2396	-7.97241	4.98672e-12	2.39007e-10
Timp2	2.31538	8.54242	7.97141	5.00899e-12	2.3982e-10
Tyr	3.06572	5.04696	7.96345	5.19079e-12	2.48261e-10
Fkbp7	2.77239	7.08114	7.96098	5.24855e-12	2.50757e-10
Ifnar2	2.59347	4.58813	7.95918	5.29112e-12	2.52524e-10
Map3k20	3.00185	6.65809	7.95324	5.43384e-12	2.59061e-10
Ctsc	2.97015	8.42377	7.9497	5.52068e-12	2.62923e-10
Cbr2	3.11612	5.27344	7.94937	5.5287e-12	2.63027e-10
Cdc42	-2.95433	9.0574	-7.9485	5.5503e-12	2.63777e-10
Slc26a7	2.50495	5.35272	7.94276	5.6949e-12	2.70364e-10
Mir124a-1hg	-3.7848	10.9238	-7.93099	6.00315e-12	2.84698e-10
Fstl5	-4.08107	7.63496	-7.9279	6.08677e-12	2.88361e-10
C1qb	3.50608	6.11377	7.92635	6.12929e-12	2.9007e-10
Tpm1	3.28116	7.5792	7.92533	6.1574e-12	2.91095e-10
Ptbp2	-2.64767	10.439	-7.92367	6.20334e-12	2.9296e-10
Gng3	-3.65207	8.71989	-7.92083	6.28249e-12	2.96335e-10
Bmp2	3.51589	5.40815	7.92048	6.29255e-12	2.96335e-10
Kcnc2	-3.63472	7.39942	-7.92041	6.29452e-12	2.96335e-10
Calb2	-4.01842	8.95587	-7.91822	6.35659e-12	2.98945e-10
Sept6	-2.70572	7.14773	-7.90939	6.6129e-12	3.10563e-10
Mir124-2hg	-4.20014	10.9418	-7.90924	6.6174e-12	3.10563e-10
	2.66493	5.79448	7.90442	6.76172e-12	3.17006e-10
Abca9	2.69143	5.95593	7.90378	6.78109e-12	3.17585e-10
Gria4	-3.18341	8.03867	-7.89789	6.96232e-12	3.25734e-10
Igfbp4	3.70269	7.72084	7.89648	7.00639e-12	3.27456e-10
Cyp27a1	2.71747	6.03251	7.89146	7.16566e-12	3.34553e-10
Agpat2	2.74986	5.45974	7.88812	7.27334e-12	3.3923e-10
Rflnb	2.11366	7.04392	7.8865	7.32652e-12	3.41357e-10
Soat1	2.75863	5.75576	7.88075	7.51732e-12	3.49885e-10
Gsta4	2.88962	8.49905	7.87876	7.5845e-12	3.52648e-10
Lama4	2.4263	5.95067	7.87684	7.65011e-12	3.55332e-10
Tuft1	2.59386	7.05306	7.87504	7.71207e-12	3.57842e-10
Nefm	-3.51249	6.98556	-7.87302	7.78204e-12	3.60717e-10
	3.15839	6.71368	7.87272	7.79245e-12	3.60829e-10
Cadm2	-3.90655	9.36265	-7.86193	8.17787e-12	3.78288e-10
Pdgfb	2.163	5.07099	7.85973	8.25881e-12	3.8164e-10
Gm20559	2.69686	5.79873	7.8567	8.37168e-12	3.8646e-10
Rab7b	1.92993	6.00046	7.85527	8.42527e-12	3.88536e-10
Siglecf	2.90238	4.30358	7.85029	8.61537e-12	3.96897e-10
Stx11	2.38678	4.7751	7.84703	8.74199e-12	4.02319e-10
Aldh2	2.55818	4.58379	7.84649	8.76293e-12	4.02871e-10
Cytip	2.42125	4.04834	7.83802	9.10135e-12	4.18004e-10
Osmr	4.57927	6.18665	7.83315	9.30193e-12	4.26782e-10
Tie1	2.67838	4.80872	7.82676	9.57174e-12	4.38714e-10
Chpt1	2.2454	6.94733	7.82259	9.7519e-12	4.46518e-10
Bmp7	2.30208	5.25393	7.82064	9.8371e-12	4.49962e-10
Vasn	2.99426	9.13358	7.8168	1.00078e-11	4.57307e-10
Neto2	-2.6571	6.67581	-7.81615	1.00366e-11	4.58158e-10
Ptprc	4.10239	4.77814	7.80766	1.04252e-11	4.75418e-10
Laptm5	2.32305	6.11407	7.8018	1.0702e-11	4.87548e-10
Sema3c	2.53866	5.55205	7.80003	1.0787e-11	4.90924e-10
Sept3	-2.56373	7.92915	-7.7952	1.10223e-11	5.01128e-10
Glis3	3.18965	5.02542	7.78988	1.12878e-11	5.12678e-10
Ifit3	3.44267	7.24755	7.78384	1.15966e-11	5.26174e-10
Mmp2	3.4331	5.81392	7.78249	1.1667e-11	5.2884e-10
Psmb8	2.02759	6.32973	7.78106	1.17419e-11	5.31697e-10
Sult1a1	2.99749	5.76766	7.76388	1.26792e-11	5.73567e-10
Suv39h2	-2.93425	6.75485	-7.7582	1.30048e-11	5.87703e-10
	2.3904	4.2639	7.75646	1.31066e-11	5.9171e-10
Nkd2	2.38101	5.28903	7.75314	1.33024e-11	5.99953e-10
Tcn2	2.33814	9.49479	7.75277	1.33245e-11	6.00228e-10
Ctdspl	2.13558	6.86702	7.75259	1.33351e-11	6.00228e-10
Tro	-1.92902	8.12807	-7.74595	1.37366e-11	6.17681e-10
Pdgfrl	3.21145	6.36052	7.73958	1.41331e-11	6.34876e-10
Abi3bp	3.91406	5.19585	7.73927	1.41531e-11	6.35144e-10
Svep1	2.33961	6.0554	7.73365	1.45131e-11	6.50652e-10
Tnnt3	4.03971	5.02845	7.7292	1.4804e-11	6.63033e-10
Nbl1	2.51276	6.4324	7.7261	1.50106e-11	6.71618e-10
Pak3	-2.94062	7.65758	-7.71792	1.55695e-11	6.95937e-10
Gria4	-2.88547	5.68725	-7.71179	1.60015e-11	7.14539e-10
Gpr85	-2.56497	6.95663	-7.71114	1.60483e-11	7.15919e-10
Cpq	2.73982	7.29829	7.70936	1.61759e-11	7.20898e-10
Fgfr2	2.56095	5.27749	7.7084	1.62452e-11	7.23274e-10
Eya4	2.84373	4.67885	7.70777	1.62915e-11	7.2462e-10
Utrn	2.29596	5.12815	7.70704	1.63448e-11	7.26273e-10
Man2a1	2.29484	6.65937	7.6995	1.69046e-11	7.50407e-10
Sez6l2	-3.05724	8.61646	-7.69419	1.73097e-11	7.67637e-10
Galnt13	-3.23166	6.19347	-7.68978	1.76544e-11	7.82153e-10
Cd200r4	1.97071	3.57188	7.68881	1.77305e-11	7.84753e-10
AI662270	3.19712	5.03013	7.6837	1.81395e-11	8.02068e-10
Ryr2	-3.12909	7.01747	-7.68116	1.8347e-11	8.1045e-10
Ces1d	2.95063	4.6417	7.67979	1.84593e-11	8.14612e-10
Chd3os	-2.64006	8.0541	-7.67831	1.85816e-11	8.19205e-10
Ankrd37	-2.67851	7.59578	-7.67717	1.86764e-11	8.21831e-10
Avpr1a	2.15268	4.60268	7.67716	1.86776e-11	8.21831e-10
Sdc1	3.73032	4.47883	7.67376	1.89627e-11	8.33566e-10
Marveld1	2.77811	7.24545	7.66768	1.94847e-11	8.55677e-10
Slc15a3	2.44457	5.53689	7.66573	1.96546e-11	8.62297e-10
Cbr3	2.37676	6.27192	7.66418	1.97913e-11	8.67452e-10
Smoc1	2.40392	7.43873	7.66008	2.01568e-11	8.82611e-10
Cdc7	-2.84832	8.40647	-7.64986	2.10976e-11	9.22914e-10
Nqo1	3.35247	6.25448	7.64462	2.15966e-11	9.43828e-10
Prelp	2.1798	7.17464	7.64349	2.17056e-11	9.47671e-10
Trim12c	2.74463	4.53934	7.63904	2.2141e-11	9.65746e-10
Tns1	2.62766	6.58281	7.63686	2.2357e-11	9.74226e-10
Trabd2b	1.8295	5.48399	7.63407	2.26376e-11	9.85501e-10
Nrxn3	-3.22865	7.53938	-7.62603	2.34635e-11	1.02047e-09
Fstl1	2.95021	7.4593	7.62298	2.37857e-11	1.03349e-09
Brsk2	-3.04841	8.83663	-7.6199	2.41143e-11	1.04676e-09
Rufy3	-3.31429	8.77611	-7.61887	2.42249e-11	1.05055e-09
Nod1	2.04169	6.3503	7.61656	2.44761e-11	1.06042e-09
Frmd5	-2.40683	6.64738	-7.61442	2.47114e-11	1.06959e-09
Insm1	-3.93038	8.53315	-7.60866	2.53543e-11	1.09636e-09
Lrg1	2.09468	4.54802	7.60514	2.57545e-11	1.1126e-09
Rdh10	2.83833	9.63792	7.60367	2.59244e-11	1.11887e-09
Tmem88	2.27217	6.70452	7.60252	2.60573e-11	1.12277e-09
Lin7a	-3.12122	6.48182	-7.60246	2.60646e-11	1.12277e-09
Pld4	2.19368	5.31329	7.59602	2.68241e-11	1.15439e-09
Frmd5	-2.80124	8.08299	-7.59488	2.69609e-11	1.15916e-09
Igfbp4	2.83836	8.016	7.57736	2.91511e-11	1.25214e-09
	-3.26789	9.03148	-7.57631	2.92869e-11	1.25677e-09
Meg3	-3.29161	7.30337	-7.57366	2.96351e-11	1.27051e-09
Timp2	2.41251	7.13783	7.56787	3.04094e-11	1.30246e-09
Gpx3	3.16789	7.98723	7.56182	3.12411e-11	1.33682e-09
Fam129a	2.98909	5.79845	7.55917	3.16121e-11	1.35141e-09
Sfrp1	3.23038	4.4446	7.55134	3.27342e-11	1.39805e-09
Myh1	4.93981	4.84584	7.55077	3.2817e-11	1.40026e-09
Helz2	2.04123	4.86155	7.54853	3.31462e-11	1.41298e-09
Rcsd1	2.08347	6.20155	7.54802	3.32225e-11	1.41489e-09
Fam174b	2.50337	6.95486	7.54585	3.35452e-11	1.42729e-09
Tfpi	1.95224	6.35957	7.54397	3.38267e-11	1.43683e-09
Mogat1	3.17562	6.34463	7.54393	3.38333e-11	1.43683e-09
Kcnip1	-2.67923	6.2365	-7.54366	3.38741e-11	1.43721e-09
Mmrn2	2.00272	4.85866	7.54223	3.40899e-11	1.44501e-09
Col4a4	3.09738	6.14472	7.53992	3.44419e-11	1.45856e-09
Pdxp	-3.26605	8.57456	-7.53956	3.44977e-11	1.45955e-09
Pygl	2.93328	6.2498	7.53848	3.46644e-11	1.46523e-09
C1qa	2.95673	6.43967	7.53339	3.54581e-11	1.49737e-09
Sft2d2	2.09811	8.01791	7.53212	3.56604e-11	1.50451e-09
Kcnk5	2.00405	4.92783	7.52824	3.62821e-11	1.52931e-09
	-3.18598	6.84663	-7.52083	3.74978e-11	1.57907e-09
Crxos	-3.09748	7.85386	-7.5161	3.82975e-11	1.61125e-09
Sulf1	2.67256	6.68721	7.51295	3.88374e-11	1.63244e-09
Pdlim5	2.80928	5.74596	7.51158	3.90744e-11	1.64087e-09
Chd7	-2.99848	9.06129	-7.50987	3.93733e-11	1.65188e-09
Skap2	2.22252	6.58694	7.50509	4.02208e-11	1.68587e-09
Cald1	2.93329	7.48741	7.5034	4.05246e-11	1.69703e-09
Fcgr3	2.92071	6.34574	7.4968	4.17316e-11	1.74595e-09
Ptgr1	3.24863	5.64039	7.49638	4.18099e-11	1.74761e-09
Plat	2.65312	6.14748	7.49384	4.22865e-11	1.76589e-09
Acadl	2.77746	7.01368	7.49211	4.26119e-11	1.77784e-09
Myh4	4.65342	4.88019	7.48797	4.34043e-11	1.80922e-09
Syt1	-3.30407	10.4152	-7.48773	4.34523e-11	1.80955e-09
Itgax	2.04221	5.32681	7.48695	4.36029e-11	1.81415e-09
Agtr1a	2.36326	5.58631	7.4829	4.43954e-11	1.84541e-09
Angptl2	2.41132	4.89964	7.48091	4.47906e-11	1.86013e-09
Il7r	2.27926	4.68587	7.47896	4.51807e-11	1.87336e-09
Slc10a3	2.08866	5.66646	7.4789	4.51924e-11	1.87336e-09
Cntnap4	2.57256	6.1901	7.47244	4.651e-11	1.92621e-09
	-2.58633	6.46729	-7.4665	4.77552e-11	1.97597e-09
Casz1	-2.52286	8.25193	-7.4629	4.85264e-11	2.00604e-09
Zmat4	-2.78257	6.29865	-7.46224	4.86691e-11	2.01009e-09
Elavl4	-2.75788	6.91814	-7.46174	4.87776e-11	2.01273e-09
	2.72642	5.9257	7.45724	4.97637e-11	2.05155e-09
Krt6b	4.37394	5.01976	7.4498	5.14367e-11	2.11858e-09
Ucp2	2.31091	7.32371	7.44087	5.3521e-11	2.20242e-09
	2.04442	4.88613	7.43962	5.38198e-11	2.21269e-09
	2.52933	6.60794	7.43832	5.4131e-11	2.22346e-09
Pcdh10	-3.06476	5.43156	-7.43458	5.50385e-11	2.25868e-09
Stab1	2.33645	5.95148	7.43253	5.55436e-11	2.27734e-09
Pitpnm3	-3.28913	9.61967	-7.43121	5.58707e-11	2.28867e-09
Slc47a1	2.55852	4.94601	7.42805	5.66609e-11	2.31893e-09
Crispld1	2.51168	4.84743	7.42065	5.85553e-11	2.39429e-09
Cox8b	3.39129	6.4217	7.41846	5.91271e-11	2.41548e-09
Galnt13	-3.25356	7.57895	-7.41063	6.12202e-11	2.49873e-09
Diras2	-3.84943	8.89263	-7.40699	6.22204e-11	2.53725e-09
Rgr	4.87967	7.58535	7.4065	6.23561e-11	2.54049e-09
Ccdc177	-3.36947	8.29853	-7.4038	6.31076e-11	2.56879e-09
Plin3	2.59168	6.61254	7.40279	6.33904e-11	2.57797e-09
Renbp	2.26279	7.0721	7.39452	6.57638e-11	2.67208e-09
Sfrp1	2.40505	5.42876	7.39017	6.7047e-11	2.72177e-09
Wasf1	-2.82221	9.33161	-7.38508	6.85809e-11	2.78154e-09
	-2.32249	6.27071	-7.37617	7.13483e-11	2.89118e-09
	3.11404	6.72099	7.36981	7.33919e-11	2.97132e-09
Tshr	2.79724	5.57449	7.36481	7.50378e-11	3.03523e-09
Lrrn3	-2.66838	7.19677	-7.36066	7.64354e-11	3.08899e-09
Enpp2	3.51206	8.16918	7.35967	7.67706e-11	3.09976e-09
Mapt	-2.30749	7.57224	-7.35637	7.79032e-11	3.14267e-09
Npr3	2.32997	5.0571	7.35354	7.88893e-11	3.17961e-09
Gbp6	2.5131	4.37491	7.34503	8.19234e-11	3.29627e-09
Clic5	2.24516	4.64998	7.34501	8.19298e-11	3.29627e-09
Runx1t1	-2.54572	6.62015	-7.34298	8.26728e-11	3.3232e-09
F13a1	2.68353	5.00564	7.33966	8.38982e-11	3.36945e-09
Laptm5	4.08043	6.57072	7.33796	8.45347e-11	3.39199e-09
Pgbd5	-2.8993	7.85355	-7.33585	8.53319e-11	3.42094e-09
Blvrb	2.33989	6.27386	7.33365	8.61674e-11	3.45136e-09
Cntn6	-2.42979	5.47029	-7.33004	8.75588e-11	3.50379e-09
Afap1l2	1.8706	5.23931	7.32985	8.76316e-11	3.50379e-09
Ncam1	-3.30889	7.94345	-7.32766	8.84875e-11	3.53487e-09
S100a13	2.23918	6.12666	7.32518	8.94665e-11	3.57082e-09
Myt1l	-3.06606	6.07181	-7.32323	9.02418e-11	3.59858e-09
Hexa	2.12912	9.20095	7.32155	9.09193e-11	3.6224e-09
Slc9a3r2	2.2463	6.18277	7.31202	9.48456e-11	3.77549e-09
Rhog	2.44698	6.14988	7.31015	9.56333e-11	3.80349e-09
Wnt5a	2.829	5.74837	7.30922	9.60297e-11	3.81589e-09
Myt1l	-3.32189	6.75435	-7.30063	9.97568e-11	3.9605e-09
Mettl7a1	3.02883	7.14703	7.29947	1.00269e-10	3.97681e-09
Cd55	1.9733	4.00628	7.29931	1.00344e-10	3.97681e-09
Vgll3	3.56957	4.96779	7.29314	1.03126e-10	4.08347e-09
Endod1	2.09074	6.23486	7.29225	1.03533e-10	4.09599e-09
Pak3	-3.06693	8.90794	-7.27937	1.09616e-10	4.33285e-09
Irx1	1.8897	5.01139	7.2781	1.10232e-10	4.35337e-09
Lamp2	2.70829	6.12736	7.2773	1.10624e-10	4.36506e-09
Mmd	-2.75215	9.06904	-7.27681	1.10864e-10	4.37071e-09
Syngr2	2.77902	6.73353	7.27443	1.12041e-10	4.41326e-09
Nptx1	-3.31236	6.87027	-7.27075	1.13879e-10	4.48174e-09
H2-K1	2.66706	5.81711	7.27014	1.1419e-10	4.49003e-09
Elavl3	-2.89683	6.7062	-7.26728	1.15646e-10	4.54334e-09
Rims1	-3.47706	7.25913	-7.26361	1.1754e-10	4.61372e-09
Slitrk1	-2.47805	5.76691	-7.25777	1.20621e-10	4.73055e-09
Mertk	2.88808	6.84158	7.25177	1.23872e-10	4.8538e-09
Gpr37	-2.68633	8.47808	-7.2494	1.25179e-10	4.90077e-09
Ptges	2.46776	6.1273	7.24529	1.27476e-10	4.98637e-09
Ckm	3.51213	6.73685	7.24345	1.28517e-10	5.02275e-09
AW060742	-2.33003	6.5591	-7.23989	1.30562e-10	5.09825e-09
Dse	2.77323	4.40323	7.23891	1.31126e-10	5.11582e-09
Mapt	-2.77886	7.33197	-7.23227	1.35037e-10	5.26386e-09
Eva1a	2.12189	4.48807	7.22849	1.3732e-10	5.34825e-09
Pmp22	2.64645	8.28959	7.22738	1.37997e-10	5.36997e-09
Shisa5	2.69859	6.94546	7.22698	1.38236e-10	5.37463e-09
Tmem63a	2.0995	7.33075	7.22572	1.39012e-10	5.40016e-09
F11r	2.32907	5.88769	7.22297	1.40715e-10	5.46161e-09
Nrp1	2.82998	8.40408	7.21771	1.44029e-10	5.58544e-09
Cd14	2.25743	5.2261	7.21056	1.48657e-10	5.75997e-09
Vegfc	3.12395	5.34631	7.20853	1.49997e-10	5.80689e-09
Cd151	2.98736	7.08673	7.20594	1.51729e-10	5.86891e-09
	2.52596	4.66696	7.19965	1.56008e-10	6.02924e-09
Tnni2	3.21241	5.38046	7.19762	1.57416e-10	6.07844e-09
Hpca	-3.23693	6.87847	-7.19357	1.60261e-10	6.183e-09
Dpep1	2.08092	4.86448	7.18818	1.64123e-10	6.32658e-09
Axl	2.41876	6.25331	7.18237	1.68398e-10	6.48585e-09
Rbp3	-3.9323	11.5426	-7.17643	1.72875e-10	6.65258e-09
Serpina3g	2.1383	4.6209	7.17528	1.73761e-10	6.68099e-09
Runx1	2.04818	4.44589	7.17397	1.74766e-10	6.71391e-09
Clmn	1.70602	4.58281	7.16711	1.80149e-10	6.91482e-09
Iqsec3	-2.83794	8.59814	-7.16466	1.82109e-10	6.98408e-09
Dscaml1	-3.79863	8.83315	-7.15251	1.92151e-10	7.36298e-09
Mapk8ip2	-2.38806	8.72427	-7.14433	1.99227e-10	7.62763e-09
Rcn3	2.63183	7.11744	7.12947	2.12736e-10	8.13794e-09
Thbs1	2.98502	5.31593	7.12892	2.13254e-10	8.15082e-09
Hsd3b7	2.62369	6.10169	7.12789	2.14222e-10	8.1809e-09
	2.03129	5.17519	7.12682	2.15237e-10	8.21269e-09
Isl1	-4.63082	8.9781	-7.12358	2.18339e-10	8.324e-09
Fgl2	2.13356	4.19877	7.11773	2.2405e-10	8.53454e-09
Slc4a5	3.51551	7.01493	7.11469	2.27077e-10	8.64252e-09
Rapsn	2.42734	5.61011	7.11107	2.30739e-10	8.7745e-09
Tox2	-2.73661	10.2627	-7.10793	2.33958e-10	8.88943e-09
Crx	-3.91936	9.45455	-7.10391	2.38139e-10	9.04068e-09
Cald1	3.04852	7.18209	7.08601	2.57712e-10	9.77551e-09
	3.8199	6.92764	7.08331	2.60798e-10	9.88423e-09
Pltp	3.59028	8.39513	7.07804	2.6693e-10	1.01082e-08
Col18a1	2.55665	7.01985	7.07667	2.68546e-10	1.01608e-08
Slc20a2	2.53676	8.03717	7.06649	2.80875e-10	1.06184e-08
Pcdh15	-3.69302	8.36211	-7.06052	2.8836e-10	1.08922e-08
Ifi35	3.27298	6.42233	7.06023	2.88729e-10	1.0897e-08
4930523C07Rik	2.27936	5.05219	7.05728	2.92512e-10	1.10306e-08
Adcy7	3.155	6.83692	7.05347	2.97466e-10	1.1208e-08
Tgm2	3.59832	7.25168	7.04617	3.07196e-10	1.1565e-08
Ccdc141	2.45005	4.72011	7.04277	3.11821e-10	1.17293e-08
Fcgr1	1.92921	4.45712	7.03638	3.20728e-10	1.20543e-08
Sspn	2.09065	4.32695	7.03054	3.2908e-10	1.23579e-08
Cplx3	-3.66465	9.03267	-7.02692	3.3438e-10	1.25465e-08
Ddit4l	2.10616	6.02935	7.01267	3.56027e-10	1.33476e-08
Vasn	2.46806	6.85028	7.01194	3.57171e-10	1.33794e-08
Myot	3.85853	4.52005	7.00277	3.71882e-10	1.39189e-08
Lmo7	3.04826	5.51224	7.00049	3.75624e-10	1.40473e-08
Prps2	2.76631	7.22959	6.98773	3.97323e-10	1.48464e-08
Prmt8	-2.84656	7.67282	-6.98555	4.01152e-10	1.49771e-08
Sgk3	2.60092	7.34811	6.98043	4.10286e-10	1.53055e-08
Kcnt2	2.97441	4.39355	6.98	4.11054e-10	1.53214e-08
Pdgfra	2.43326	7.85985	6.97603	4.18295e-10	1.55785e-08
Enpp3	3.23649	4.93366	6.97513	4.19953e-10	1.56273e-08
Ptpn14	2.11426	6.64884	6.96609	4.36974e-10	1.62473e-08
Myh2	3.63077	5.14152	6.96446	4.40117e-10	1.63507e-08
Anxa5	2.65365	8.13192	6.9636	4.41789e-10	1.63993e-08
Gja1	4.6756	6.84141	6.95638	4.56043e-10	1.69145e-08
Mb	3.76843	6.23191	6.95494	4.58926e-10	1.70074e-08
	2.77683	6.35198	6.95331	4.62224e-10	1.71156e-08
Disp2	-3.02136	6.86204	-6.94909	4.70881e-10	1.74218e-08
Ccdc102a	2.31078	4.8427	6.9447	4.80048e-10	1.77464e-08
Mlph	1.97915	4.53212	6.94278	4.8411e-10	1.78819e-08
Ncf2	2.16853	6.12553	6.9425	4.84707e-10	1.78893e-08
Tspan11	2.10575	5.78835	6.94155	4.86744e-10	1.79498e-08
Lpar3	1.78259	4.08402	6.94065	4.88663e-10	1.80059e-08
4933429O19Rik	2.38475	4.74566	6.93823	4.93893e-10	1.81837e-08
Tnfrsf19	2.32144	5.31057	6.93514	5.00636e-10	1.8417e-08
Dnm3	-3.00797	8.77388	-6.93103	5.09758e-10	1.87372e-08
Akr1b8	2.40633	6.0134	6.93083	5.10198e-10	1.87381e-08
Mitf	3.59134	7.86291	6.92819	5.1615e-10	1.89413e-08
	2.55355	6.39805	6.92452	5.2455e-10	1.92339e-08
Fosl2	3.09114	5.79494	6.9241	5.25518e-10	1.92538e-08
Plxdc2	2.12195	6.57765	6.92333	5.27295e-10	1.93032e-08
Igfbp4	2.86919	8.60265	6.92203	5.30302e-10	1.93975e-08
Glra2	-3.22743	6.11085	-6.92075	5.33301e-10	1.94914e-08
Syp	-3.3384	9.92556	-6.91645	5.43456e-10	1.98465e-08
Pld1	2.34461	5.51209	6.90059	5.8262e-10	2.12595e-08
Myct1	3.10935	5.28769	6.89803	5.89216e-10	2.14828e-08
Slco1a4	3.3009	6.51802	6.89004	6.10225e-10	2.22308e-08
Tspan11	2.23845	5.27871	6.88663	6.19431e-10	2.2548e-08
Cgnl1	2.28117	6.6429	6.88633	6.20226e-10	2.25587e-08
Brca1	3.11197	7.24017	6.87115	6.62914e-10	2.40919e-08
Celsr3	-2.92279	7.86283	-6.86909	6.68942e-10	2.42914e-08
Eya2	2.27042	5.35646	6.86438	6.82898e-10	2.47783e-08
Tac1	-3.09349	8.09457	-6.86096	6.93194e-10	2.51316e-08
Clec4a2	2.17533	4.96146	6.8584	7.01037e-10	2.53955e-08
Ano1	2.32523	6.63573	6.85544	7.10166e-10	2.57056e-08
Scara3	2.29362	6.48042	6.85457	7.12889e-10	2.57835e-08
Tnni2	3.6526	5.92335	6.85197	7.21045e-10	2.60576e-08
Vsx2	-3.19539	9.00954	-6.8516	7.2223e-10	2.60795e-08
Timp2	2.43612	8.90222	6.84921	7.29817e-10	2.63324e-08
Tgm2	3.42843	6.03146	6.84865	7.31626e-10	2.63765e-08
	3.67873	4.70558	6.84811	7.3336e-10	2.64179e-08
Suclg2	2.59314	6.83459	6.84359	7.48025e-10	2.69247e-08
Pdlim5	2.56743	4.74011	6.83787	7.66982e-10	2.75851e-08
Ceacam1	3.09614	4.86179	6.83743	7.68479e-10	2.76169e-08
Wasf2	2.14219	5.85501	6.82789	8.01258e-10	2.87719e-08
Slc35f3	2.48522	6.09403	6.82437	8.13692e-10	2.91952e-08
Dpp6	-2.52345	7.14756	-6.82395	8.15179e-10	2.92253e-08
Trim14	1.66135	4.58226	6.81865	8.34315e-10	2.98876e-08
Ccdc80	2.24937	5.35428	6.81309	8.54869e-10	3.05995e-08
Cyyr1	3.16435	6.06754	6.81166	8.60237e-10	3.07673e-08
Endou	2.42603	5.17218	6.8107	8.63837e-10	3.08716e-08
Klf4	2.73157	6.38659	6.80902	8.70229e-10	3.10754e-08
Ifi30	2.34956	7.18247	6.80764	8.75499e-10	3.12388e-08
	-2.90137	7.60478	-6.80448	8.87659e-10	3.16477e-08
AI467606	3.07953	5.9868	6.79571	9.22371e-10	3.28593e-08
Rgs7	-2.90886	7.32515	-6.79529	9.24078e-10	3.28941e-08
Kazald1	2.65409	6.27147	6.79201	9.37431e-10	3.33431e-08
Plpp1	2.33582	7.26278	6.78951	9.47724e-10	3.36827e-08
Emilin1	2.68021	6.01703	6.78729	9.5695e-10	3.39838e-08
Nxnl2	-3.77567	9.51983	-6.78558	9.64133e-10	3.42119e-08
Ppp1r17	-2.65862	7.13048	-6.78463	9.68183e-10	3.43286e-08
Lama2	2.33686	6.67717	6.7833	9.73809e-10	3.4501e-08
Runx1	2.53918	5.24817	6.78311	9.74631e-10	3.4503e-08
Hspb1	2.56042	7.02411	6.78232	9.77996e-10	3.4595e-08
Lmna	3.81623	5.9318	6.77875	9.93359e-10	3.51109e-08
Gbp6	2.8347	5.82452	6.77084	1.02833e-09	3.63183e-08
Gjd2	-3.91489	9.38514	-6.76809	1.04073e-09	3.67276e-08
Ak3	2.61705	8.38036	6.76654	1.0478e-09	3.69484e-08
Ctnnal1	2.46338	7.64808	6.76178	1.06984e-09	3.7696e-08
	-3.38903	6.80725	-6.75748	1.09009e-09	3.83794e-08
Abcb1b	1.83558	3.97408	6.7562	1.0962e-09	3.85646e-08
Lxn	2.63165	7.0819	6.7528	1.11263e-09	3.9112e-08
Cadm2	-3.0815	7.62695	-6.74974	1.12759e-09	3.96072e-08
Tcirg1	1.8662	6.81029	6.74847	1.13387e-09	3.97966e-08
Tpd52l1	2.31313	6.70465	6.74665	1.14288e-09	4.00816e-08
Dock3	-2.34588	7.51143	-6.74309	1.16079e-09	4.06783e-08
Asph	-3.01994	6.15885	-6.74247	1.16394e-09	4.0757e-08
Plce1	2.55973	7.31144	6.73983	1.17744e-09	4.11976e-08
Ltbp2	2.70752	4.8464	6.73862	1.18366e-09	4.13832e-08
Iqgap2	3.15121	6.94049	6.73841	1.18477e-09	4.13898e-08
Ceacam1	3.3814	5.14731	6.7366	1.19417e-09	4.1686e-08
Isg20	1.91903	5.32989	6.73103	1.22352e-09	4.26776e-08
Tgm2	2.96169	7.72251	6.73064	1.22562e-09	4.27178e-08
Rarres2	2.86927	6.76312	6.73023	1.2278e-09	4.27608e-08
Mtmr10	2.21127	7.77376	6.72948	1.23184e-09	4.28681e-08
Stxbp1	-2.75481	10.8158	-6.72707	1.24484e-09	4.32874e-08
H2-K1	3.38166	7.00494	6.72529	1.25455e-09	4.35912e-08
Nrl	-3.81791	11.5599	-6.72134	1.27636e-09	4.4315e-08
Fndc1	2.87039	7.01547	6.71947	1.28679e-09	4.46426e-08
Gch1	1.9198	4.63094	6.71902	1.28936e-09	4.46974e-08
Casp8	2.18529	5.43027	6.71606	1.30612e-09	4.52437e-08
Calml3	3.08921	4.81343	6.71344	1.32109e-09	4.57271e-08
Chga	-3.00551	8.16035	-6.711	1.33526e-09	4.61821e-08
Gmfg	2.26289	5.74219	6.71017	1.3401e-09	4.63142e-08
Parp3	2.85158	5.76517	6.70712	1.35799e-09	4.68484e-08
Prdm16	2.14736	4.80971	6.70709	1.35818e-09	4.68484e-08
Gpr22	-2.62842	6.29014	-6.70701	1.35868e-09	4.68484e-08
Elmod1	-3.17163	8.62238	-6.70445	1.37392e-09	4.73378e-08
Slc12a7	2.247	6.76011	6.70404	1.3764e-09	4.73872e-08
Cadm2	-2.69217	7.08999	-6.70157	1.39129e-09	4.7863e-08
Sash3	1.93827	5.27939	6.70037	1.39856e-09	4.80766e-08
Col18a1	2.27096	7.64812	6.69981	1.40198e-09	4.81574e-08
Vps13c	-2.40208	7.74371	-6.69873	1.40859e-09	4.83477e-08
Dct	4.30973	8.14543	6.69443	1.43525e-09	4.92254e-08
Slc17a6	-3.83624	6.75373	-6.68049	1.52513e-09	5.22682e-08
Gpr146	2.02679	5.89553	6.67878	1.53653e-09	5.2619e-08
Twist1	2.18911	4.7315	6.67759	1.5445e-09	5.28518e-08
2900055J20Rik	-2.35472	5.8115	-6.67711	1.54773e-09	5.29222e-08
Rrbp1	2.89022	6.53109	6.67549	1.55869e-09	5.32565e-08
Pla2g2e	2.14995	5.29551	6.67361	1.57149e-09	5.3653e-08
Slc35f1	-2.84155	6.63514	-6.6718	1.58397e-09	5.40385e-08
Mapk10	-2.63758	6.91123	-6.67116	1.58836e-09	5.4147e-08
Endod1	2.51927	6.48226	6.67074	1.59126e-09	5.4205e-08
Apc	-2.64169	10.2031	-6.67011	1.59564e-09	5.4313e-08
Cd302	3.1293	7.19499	6.66979	1.59788e-09	5.43483e-08
	1.86289	4.65087	6.66137	1.65753e-09	5.63348e-08
Mgll	2.8291	7.44574	6.65811	1.68123e-09	5.70973e-08
Cat	2.8993	7.56364	6.65778	1.68361e-09	5.71349e-08
Pln	2.05462	4.26484	6.65652	1.69291e-09	5.74073e-08
Adra2c	2.21194	6.23141	6.65633	1.69427e-09	5.74106e-08
Syde1	2.20877	5.58074	6.65146	1.7306e-09	5.85974e-08
Ly6h	-2.83439	6.75557	-6.64907	1.74869e-09	5.91656e-08
Ctsz	2.1805	7.62443	6.64768	1.75924e-09	5.94537e-08
Arhgef5	1.83755	6.32291	6.64761	1.75984e-09	5.94537e-08
Frk	2.25241	4.74034	6.64331	1.79305e-09	6.05301e-08
Igsf9	-2.99698	6.97311	-6.64056	1.81465e-09	6.12136e-08
Bhlhe22	-2.7138	9.03631	-6.63739	1.8398e-09	6.20154e-08
Sytl2	3.14817	6.34832	6.63708	1.84229e-09	6.20532e-08
4930523C07Rik	1.74224	4.31787	6.63053	1.89556e-09	6.37997e-08
Col1a1	2.73473	5.58461	6.62634	1.9304e-09	6.49239e-08
Serpine1	2.42521	5.25959	6.61943	1.98921e-09	6.68519e-08
Col6a2	2.23996	6.48932	6.6192	1.99118e-09	6.68684e-08
Snap23	2.02513	5.4238	6.61622	2.01714e-09	6.76898e-08
Smagp	2.64219	5.97686	6.61344	2.04172e-09	6.84638e-08
Cebpb	2.27936	6.39025	6.61217	2.05296e-09	6.87894e-08
Fetub	1.95486	4.64173	6.61023	2.07036e-09	6.9313e-08
Unc13a	-2.29493	6.83005	-6.61009	2.07166e-09	6.9313e-08
	2.42828	7.74827	6.60768	2.09343e-09	6.99894e-08
Syt14	-2.56475	7.44882	-6.60685	2.10094e-09	7.01885e-08
Ppm1m	2.19458	6.46831	6.60484	2.11938e-09	7.0752e-08
	2.64466	6.20246	6.60328	2.13379e-09	7.11805e-08
Aass	3.14108	5.72258	6.60109	2.15424e-09	7.18097e-08
Cd93	2.92579	5.50801	6.59725	2.19041e-09	7.29614e-08
Gm20559	2.05325	5.90239	6.5953	2.20904e-09	7.35276e-08
Atp8b4	1.59616	4.27612	6.58703	2.28985e-09	7.61611e-08
Thbs2	2.92382	6.54881	6.58426	2.31756e-09	7.7026e-08
Opn1sw	-4.13122	9.49079	-6.57697	2.39197e-09	7.94406e-08
Ckmt2	3.52528	4.49234	6.5758	2.40423e-09	7.97889e-08
Myadm	2.46808	6.41841	6.57368	2.42644e-09	8.0467e-08
AI504432	-2.5829	6.21967	-6.56945	2.47134e-09	8.18954e-08
Fgf12	-3.20252	7.16706	-6.5675	2.49235e-09	8.25313e-08
Card6	1.99332	5.0098	6.56726	2.49489e-09	8.25548e-08
	2.4613	5.6962	6.56475	2.5222e-09	8.33973e-08
Pycard	2.64096	5.97482	6.56269	2.54488e-09	8.40666e-08
Icam2	2.50982	6.04614	6.56257	2.54617e-09	8.40666e-08
Col9a3	2.73564	7.08594	6.56112	2.56225e-09	8.45354e-08
Wipf1	1.95698	6.18761	6.55668	2.61201e-09	8.60829e-08
	2.54582	9.409	6.5566	2.61297e-09	8.60829e-08
Ifit1	3.32739	5.5691	6.55455	2.63635e-09	8.67899e-08
LOC102632463	-2.19577	6.27982	-6.54544	2.74247e-09	9.02176e-08
Syt1	-3.45492	7.29574	-6.53484	2.87144e-09	9.43912e-08
Lcp1	2.3423	5.37377	6.52638	2.97851e-09	9.78395e-08
Erap1	2.20435	5.32424	6.52508	2.99539e-09	9.83226e-08
Blnk	2.44331	5.06043	6.52337	3.01765e-09	9.89813e-08
Col4a4	3.01211	6.14615	6.51924	3.07201e-09	1.00691e-07
Rbms1	2.38849	6.91528	6.51389	3.14409e-09	1.02979e-07
Drd1	-2.84603	7.39775	-6.51102	3.1834e-09	1.04191e-07
Pgm2l1	-2.77998	8.61422	-6.51085	3.18576e-09	1.04192e-07
Meg3	-3.2577	7.40919	-6.50833	3.2207e-09	1.05259e-07
Col5a2	2.6651	5.11196	6.50715	3.23706e-09	1.05717e-07
Napb	-3.22014	9.36733	-6.50614	3.2513e-09	1.06105e-07
Ikzf1	2.11537	4.75006	6.50407	3.28058e-09	1.06983e-07
Fgfr1	2.05845	6.76087	6.50107	3.32346e-09	1.08303e-07
Fcrls	2.53006	6.25097	6.49963	3.34412e-09	1.08898e-07
Slc9a3r1	3.3544	8.01583	6.49324	3.43792e-09	1.11871e-07
Shroom4	2.18123	5.47405	6.47736	3.68231e-09	1.19737e-07
Msn	2.53585	8.00786	6.47095	3.78559e-09	1.23007e-07
Kcnd3	-3.26915	8.40426	-6.46755	3.84175e-09	1.24742e-07
Map4	-3.44834	8.03505	-6.46652	3.85886e-09	1.25207e-07
Col1a1	2.92255	6.30508	6.46033	3.96348e-09	1.2851e-07
Adgb	2.67995	4.67504	6.44698	4.19864e-09	1.36037e-07
Cspg4	2.49856	6.11402	6.43607	4.40107e-09	1.42493e-07
Cacng5	-2.70895	6.96316	-6.43413	4.43794e-09	1.43583e-07
Ncf1	2.1203	5.60997	6.43191	4.48072e-09	1.44864e-07
Sgk3	2.57005	5.93855	6.42706	4.57535e-09	1.47817e-07
Ctss	3.68143	8.47058	6.42621	4.59226e-09	1.48257e-07
Csrnp3	-3.00721	7.04792	-6.42237	4.66902e-09	1.50628e-07
Cyb5a	2.53188	8.82904	6.42164	4.68362e-09	1.50991e-07
Bnc2	2.81957	6.44974	6.42107	4.69513e-09	1.51254e-07
Rdh10	2.9573	9.23486	6.41784	4.76109e-09	1.53269e-07
Fam49b	-2.40356	7.45856	-6.4163	4.79269e-09	1.54176e-07
Crmp1	-3.40313	7.77614	-6.41278	4.86607e-09	1.56425e-07
Ctsh	2.92871	6.88913	6.41196	4.88335e-09	1.56869e-07
	2.11241	4.25436	6.41116	4.90007e-09	1.57294e-07
Prom1	-2.70085	12.1951	-6.40673	4.99462e-09	1.60215e-07
Vamp8	2.99694	7.56722	6.4058	5.01457e-09	1.60741e-07
Hspa12a	-2.53141	7.74802	-6.40399	5.05398e-09	1.61889e-07
Gsx2	2.27246	4.90599	6.39792	5.18778e-09	1.66057e-07
Tube1	-2.37481	7.19673	-6.39518	5.24942e-09	1.67911e-07
Itgb8	3.47514	7.63048	6.39472	5.25975e-09	1.68122e-07
Plp1	2.95108	6.48498	6.39223	5.31644e-09	1.69813e-07
Gpnmb	2.36618	4.5354	6.39183	5.32577e-09	1.69991e-07
Ifi35	2.22693	6.52407	6.38835	5.40602e-09	1.72431e-07
	-4.07568	10.6235	-6.38292	5.53401e-09	1.76388e-07
Ptger4	2.66675	5.83318	6.3814	5.57025e-09	1.77418e-07
	-2.74635	5.58797	-6.38112	5.57695e-09	1.77506e-07
Actn2	2.79347	5.1939	6.37957	5.61438e-09	1.78571e-07
Dcc	-2.91927	7.30197	-6.37566	5.70969e-09	1.81475e-07
Mdm1	-3.47131	8.65283	-6.37385	5.75423e-09	1.82762e-07
Cd82	2.43588	7.40657	6.3724	5.79024e-09	1.83776e-07
Gng12	1.87497	7.19581	6.36841	5.89057e-09	1.86829e-07
Nek6	2.28341	6.69536	6.3681	5.89837e-09	1.86945e-07
Plbd2	2.10978	6.23464	6.35168	6.33005e-09	2.00486e-07
Kcnq2	-2.87124	7.20248	-6.35082	6.3536e-09	2.0109e-07
Rnf128	3.06569	5.87058	6.34677	6.46503e-09	2.04474e-07
Ppm1e	-2.9387	8.45488	-6.34613	6.48301e-09	2.04899e-07
Gad1	-4.37432	8.55691	-6.34461	6.52545e-09	2.06095e-07
Egfl7	2.24318	7.19276	6.33477	6.80728e-09	2.14846e-07
Sdcbp	2.95928	7.25735	6.33334	6.84925e-09	2.1602e-07
Ackr1	-2.64582	9.12605	-6.32162	7.20277e-09	2.27011e-07
Esrrg	-2.97418	9.4791	-6.32023	7.24598e-09	2.28213e-07
Csf1r	3.50328	7.40052	6.31677	7.35414e-09	2.31458e-07
Vopp1	-2.73479	10.2893	-6.31409	7.43936e-09	2.33977e-07
Htr3a	2.35533	6.30961	6.3128	7.4807e-09	2.35097e-07
Fzd8	2.02275	6.07635	6.31265	7.4854e-09	2.35097e-07
Sept6	-2.14851	6.21036	-6.31115	7.53391e-09	2.36445e-07
Papss2	2.73315	5.46555	6.311	7.53881e-09	2.36445e-07
Cd151	2.34535	6.66737	6.3073	7.6593e-09	2.40057e-07
Nrp1	2.83416	7.31922	6.3071	7.66579e-09	2.40094e-07
Gja1	3.93692	6.44525	6.29684	8.01089e-09	2.50728e-07
Eogt	2.28786	7.12132	6.29663	8.01795e-09	2.50775e-07
Ntrk2	-2.77777	6.52819	-6.29644	8.02461e-09	2.50809e-07
Adgrf5	2.92851	5.91116	6.29198	8.17943e-09	2.55471e-07
Dnajc3	2.40196	6.85818	6.28347	8.48338e-09	2.64693e-07
Nefl	-3.83577	8.75133	-6.28339	8.48643e-09	2.64693e-07
Hspb2	1.93647	5.58651	6.28276	8.50927e-09	2.65222e-07
Fbn1	2.38393	5.83209	6.28155	8.55359e-09	2.66419e-07
Cox7a1	2.28251	6.13258	6.28033	8.5983e-09	2.67627e-07
Gsto1	2.91765	7.61204	6.27729	8.7112e-09	2.70954e-07
Nrxn1	-2.56669	6.94881	-6.27311	8.86845e-09	2.75656e-07
Pou4f1	-3.07462	5.81757	-6.26655	9.12115e-09	2.83315e-07
	3.28517	7.93865	6.26468	9.19444e-09	2.85334e-07
Scd1	2.7968	6.82748	6.26457	9.1988e-09	2.85334e-07
Specc1	2.30355	5.29687	6.25758	9.47832e-09	2.93802e-07
Ttn	3.85056	5.29641	6.25521	9.57509e-09	2.96598e-07
Rsph10b	2.60497	6.5017	6.25353	9.64412e-09	2.98531e-07
Rbfox3	-2.87683	7.37784	-6.25032	9.77738e-09	3.02448e-07
Ccl11	2.00753	4.78109	6.24455	1.0022e-08	3.09803e-07
Bvht	2.16071	5.57716	6.24404	1.00439e-08	3.10266e-07
Myl4	2.01628	5.3871	6.24122	1.0166e-08	3.13823e-07
Plet1os	1.78349	4.29934	6.23867	1.02772e-08	3.17041e-07
Lhfpl4	-1.989	7.66287	-6.23687	1.03568e-08	3.19277e-07
Tcim	3.08595	6.6767	6.23068	1.06344e-08	3.27491e-07
Slc9a9	1.88283	5.73852	6.23061	1.06378e-08	3.27491e-07
Grip1	-2.23387	6.7108	-6.22578	1.08595e-08	3.34089e-07
Kcnd2	-2.71139	5.95826	-6.22469	1.09104e-08	3.35231e-07
Adamts2	1.93988	4.09676	6.22466	1.09115e-08	3.35231e-07
Gsta3	3.0318	6.06567	6.22391	1.09468e-08	3.36087e-07
Fyb	2.08597	5.33639	6.21798	1.12277e-08	3.44476e-07
Akap2	2.10194	6.54474	6.21767	1.12425e-08	3.44697e-07
	2.18259	7.18621	6.21716	1.12671e-08	3.45215e-07
Phgdh	2.64086	7.78374	6.21656	1.12961e-08	3.4587e-07
S100b	2.81886	5.79748	6.21604	1.13213e-08	3.46405e-07
Lin7a	-3.3063	8.9779	-6.21372	1.1434e-08	3.49616e-07
Cd44	2.7915	6.47252	6.21213	1.15119e-08	3.51761e-07
Hpca	-3.06658	5.83641	-6.21155	1.15406e-08	3.52399e-07
Gdnf	1.88544	4.62263	6.21097	1.1569e-08	3.53028e-07
Gja1	4.29075	7.23609	6.20158	1.20425e-08	3.67226e-07
G0s2	2.37936	6.37635	6.19719	1.22704e-08	3.73924e-07
Trpm1	3.56251	6.45996	6.19332	1.24744e-08	3.79883e-07
Slc6a11	-2.51263	6.54889	-6.19077	1.26111e-08	3.83789e-07
Mak	-3.72896	8.92329	-6.18948	1.26804e-08	3.85638e-07
Gm9918	-3.26191	8.36458	-6.18747	1.279e-08	3.88707e-07
Ptprn2	-2.76319	7.26095	-6.1871	1.281e-08	3.89053e-07
Tmem176a	2.52356	7.95303	6.17865	1.32804e-08	4.03068e-07
Cracr2b	1.90987	5.80254	6.17351	1.35747e-08	4.11723e-07
Cadps	-3.5009	8.55616	-6.17239	1.36394e-08	4.13409e-07
Iigp1	2.41891	4.93216	6.17212	1.36554e-08	4.13616e-07
Gabrg2	-3.2426	5.83634	-6.17051	1.37491e-08	4.16174e-07
Napb	-3.12777	9.05515	-6.16715	1.39475e-08	4.21895e-07
Dner	-2.53023	8.55543	-6.16278	1.42099e-08	4.29545e-07
Tfap2b	-2.82239	7.26272	-6.1599	1.43856e-08	4.34564e-07
	-3.49283	7.14917	-6.15879	1.44538e-08	4.36333e-07
Ptprb	2.83695	5.9591	6.15364	1.47741e-08	4.45702e-07
Cast	2.65442	5.93556	6.14542	1.53007e-08	4.61281e-07
Ptgds	3.88775	8.94699	6.14089	1.55983e-08	4.69939e-07
Gja1	4.1512	8.35173	6.1396	1.56843e-08	4.72216e-07
Arhgap30	2.10131	5.45409	6.1329	1.61383e-08	4.85561e-07
Ralyl	-2.87949	7.22417	-6.13025	1.6321e-08	4.90727e-07
Actn1	2.12357	8.20018	6.12334	1.68078e-08	5.05029e-07
Rab37	2.63693	5.84938	6.123	1.68322e-08	5.05426e-07
	1.7801	6.73875	6.12222	1.6888e-08	5.06763e-07
Fez2	2.0359	7.7467	6.11825	1.71756e-08	5.15052e-07
Slc9a3r1	3.39048	8.51766	6.11459	1.74453e-08	5.22792e-07
Col9a3	3.36738	6.49307	6.11251	1.75998e-08	5.27072e-07
Zfp36	2.21991	6.15342	6.10542	1.81381e-08	5.42832e-07
Inpp5k	2.60863	8.90866	6.09516	1.89467e-08	5.66654e-07
Ecscr	2.2509	5.6406	6.09446	1.90025e-08	5.67642e-07
Rgs5	3.49712	7.18329	6.09443	1.90049e-08	5.67642e-07
C130021I20Rik	1.97228	5.20419	6.0932	1.91051e-08	5.70257e-07
4930447C04Rik	-3.58609	6.97519	-6.0927	1.91456e-08	5.71088e-07
Apobec1	2.28249	6.35383	6.09178	1.92201e-08	5.72932e-07
Rarg	1.99044	6.45375	6.08424	1.98456e-08	5.91186e-07
Lpar1	2.55979	7.0347	6.08387	1.98764e-08	5.91714e-07
Epha5	-3.16919	7.55084	-6.0784	2.03435e-08	6.0522e-07
Fstl1	2.12791	7.79244	6.07782	2.03937e-08	6.06314e-07
Scin	2.16521	4.6376	6.07493	2.06456e-08	6.13396e-07
Gusb	2.30221	5.90108	6.07006	2.1076e-08	6.25772e-07
Tcfl5	2.73251	4.89626	6.06832	2.12322e-08	6.29996e-07
Runx1t1	-2.86643	7.84766	-6.06382	2.16416e-08	6.41722e-07
Cat	2.79292	8.70926	6.05513	2.2454e-08	6.65372e-07
Plin2	2.82038	8.23436	6.05418	2.25442e-08	6.67608e-07
Galm	2.15119	6.07831	6.0487	2.30734e-08	6.8283e-07
Gabrb2	-3.2324	7.17264	-6.04573	2.33663e-08	6.91046e-07
Cpne8	2.35728	5.90441	6.04411	2.35265e-08	6.95326e-07
Slc39a8	2.79831	5.47389	6.03898	2.40438e-08	7.1015e-07
	-2.6584	7.59509	-6.03833	2.41096e-08	7.11627e-07
Ano6	2.48627	8.04007	6.03112	2.48572e-08	7.33215e-07
Cthrc1	2.88907	6.49874	6.02494	2.55157e-08	7.52145e-07
Kitl	2.8665	6.96346	6.02298	2.57289e-08	7.57935e-07
Tlcd2	2.04611	5.65604	6.0184	2.6232e-08	7.72253e-07
Smoc2	1.78799	4.78972	6.01512	2.6598e-08	7.82203e-07
Pde5a	2.91984	5.83992	6.01506	2.66047e-08	7.82203e-07
Rian	-2.44577	6.50434	-6.01429	2.66916e-08	7.84247e-07
Lamb2	2.46037	6.48649	6.01056	2.71166e-08	7.96213e-07
Grn	2.36287	7.45898	6.01019	2.7159e-08	7.9694e-07
Sox17	3.0451	5.77615	6.00478	2.77862e-08	8.14706e-07
Hic1	1.97467	5.39063	6.00466	2.78006e-08	8.14706e-07
Nptx2	-2.25675	6.37284	-6.00294	2.80036e-08	8.20125e-07
Trim34a	3.19363	5.38938	5.99836	2.85512e-08	8.3562e-07
Txnip	3.16419	8.06426	5.99802	2.85921e-08	8.36272e-07
Fam19a2	-2.8826	6.01185	-5.99447	2.90245e-08	8.48369e-07
Stx1b	-2.53691	7.27566	-5.99379	2.91075e-08	8.50245e-07
Stxbp1	-2.88179	6.83119	-5.99276	2.92339e-08	8.53385e-07
Rab3c	-2.52574	5.15339	-5.99132	2.94133e-08	8.58064e-07
Eng	1.95446	7.34946	5.98986	2.95948e-08	8.62801e-07
Lamp5	-3.32412	8.1993	-5.98189	3.06083e-08	8.91772e-07
Tbx1	1.8896	4.43	5.98095	3.07291e-08	8.94714e-07
Nol4	-3.0344	7.29203	-5.97949	3.09194e-08	8.99673e-07
Trib2	-2.04677	10.4643	-5.9762	3.13523e-08	9.11684e-07
Celf4	-2.95751	8.65354	-5.97491	3.15225e-08	9.16041e-07
Ppfia2	-3.16591	6.51011	-5.97443	3.1587e-08	9.17324e-07
Meg3	-3.18974	7.74926	-5.97409	3.16319e-08	9.18039e-07
Ntm	-2.81952	9.30176	-5.97174	3.19478e-08	9.26611e-07
Fam213a	2.81428	7.06259	5.97111	3.2032e-08	9.28453e-07
Fgf9	-1.82438	7.59717	-5.96927	3.22826e-08	9.35116e-07
Ctf1	2.16247	6.69558	5.96693	3.26027e-08	9.43784e-07
Ntf3	3.11084	4.79737	5.9585	3.37818e-08	9.77288e-07
Timp4	2.30538	4.94995	5.95704	3.39912e-08	9.82717e-07
4930435M08Rik	1.95509	3.85094	5.95542	3.42231e-08	9.88787e-07
Nexmif	-2.77438	6.16448	-5.95336	3.45218e-08	9.96777e-07
	2.35728	5.0156	5.95226	3.46821e-08	1.00076e-06
Tns1	2.12409	5.85112	5.93771	3.68756e-08	1.06338e-06
Gmds	2.14278	6.10533	5.92916	3.82271e-08	1.10165e-06
Slc1a1	3.35677	7.50297	5.92862	3.83138e-08	1.10344e-06
Prss23	3.18889	6.2191	5.92769	3.84637e-08	1.10705e-06
A930013F10Rik	-2.83834	8.20605	-5.92726	3.85336e-08	1.10836e-06
Tmem47	2.66129	6.07155	5.92513	3.88807e-08	1.11763e-06
Fcgr2b	2.01722	5.81375	5.9238	3.90994e-08	1.1232e-06
Spock2	-2.66721	7.55249	-5.92124	3.95225e-08	1.13463e-06
Ostf1	2.1048	6.98271	5.91792	4.00782e-08	1.14985e-06
S100a8	1.7706	4.65132	5.9085	4.16983e-08	1.19557e-06
Rbms2	2.08886	6.2816	5.89521	4.40934e-08	1.26344e-06
Kcnq4	1.85611	6.25703	5.8927	4.45599e-08	1.276e-06
Mustn1	2.26798	5.59579	5.89208	4.46768e-08	1.27853e-06
Evi2a	2.38233	5.24892	5.89106	4.48677e-08	1.28318e-06
E130114P18Rik	-2.62905	7.10739	-5.88685	4.56698e-08	1.30529e-06
Nap1l2	-2.85967	7.30811	-5.88558	4.59141e-08	1.31144e-06
Cers2	2.01466	7.74285	5.8843	4.61612e-08	1.31767e-06
Palmd	1.85161	6.73289	5.87967	4.70658e-08	1.34264e-06
Sez6l2	-2.72392	7.59032	-5.87767	4.7464e-08	1.35314e-06
Fat3	-2.72044	7.45977	-5.87661	4.76747e-08	1.35829e-06
Trim30a	2.73824	5.00801	5.86925	4.9171e-08	1.40004e-06
Ch25h	2.01	5.08005	5.86836	4.93534e-08	1.40435e-06
Fstl5	-2.55352	6.809	-5.86421	5.022e-08	1.4281e-06
S100a4	2.47733	5.34715	5.85929	5.12678e-08	1.45698e-06
Lims2	2.22526	6.31932	5.85455	5.22955e-08	1.48525e-06
Map3k8	2.16868	5.38505	5.85103	5.30732e-08	1.50563e-06
Psip1	-2.32815	9.42459	-5.851	5.30797e-08	1.50563e-06
Ptgfrn	2.21417	7.14447	5.84735	5.38992e-08	1.52791e-06
Snx7	2.27195	6.13688	5.84361	5.47494e-08	1.55104e-06
	2.42567	7.19645	5.84267	5.49662e-08	1.5562e-06
Itih5	2.49375	4.87065	5.83917	5.57757e-08	1.57813e-06
Pde6h	-3.38165	8.53107	-5.83743	5.61842e-08	1.58869e-06
Trdn	2.39719	4.50508	5.83235	5.73917e-08	1.62182e-06
Akr1c13	1.82457	4.95422	5.82916	5.81648e-08	1.64264e-06
Crim1	2.26004	5.24561	5.82624	5.88776e-08	1.66173e-06
Ripk1	1.90358	5.92313	5.82545	5.90741e-08	1.66623e-06
H2-K1	2.56847	8.62904	5.82386	5.9469e-08	1.67632e-06
	-3.08381	8.94381	-5.82324	5.96219e-08	1.67958e-06
Itsn1	-2.64598	7.33034	-5.81983	6.04797e-08	1.70194e-06
Meis2	-2.79024	8.01681	-5.81978	6.04911e-08	1.70194e-06
Vgll3	2.57962	4.6426	5.81871	6.07637e-08	1.70854e-06
B3gnt9	1.98359	5.0443	5.81588	6.14852e-08	1.72775e-06
Fam129a	2.8588	6.04953	5.81003	6.30097e-08	1.76949e-06
Fam107a	4.01506	6.64302	5.80828	6.34726e-08	1.78138e-06
Nsg2	-2.40743	9.20678	-5.80531	6.42647e-08	1.80186e-06
Mapt	-3.0712	7.24067	-5.80524	6.42821e-08	1.80186e-06
Nkd2	1.83502	4.98409	5.80441	6.45061e-08	1.80665e-06
Meg3	-3.97277	6.5038	-5.80431	6.45333e-08	1.80665e-06
Ifih1	2.91883	6.20822	5.80402	6.46125e-08	1.80775e-06
Casp12	1.92107	5.18504	5.7989	6.60093e-08	1.84568e-06
Sppl2a	2.06438	6.62255	5.79785	6.62975e-08	1.85259e-06
Il13ra1	2.15044	4.99741	5.7977	6.63413e-08	1.85267e-06
Slfn2	1.772	5.55568	5.79589	6.68443e-08	1.86556e-06
Mpp3	-2.21762	7.94715	-5.79547	6.69611e-08	1.86766e-06
Meg3	-2.91134	9.01342	-5.79495	6.71064e-08	1.87009e-06
Gm20081	-2.52131	7.40421	-5.79486	6.7131e-08	1.87009e-06
Fam167b	2.02935	5.62163	5.78842	6.89602e-08	1.91986e-06
Itgb3	1.71512	5.0233	5.7799	7.14588e-08	1.9882e-06
	1.73282	3.61576	5.77717	7.22758e-08	2.00969e-06
Phlda3	2.06304	6.54115	5.77651	7.24758e-08	2.014e-06
Abtb2	2.52589	6.15085	5.7756	7.27528e-08	2.02026e-06
Ctsb	2.52034	7.11632	5.77547	7.27905e-08	2.02026e-06
Clca3a1	1.78418	3.89185	5.77086	7.42047e-08	2.05824e-06
Camk2n2	-2.31257	7.4342	-5.76937	7.46663e-08	2.06978e-06
Pou4f1	-3.3224	7.92175	-5.76175	7.70761e-08	2.13526e-06
Syt17	2.18923	5.24241	5.75775	7.83735e-08	2.16916e-06
Ifnar2	2.29175	6.31145	5.75768	7.8396e-08	2.16916e-06
Nmi	2.38065	6.49692	5.75594	7.89662e-08	2.1836e-06
Mmp23	2.64826	5.7957	5.75429	7.95113e-08	2.19733e-06
Upp1	2.07605	5.52923	5.75284	7.99908e-08	2.20923e-06
Dap	2.32344	8.14182	5.75236	8.01512e-08	2.2123e-06
Ttr	3.91773	9.11679	5.75157	8.04161e-08	2.21825e-06
Aldh2	2.32454	4.66496	5.74912	8.12406e-08	2.23963e-06
Cyp4v3	2.02597	4.86127	5.74562	8.2435e-08	2.27117e-06
Scpep1	3.1082	7.1136	5.74424	8.29102e-08	2.28287e-06
Rims2	-3.1682	7.68093	-5.741	8.40358e-08	2.31245e-06
Ccnd2	2.67964	5.27067	5.73547	8.59892e-08	2.36475e-06
Cabp1	-3.07866	5.80117	-5.73303	8.6868e-08	2.38747e-06
Scn3b	-2.5111	6.45629	-5.73261	8.7022e-08	2.39024e-06
Gm13111	1.57129	3.58101	5.73108	8.75747e-08	2.40396e-06
Ankrd44	2.47412	7.34452	5.73081	8.76754e-08	2.40526e-06
Nedd9	2.12332	6.54597	5.72866	8.84636e-08	2.42541e-06
Ctsh	2.9595	6.52442	5.72431	9.00774e-08	2.46815e-06
	-3.48014	8.2278	-5.72247	9.07693e-08	2.4856e-06
Ghr	2.55675	6.93532	5.72092	9.13551e-08	2.50013e-06
Npc2	2.60427	8.77893	5.7198	9.17831e-08	2.51032e-06
Doc2b	-3.16593	8.43667	-5.71386	9.40753e-08	2.57145e-06
Ahnak	3.56948	7.80388	5.71216	9.47413e-08	2.58809e-06
Tcn2	2.43729	7.59452	5.70971	9.57102e-08	2.61297e-06
6330563C09Rik	-2.91887	6.27865	-5.70786	9.64514e-08	2.63161e-06
Impa2	1.69234	6.2618	5.70742	9.66276e-08	2.63483e-06
Mansc1	2.17774	5.44814	5.70549	9.74049e-08	2.65442e-06
Angptl2	2.33615	5.28096	5.70485	9.76648e-08	2.65989e-06
Nostrin	2.02853	5.29929	5.69916	9.99972e-08	2.72177e-06
Fhl2	1.82071	6.34026	5.6973	1.00775e-07	2.7413e-06
Slit3	1.73594	4.99911	5.69178	1.03109e-07	2.80308e-06
Pax6	-3.1087	7.01336	-5.6841	1.06448e-07	2.89213e-06
Ntm	-2.48173	8.24107	-5.68325	1.06825e-07	2.9006e-06
Mall	1.87543	4.75437	5.682	1.07379e-07	2.91391e-06
Fam107a	2.87361	6.54607	5.67818	1.09092e-07	2.95861e-06
Uba7	1.63822	5.73231	5.67073	1.12513e-07	3.04954e-06
Gria2	-3.62244	7.09464	-5.66993	1.12888e-07	3.05788e-06
Myt1l	-1.81384	6.52928	-5.66718	1.14184e-07	3.09112e-06
Slc8a1	-3.24662	6.59418	-5.66516	1.15142e-07	3.1152e-06
Elovl4	-2.92726	10.6971	-5.66024	1.17513e-07	3.17742e-06
Cmya5	2.63357	4.92409	5.65994	1.17658e-07	3.17944e-06
Mkrn3	-2.0514	6.3788	-5.65822	1.18498e-07	3.20021e-06
Smco3	1.98565	4.14125	5.65629	1.19449e-07	3.22398e-06
Ccdc122	2.59935	5.62332	5.65183	1.21673e-07	3.28205e-06
Ltbp3	2.43162	7.27604	5.64489	1.25222e-07	3.37575e-06
Atcay	-2.2024	5.42006	-5.64455	1.25394e-07	3.37836e-06
Slc25a30	1.84478	5.32566	5.6437	1.2584e-07	3.38837e-06
	1.86647	4.63024	5.64248	1.26472e-07	3.40336e-06
Hspb8	2.13933	6.55278	5.63849	1.28578e-07	3.45797e-06
Ghr	2.04221	5.47003	5.63539	1.30237e-07	3.50048e-06
Map2	-3.02939	6.46844	-5.63347	1.31276e-07	3.52631e-06
Prss23	3.4533	6.80899	5.63252	1.31792e-07	3.53807e-06
C77080	2.01589	7.28084	5.62996	1.33196e-07	3.57363e-06
Eml5	-2.84931	9.17054	-5.62928	1.33568e-07	3.58147e-06
Meg3	-2.98282	7.80567	-5.62576	1.35524e-07	3.63176e-06
Cadm2	-3.15397	8.99902	-5.61961	1.39014e-07	3.72307e-06
Slc2a3	-2.85828	8.48243	-5.61744	1.40263e-07	3.75431e-06
Gda	2.39794	5.36575	5.61653	1.40791e-07	3.7662e-06
Hfe	2.77209	6.80753	5.61332	1.42668e-07	3.81415e-06
Frrs1	2.40756	6.44723	5.61022	1.44508e-07	3.86104e-06
2900011O08Rik	-2.27608	7.95227	-5.60576	1.47194e-07	3.9305e-06
Jcad	2.03991	7.43389	5.60433	1.48063e-07	3.95002e-06
Gab2	2.23354	7.07119	5.60427	1.48101e-07	3.95002e-06
	2.5435	7.15699	5.59884	1.51457e-07	4.03714e-06
Fbln1	2.73335	6.80003	5.59737	1.52374e-07	4.05919e-06
Rab31	2.28077	6.70112	5.59557	1.53508e-07	4.087e-06
Drd1	-2.32598	7.08144	-5.59094	1.56473e-07	4.1625e-06
Fam20a	2.11311	5.69907	5.59085	1.56529e-07	4.1625e-06
Snx33	2.38582	6.49866	5.58943	1.57444e-07	4.18437e-06
Fmn2	-2.02021	6.60554	-5.58531	1.60143e-07	4.25361e-06
Eml5	-2.28683	7.89638	-5.58438	1.60755e-07	4.26734e-06
Prox1	-3.1307	7.47783	-5.56067	1.77245e-07	4.7023e-06
Pde6h	-3.24853	9.07099	-5.55981	1.77871e-07	4.71615e-06
AI593442	-2.55062	7.24308	-5.55618	1.80548e-07	4.78431e-06
Erc2	-2.12646	8.53711	-5.55463	1.81701e-07	4.81203e-06
Lepr	2.26035	4.4585	5.55176	1.83853e-07	4.86617e-06
St18	-3.15008	6.62955	-5.55127	1.84224e-07	4.87313e-06
Rsad2	2.12965	5.14131	5.5497	1.8542e-07	4.90189e-06
Ttyh1	-3.05712	8.05784	-5.54673	1.87699e-07	4.95924e-06
Pthlh	1.99902	3.99439	5.54409	1.89745e-07	5.01035e-06
Rab20	2.52176	5.3231	5.54175	1.91575e-07	5.05572e-06
Gsto1	2.53189	7.9595	5.53739	1.95042e-07	5.14421e-06
	-2.87694	8.41563	-5.53694	1.95397e-07	5.15054e-06
Plppr5	-1.99439	4.8412	-5.53672	1.95579e-07	5.15234e-06
Srrm3	-3.10418	7.45	-5.53579	1.96324e-07	5.16895e-06
	-3.0375	7.67103	-5.53404	1.97738e-07	5.20314e-06
Rflna	1.93276	6.5942	5.53288	1.98687e-07	5.22506e-06
Ccdc141	2.934	5.97445	5.52959	2.01384e-07	5.29291e-06
	-2.49447	5.96418	-5.5275	2.0312e-07	5.33542e-06
C3	2.57494	5.37766	5.52713	2.03429e-07	5.34044e-06
Tbc1d1	2.0108	4.36503	5.52598	2.0439e-07	5.36254e-06
Ptges	2.06568	5.56048	5.52429	2.05818e-07	5.39685e-06
Parm1	2.59123	7.18853	5.5234	2.06566e-07	5.41333e-06
Igfbp4	2.47236	7.62253	5.52276	2.07112e-07	5.42447e-06
Cck	3.12235	5.85595	5.51919	2.10167e-07	5.5013e-06
	2.2723	8.91822	5.51898	2.10348e-07	5.50285e-06
Smpdl3b	1.77968	5.04178	5.51843	2.10828e-07	5.51219e-06
Tnik	-2.42376	5.93973	-5.51807	2.11131e-07	5.51694e-06
Mdga2	-2.42118	5.15408	-5.5172	2.11885e-07	5.53344e-06
Rhobtb2	1.91417	7.17292	5.51342	2.15198e-07	5.61669e-06
Oaf	1.99371	5.95566	5.51216	2.16313e-07	5.64253e-06
Sgtb	-2.80721	8.22728	-5.51083	2.17495e-07	5.67008e-06
Bex2	-2.80743	8.68672	-5.5009	2.26527e-07	5.90214e-06
Antxr1	2.57938	7.53909	5.49947	2.27864e-07	5.93353e-06
Srpx2	2.0735	4.7262	5.49418	2.32851e-07	6.05992e-06
Wasf2	2.03504	8.11846	5.4933	2.3369e-07	6.07823e-06
Nrp2	2.17186	6.97295	5.49282	2.34152e-07	6.08673e-06
Kyat3	1.91823	6.77972	5.49061	2.3628e-07	6.13848e-06
Rgcc	2.58619	5.24651	5.49047	2.36415e-07	6.13848e-06
Cadm3	-2.59396	7.82596	-5.48942	2.37431e-07	6.16131e-06
Rgs5	2.92226	6.48481	5.48861	2.38224e-07	6.17835e-06
Fam184b	-2.21435	6.74552	-5.48834	2.38489e-07	6.18166e-06
Tspan8	2.58402	4.08599	5.48472	2.42041e-07	6.27014e-06
Notch3	1.88755	6.25611	5.48148	2.4527e-07	6.35014e-06
Ccdc74a	2.00052	5.41909	5.47753	2.49265e-07	6.44985e-06
Rab33a	-2.15488	6.84292	-5.47648	2.5034e-07	6.47395e-06
	2.48301	4.42884	5.47521	2.5165e-07	6.5041e-06
Igfbp4	3.11967	8.69588	5.47398	2.52918e-07	6.53313e-06
Scel	2.61015	5.41464	5.47107	2.55939e-07	6.60738e-06
Cplx1	-2.5588	8.41824	-5.46572	2.61598e-07	6.74962e-06
Car14	2.44827	8.82534	5.46266	2.64895e-07	6.83078e-06
Dpt	2.85279	5.0057	5.45957	2.68256e-07	6.91349e-06
Lrrk1	1.98388	5.90577	5.45778	2.70227e-07	6.9603e-06
Cldn11	2.02932	4.04532	5.45713	2.70946e-07	6.97484e-06
Hrc	2.21237	6.92439	5.45674	2.71373e-07	6.98185e-06
Ctbs	1.99863	5.36673	5.45439	2.7399e-07	7.04517e-06
Slco2a1	1.91908	6.35462	5.4522	2.76451e-07	7.10439e-06
1110046J04Rik	1.74954	4.35104	5.4513	2.77471e-07	7.12655e-06
Fgf13	-2.12858	8.20128	-5.44841	2.80765e-07	7.20705e-06
	-2.12212	7.03362	-5.44719	2.82167e-07	7.23891e-06
Hecw1	-2.59115	6.05031	-5.44675	2.82666e-07	7.24444e-06
Wwc1	2.49793	7.79212	5.44672	2.82704e-07	7.24444e-06
Hnf4a	1.92658	6.22108	5.44423	2.85586e-07	7.31414e-06
2810037O22Rik	-2.36349	11.0506	-5.44322	2.86774e-07	7.34039e-06
Ptprb	2.82066	7.21341	5.44094	2.89451e-07	7.40471e-06
Sod3	2.46615	4.85165	5.43395	2.97815e-07	7.61437e-06
Fndc3b	2.15385	8.03459	5.43159	3.00704e-07	7.68388e-06
Tmprss11a	2.3471	3.90762	5.42887	3.04053e-07	7.76506e-06
Adgrg6	2.6748	6.26126	5.42516	3.08682e-07	7.87882e-06
Stard5	1.77238	5.1091	5.42459	3.09397e-07	7.89259e-06
Lrp1	2.21921	7.50115	5.4229	3.11541e-07	7.94279e-06
Kcnc1	-3.02197	7.36111	-5.41893	3.16618e-07	8.06767e-06
Ifit1bl1	2.92259	5.47724	5.41467	3.22157e-07	8.20418e-06
Gstm1	2.32403	6.87203	5.41043	3.27758e-07	8.34211e-06
Tmem27	4.28461	7.2989	5.40947	3.29044e-07	8.37011e-06
Tmprss2	1.9187	4.69629	5.40712	3.3221e-07	8.44588e-06
Ncf4	1.8387	5.01755	5.40545	3.3447e-07	8.49855e-06
BB283400	-3.18808	8.78161	-5.40014	3.4177e-07	8.67914e-06
Cast	2.43836	5.85339	5.39986	3.42161e-07	8.68419e-06
Col11a1	2.24973	5.9157	5.39908	3.43249e-07	8.70691e-06
Pcdh10	-2.88631	6.79814	-5.39799	3.44775e-07	8.74071e-06
Tnfrsf10b	1.59704	4.47373	5.39334	3.51358e-07	8.90259e-06
Abcb1a	2.68448	4.67022	5.39082	3.54969e-07	8.98903e-06
Rab3d	1.89629	6.70764	5.38921	3.57311e-07	9.04326e-06
Egfr	2.33285	5.54371	5.38765	3.59581e-07	9.0956e-06
Nr2e3	-3.51818	10.3403	-5.3856	3.62581e-07	9.16634e-06
Ebf3	-2.48065	7.70267	-5.3853	3.63029e-07	9.17254e-06
Kcnk1	-2.39282	7.99116	-5.38417	3.64692e-07	9.20939e-06
Sema3d	2.76019	5.33022	5.38378	3.65275e-07	9.21895e-06
Ace2	1.82496	3.83037	5.37994	3.71021e-07	9.35873e-06
Ntm	-2.59818	8.90201	-5.37428	3.79637e-07	9.5707e-06
Plp2	2.54747	7.10705	5.37326	3.81217e-07	9.60518e-06
Rbp1	3.25932	8.41831	5.37289	3.81786e-07	9.6138e-06
Tmem268	1.89447	5.89209	5.37276	3.81986e-07	9.6138e-06
Cmklr1	1.6404	4.32895	5.37162	3.8376e-07	9.65308e-06
Cd151	2.13578	6.47995	5.36941	3.87217e-07	9.73459e-06
Gimap1	1.72043	4.7268	5.36902	3.87834e-07	9.74467e-06
Syn3	-2.2333	5.43212	-5.36741	3.90369e-07	9.80292e-06
	-2.66307	7.49191	-5.36683	3.91295e-07	9.82069e-06
Insm1	-3.90314	7.60644	-5.36539	3.93578e-07	9.87249e-06
Hook1	-3.34199	6.96366	-5.36492	3.94335e-07	9.88599e-06
Samd4	2.28321	6.4501	5.36139	4.00023e-07	1.0023e-05
Vsnl1	-3.44111	7.08525	-5.35854	4.04676e-07	1.0134e-05
Tub	-3.20866	9.54345	-5.35812	4.05361e-07	1.01455e-05
Napb	-3.37731	7.67576	-5.35785	4.05806e-07	1.0151e-05
Aak1	-3.23597	8.8163	-5.35743	4.06488e-07	1.01624e-05
Tubb3	-3.54953	7.24377	-5.35694	4.07299e-07	1.01771e-05
Myof	1.92473	5.99003	5.35429	4.11696e-07	1.02812e-05
Enpp3	1.94112	4.95228	5.35055	4.1799e-07	1.04326e-05
	-2.21039	5.1019	-5.34963	4.19543e-07	1.04656e-05
	2.86506	6.09683	5.34605	4.2568e-07	1.06128e-05
Spon1	2.09115	5.64297	5.34566	4.26352e-07	1.06237e-05
Cd36	2.42645	4.57944	5.34278	4.31353e-07	1.07372e-05
Slitrk2	-2.55834	6.06087	-5.34276	4.31382e-07	1.07372e-05
Slc19a2	2.59314	6.84448	5.3416	4.33418e-07	1.07819e-05
Prdm8	-2.85509	8.9384	-5.34139	4.33781e-07	1.0785e-05
Glb1l2	-3.07828	6.95705	-5.34106	4.34358e-07	1.07934e-05
Dnase2a	2.7375	7.94917	5.3399	4.36401e-07	1.08382e-05
Yap1	2.11863	7.90392	5.33897	4.38062e-07	1.08734e-05
Rassf3	2.45642	6.34495	5.3385	4.38887e-07	1.08879e-05
Aif1	1.96199	4.58425	5.33581	4.43696e-07	1.10012e-05
Smpx	2.92771	4.78046	5.33231	4.50018e-07	1.11518e-05
C1qtnf1	1.79148	5.48862	5.3307	4.52962e-07	1.12186e-05
	-2.12263	5.99848	-5.32835	4.57293e-07	1.13196e-05
Pcbp3	-2.77443	10.3505	-5.32762	4.58649e-07	1.1347e-05
	-2.08484	7.47897	-5.32394	4.65518e-07	1.15106e-05
Id2	2.3776	7.76219	5.32299	4.67317e-07	1.15487e-05
Kank4	1.73251	5.40291	5.32114	4.70825e-07	1.16291e-05
Cntn1	-2.6058	8.89217	-5.31829	4.76281e-07	1.17574e-05
AI662270	2.07985	4.91293	5.31542	4.81824e-07	1.18877e-05
Decr1	2.18051	6.10393	5.31506	4.8253e-07	1.18986e-05
Chst14	1.74382	6.22207	5.31253	4.87497e-07	1.20145e-05
Tbc1d8b	2.3604	6.15734	5.30794	4.96612e-07	1.22325e-05
Lrrn4cl	1.78516	5.70639	5.30726	4.97979e-07	1.22595e-05
H2-M3	1.99144	6.59912	5.30555	5.01423e-07	1.23375e-05
Lpxn	1.97624	4.52655	5.30274	5.07138e-07	1.24713e-05
Cyp2e1	2.15858	5.08351	5.29614	5.20831e-07	1.28011e-05
Pou4f2	-2.90283	6.50116	-5.2923	5.2897e-07	1.2994e-05
Col4a3	2.51883	6.27698	5.29132	5.3106e-07	1.30383e-05
Gabra2	-3.45398	6.54379	-5.28893	5.36208e-07	1.31575e-05
Trip6	2.27082	6.78246	5.28879	5.36505e-07	1.31576e-05
Cybb	2.08011	4.39788	5.2875	5.39308e-07	1.32192e-05
Pdgfa	1.74405	7.08292	5.28032	5.5515e-07	1.36001e-05
Enpp3	2.00946	5.00275	5.2799	5.56071e-07	1.36137e-05
	2.25313	4.54757	5.2798	5.5631e-07	1.36137e-05
Ttyh1	-2.69885	8.06263	-5.2768	5.6306e-07	1.37714e-05
Retsat	2.37249	6.09848	5.27322	5.71256e-07	1.39643e-05
Pth1r	2.06374	6.02665	5.27014	5.78384e-07	1.41309e-05
Syt7	-2.25095	7.04411	-5.26744	5.84704e-07	1.42776e-05
Sumf1	2.67739	7.82033	5.26566	5.88891e-07	1.43721e-05
Ptbp2	-2.21588	7.72659	-5.26498	5.90517e-07	1.44039e-05
Txlnb	2.27471	3.76745	5.26303	5.95169e-07	1.45096e-05
Nrsn2	-2.0506	6.37574	-5.26266	5.96059e-07	1.45219e-05
Adgrb2	-2.5368	6.86051	-5.26255	5.96317e-07	1.45219e-05
Epb41l4b	2.3921	5.73311	5.25968	6.03254e-07	1.46829e-05
Shisa5	2.60069	8.35276	5.25725	6.09181e-07	1.48191e-05
Grn	2.20212	7.90928	5.25709	6.09566e-07	1.48205e-05
Snx9	1.92138	7.26782	5.25284	6.20074e-07	1.50679e-05
Tnfaip8l2	1.93249	5.29668	5.24679	6.35327e-07	1.54302e-05
Vsnl1	-2.95559	6.85838	-5.24369	6.43309e-07	1.56157e-05
	-2.2332	8.29472	-5.24273	6.45795e-07	1.56676e-05
Pcsk2	-2.97525	5.96752	-5.24126	6.49595e-07	1.5751e-05
Aox1	2.24967	5.04825	5.24114	6.49933e-07	1.5751e-05
Gabrb2	-3.25494	7.37623	-5.23982	6.53374e-07	1.58259e-05
Syt1	-3.00328	7.64557	-5.23838	6.57164e-07	1.59092e-05
Car12	1.87392	4.09392	5.23774	6.58857e-07	1.59416e-05
Krt6a	2.78025	6.08625	5.23747	6.59569e-07	1.59503e-05
Ube2ql1	-2.27374	6.96506	-5.23326	6.70817e-07	1.62136e-05
Slc2a3	-2.74666	7.52127	-5.22913	6.82018e-07	1.64755e-05
Six6	-2.9028	7.76864	-5.22728	6.87097e-07	1.65893e-05
Alox12	1.66195	5.09633	5.22321	6.98435e-07	1.68462e-05
Wif1	2.10379	4.06067	5.22319	6.98485e-07	1.68462e-05
	1.66047	5.0803	5.22196	7.01919e-07	1.692e-05
Sphkap	-2.9639	9.69029	-5.22066	7.05591e-07	1.69994e-05
4930512H18Rik	2.17454	4.5364	5.22035	7.06489e-07	1.70119e-05
Pcdh17	-2.57668	7.89466	-5.21693	7.16232e-07	1.72373e-05
Baiap2l1	1.57415	4.70412	5.21217	7.30029e-07	1.756e-05
Man1a	2.53637	6.86929	5.20946	7.38e-07	1.77423e-05
Mybpc1	2.49277	4.97997	5.20919	7.38789e-07	1.77518e-05
Sytl4	1.72398	4.21936	5.20739	7.44159e-07	1.78713e-05
Parp12	2.00968	7.24587	5.20702	7.45239e-07	1.78877e-05
1500015O10Rik	1.77342	4.18279	5.20621	7.47658e-07	1.79362e-05
Ltbp4	1.94518	5.58642	5.20583	7.48811e-07	1.79543e-05
Slc25a24	2.42968	6.01836	5.20234	7.59357e-07	1.81975e-05
Acaa2	1.84437	6.90759	5.20037	7.65358e-07	1.83316e-05
Ceacam1	2.07721	6.00765	5.19825	7.71893e-07	1.84783e-05
Irf8	1.75494	5.57936	5.1981	7.72361e-07	1.84797e-05
H6pd	2.14438	6.39419	5.19379	7.85793e-07	1.87883e-05
Filip1	2.06688	5.16656	5.19369	7.86092e-07	1.87883e-05
Akap2	2.29156	6.58553	5.19195	7.9158e-07	1.89094e-05
Cd300c2	2.18165	6.55293	5.18408	8.16923e-07	1.95045e-05
Nupr1	2.82239	6.98904	5.18292	8.20707e-07	1.95845e-05
Tmem64	2.45801	6.62252	5.18134	8.25918e-07	1.96984e-05
	-3.49447	6.10156	-5.17734	8.39211e-07	2.00049e-05
Fas	1.66642	4.76364	5.17693	8.40603e-07	2.00275e-05
Myoz2	2.11469	4.63671	5.17478	8.47828e-07	2.0189e-05
	-2.87227	8.33799	-5.17254	8.55473e-07	2.03603e-05
Ninj1	2.19877	7.90138	5.17204	8.57182e-07	2.03902e-05
Cacna2d3	-3.30045	7.71599	-5.16824	8.70278e-07	2.06908e-05
Rab3d	2.2788	5.5987	5.16707	8.74366e-07	2.0777e-05
Tram1l1	-2.10209	8.31659	-5.16673	8.75552e-07	2.07834e-05
Boc	2.48703	5.93445	5.16673	8.75556e-07	2.07834e-05
Cadm3	-2.15064	7.83436	-5.16624	8.77246e-07	2.08126e-05
Pak3	-2.79551	7.39706	-5.16372	8.86134e-07	2.10124e-05
Relb	2.06229	5.29417	5.16319	8.88003e-07	2.10456e-05
Cox6a2	2.61786	4.61437	5.16149	8.94066e-07	2.11782e-05
Kitl	2.41885	6.7612	5.15996	8.9952e-07	2.12962e-05
Ctnna2	-2.17823	6.139	-5.15446	9.19477e-07	2.17573e-05
Gm17750	-2.40607	6.11531	-5.15065	9.3355e-07	2.20787e-05
Prrg1	2.0458	5.63443	5.15046	9.34259e-07	2.20839e-05
Fyco1	-3.05744	8.59024	-5.14973	9.3699e-07	2.21368e-05
	-2.17265	10.036	-5.14874	9.40704e-07	2.22129e-05
C530008M17Rik	-3.27086	7.41619	-5.14845	9.41793e-07	2.2227e-05
Gm16364	1.68632	4.59552	5.14811	9.43045e-07	2.22449e-05
Lppos	1.67939	5.81912	5.1469	9.47628e-07	2.23413e-05
Mvp	2.2192	5.79114	5.14576	9.51951e-07	2.24315e-05
Retnla	2.22023	4.80588	5.14355	9.60343e-07	2.26175e-05
Mpzl2	2.54287	4.10306	5.14123	9.6929e-07	2.28103e-05
Ntrk2	-2.06723	5.08158	-5.14116	9.69542e-07	2.28103e-05
Prss23	1.92983	4.64653	5.13983	9.74711e-07	2.29199e-05
	-3.07449	7.91142	-5.13686	9.86299e-07	2.31803e-05
Pdk4	3.18675	5.5935	5.13662	9.87232e-07	2.31902e-05
	-2.5994	8.07089	-5.13601	9.89652e-07	2.32349e-05
Tns1	2.33112	5.67555	5.13293	1.00185e-06	2.35091e-05
Cend1	-3.17959	6.47492	-5.1311	1.00917e-06	2.36669e-05
Tgfb1i1	2.28747	6.49676	5.13099	1.00963e-06	2.36669e-05
Slc4a4	1.98375	6.28954	5.1303	1.01237e-06	2.3719e-05
Rbfox1	-2.32702	7.52137	-5.12944	1.01585e-06	2.37881e-05
Lhfpl2	2.37239	7.40636	5.12774	1.02274e-06	2.3937e-05
Chrnb2	-1.95976	6.7414	-5.11876	1.05997e-06	2.47953e-05
	2.16169	4.91095	5.11863	1.06051e-06	2.47953e-05
Osmr	1.95565	4.67739	5.11831	1.06183e-06	2.48134e-05
Ninj1	2.01239	6.38278	5.11459	1.07769e-06	2.51707e-05
Gstm1	2.28161	7.21676	5.11291	1.08491e-06	2.53263e-05
Upk1b	1.97977	5.44637	5.10936	1.10032e-06	2.56728e-05
Acss1	2.02709	5.29809	5.10479	1.12045e-06	2.61289e-05
Abcc9	2.84656	5.51234	5.10278	1.12945e-06	2.63253e-05
Cd72	1.91468	5.31106	5.10206	1.13268e-06	2.63813e-05
Kcnip1	-2.21135	6.8878	-5.10198	1.13302e-06	2.63813e-05
Slc1a2	-2.75792	9.18361	-5.10134	1.13591e-06	2.64347e-05
Cpne4	-2.15879	5.35349	-5.09736	1.15401e-06	2.68422e-05
Rit2	-3.21843	7.96959	-5.0969	1.15612e-06	2.68775e-05
C1qb	3.51545	6.383	5.09667	1.15718e-06	2.68882e-05
Rims2	-3.2961	8.68887	-5.09329	1.17279e-06	2.72259e-05
	-1.9383	5.19434	-5.09326	1.17292e-06	2.72259e-05
	-2.55226	6.36906	-5.0891	1.19246e-06	2.76653e-05
Dnajc6	-2.22624	10.2814	-5.08707	1.20211e-06	2.78746e-05
Dock5	2.22044	6.45334	5.08555	1.20934e-06	2.80279e-05
Hfe	2.48764	6.31244	5.0845	1.2144e-06	2.81308e-05
Cebpd	2.5437	6.39542	5.08265	1.22334e-06	2.83232e-05
Taf15	-2.51312	6.37832	-5.08113	1.23072e-06	2.84797e-05
Mybpc2	2.95443	5.32333	5.0786	1.24313e-06	2.87521e-05
Plec	1.98734	5.04794	5.0773	1.24955e-06	2.88857e-05
Itga7	2.01834	5.42662	5.0765	1.25351e-06	2.89623e-05
Ctsb	2.05853	7.10222	5.07457	1.26317e-06	2.91706e-05
	-2.77762	6.33448	-5.07422	1.26492e-06	2.9196e-05
Pparg	2.10055	5.79112	5.0728	1.27205e-06	2.93366e-05
Fezf2	-1.87046	5.91295	-5.07275	1.27231e-06	2.93366e-05
Col5a1	2.46959	6.22329	5.07255	1.27328e-06	2.93441e-05
Rapgef4	2.61845	6.75035	5.07063	1.283e-06	2.95529e-05
	2.40945	4.13096	5.0694	1.28927e-06	2.96821e-05
Il15	1.99283	4.742	5.06697	1.30174e-06	2.99539e-05
Anxa1	3.39036	7.25808	5.06597	1.30687e-06	3.00568e-05
Decr1	2.18044	7.88402	5.06241	1.32545e-06	3.04684e-05
Rpgrip1	-2.98931	10.1372	-5.05841	1.34658e-06	3.09383e-05
Amot	2.27345	6.55289	5.05769	1.35041e-06	3.10107e-05
Fbln1	2.39067	5.77274	5.05318	1.37474e-06	3.15533e-05
St6galnac5	-2.11072	6.25461	-5.04738	1.40658e-06	3.22677e-05
Samd7	-2.85717	7.04857	-5.0458	1.41539e-06	3.24533e-05
	-2.28427	5.64408	-5.04548	1.41719e-06	3.24781e-05
Tnik	-2.07777	7.914	-5.04168	1.43864e-06	3.29527e-05
Ak5	2.01864	6.69064	5.0412	1.44139e-06	3.29991e-05
Penk	2.45934	6.78425	5.03752	1.46245e-06	3.34642e-05
Mgll	2.61527	7.63414	5.03482	1.47817e-06	3.38068e-05
Plin4	1.87198	5.26695	5.03464	1.47918e-06	3.38128e-05
Rhbdf1	1.85968	6.55018	5.03264	1.49093e-06	3.4064e-05
Elovl1	1.83808	4.60594	5.02888	1.51318e-06	3.45548e-05
Scn1a	-3.55239	7.53681	-5.02524	1.53509e-06	3.50374e-05
Rbms1	2.85414	7.96394	5.0242	1.5414e-06	3.51636e-05
Synrg	-2.21923	8.02885	-5.01962	1.5695e-06	3.57868e-05
Tln1	2.29553	6.92625	5.01913	1.57252e-06	3.58375e-05
Frk	2.34294	4.92724	5.01785	1.5805e-06	3.5996e-05
Epb41	-2.79642	8.73014	-5.01775	1.58108e-06	3.5996e-05
Mical1	2.5452	6.18788	5.0149	1.59897e-06	3.6385e-05
Angpt1	1.87783	5.04944	5.01446	1.60174e-06	3.64281e-05
Slc4a7	-3.50579	8.24021	-5.01434	1.60248e-06	3.64281e-05
Plcg2	1.68689	6.47668	5.00335	1.67336e-06	3.80203e-05
Csf1r	1.85493	6.3888	5.00312	1.67485e-06	3.80349e-05
Strbp	-2.27128	8.96255	-4.99998	1.69568e-06	3.84886e-05
Slco3a1	1.85081	5.63278	4.99961	1.69821e-06	3.85126e-05
Ptgs1	1.63899	5.89364	4.99957	1.69845e-06	3.85126e-05
Rasl10b	-2.09762	8.02999	-4.99943	1.69935e-06	3.85138e-05
Scg2	-3.20758	8.03508	-4.99794	1.70935e-06	3.8721e-05
H2-D1	2.60707	8.60003	4.99498	1.72942e-06	3.91559e-05
Ehhadh	1.78127	5.57668	4.99291	1.74353e-06	3.94556e-05
Ptgs2	2.65945	5.08605	4.98753	1.78081e-06	4.0279e-05
Lrrc4	-2.40632	5.88482	-4.98612	1.79072e-06	4.04742e-05
Klc1	-2.48816	10.0499	-4.98604	1.79124e-06	4.04742e-05
Gimap8	2.24647	5.29851	4.98373	1.8076e-06	4.08234e-05
Itga8	2.05257	4.61435	4.97985	1.83533e-06	4.1429e-05
Rab29	2.13816	6.6498	4.97962	1.83705e-06	4.14471e-05
[truncated: 1,166 more rows]
