# Supplementary material for: Automated Hypothesis Generation to Identify Signals Relevant in the Development of Mammalian Cell and Tissue Bioprocesses, With Validation in a Retinal Culture System
Source: Front Bioeng Biotechnol. 2020 Jun 4;8:534. doi: 10.3389/fbioe.2020.00534 (PMC7287043; doi:10.3389/fbioe.2020.00534)
Supplement: TABLE S3 — Receptor type gene lists. [file Table_3.xlsx]

## Sheet: human_genelists
G-protein coupled receptors	Cytokine receptors	Ligand-gated ion channel receptors	Nuclear hormone receptors	Protein kise receptors
GPR19	KIR3DX1	CHR7	RXRB	BMPR1A
HRH1	SIGLEC12	TAS1R1	NR2F2	PINK1
GPRC5B	IL1RAPL2	ITPR1	RXRA	ATP5MF-PTCD1
MC2R	CLEC4E	TAS1R2	PPARG	PDGFRL
ADRA2A	VSTM1	ZACN	NR1D2	ACVR1B
ADGRG7	TRAV34	CHRNE	ESRRG	TGFBR2
TAS1R1	IL21R	RYR1	NR2C2	PTK7
GRM7	CLEC4A	CHR3	NR4A3	BMPR1B
OR10H3	TRAV20	CHRNB4	NR2F1	ACVRL1
CHRM2	TRAV5	HTR3E	NR6A1	AMHR2
GPR22	KIR2DS3	GABRR2	NR1H3	STAP1
GRM4	SLAMF7	GABRG2	ESR1	ACVR2A
RGR	LAG3	ATP5F1A	NR1I2	SLAMF6
MC3R	MAG	CHRNG	RARG	ACVR1
P2RY12	KIR2DS5	GABRA6	NR1D1	ACVR2B
HTR2A	ASGR1	GABRA5	NR4A2	STAP2
PAQR7	IL20RB	CHR1	NR5A2	PIM2
DRD3	LY9	ATP6V1B1	ESR2	PIM3
OPRM1	AGER	SHROOM4	NR2F6	BMPR2
GPR107	CEACAM7	TAS1R3	NR2E1	ACVR1C
ADGRD2	BMPR1A	GABRD	NR2E3	TGFBR1
ADGRG4	SIGLEC14	GABRR3	HNF4G	FGFRL1
MTNR1B	IL2RA	GABRA2	NR3C2	PTCD1
GPR62	CD207	CHR2	VDR
TAS1R2	KIR2DS1	ITPR2	NR5A1
HTR6	IL18R1	CHRFAM7A	PPARA
OPRK1	TRAC	GABRA1	PPARD
FFAR4	CD274	CHR4	NR1H4
HRH2	KIR3DL1	GABRB1	RXRG
ADGRB2	KIR2DL5B	ITPR3	HNF4A
HTR7	CD209	CHR10	ESRRB
PTGER3	TNFRSF17	CHRNB3	RARA
GNB1L	IL1RL2	HTR3B	NR1H2
MCHR1	SIGLECL1	HTR3C	RARB
LPAR3	TARM1	GABRP	NR3C1
OPRD1	ACVR1B	SHROOM1	ESRRA
PTAFR	CLEC10A	RYR3	THRA
GPR45	IL1R2	HTR3D	PGR
OR10H4	KIR2DL5B	RYR2	NR2C1
MC4R	SIGLEC10	CHR5	THRB
GRM8	IFR2	GLRA4	NR1I3
LPAR5	TAPBP	CHRNB2	NR4A1
CNR1	CD79A	GABRG1	AR
GNRHR	TGFBR2	GLRA1
LPAR1	KIR2DL5A	GLRB
CELSR2	NCR1	HTR3A
ADORA2B	BMPR1B	SHROOM2
MLNR	IL2RB	ATP6V1B2
GRM2	IL1RAP	CHR9
ADRA1A	TRAV39	GABRA4
CNR2	IL1RL1	GABRA3
PROKR2	IL1R1	GLRA3
NPFFR1	LILRA1	GABRR1
HTR2C	ACVRL1	GABRB3
FPR1	F3	GABRB2
GPBAR1	FCER2	GABRE
OPRL1	SIGIRR	ATP6V1A
OR10J6P	KIR3DS1	GPRC6A
HCRTR1	TRAV26-2	CASR
ADORA3	CLEC19A	ATP5F1B
ADGRG2	TRAV10	SHROOM3
PAQR8	KIR2DS2	GABRG3
CCKAR	TRAV26-1	GLRA2
HTR1E	CD2	CHRNB1
ADGRG1	LILRB5	GABRQ
TAS1R3	IL22RA1	CHRND
RRH	CD33	CHR6
GPR63	SLAMF8
ADRA1D	AMHR2
SLC52A1	SIGLEC8
GPR6	ACVR2A
HTR1A	TRAV1-1
ADRA2B	KIR3DL3
FZD8	TRAV30
FZD9	TRAV4
CHRM1	TRAV36DV7
HTR1D	SLAMF6
GPR34	ACVR1
GPR68	TRAV1-2
OR10H1	CEACAM21
GPR33	KIR2DS1
FZD10	TRAV35
ADRB3	TRAV17
OR5T1	ACVR2B
SFRP5	LILRB1
HTR5A	TRAV13-1
S1PR3	SIGLEC11
GPR27	IL7R
GPR89A	KIR3DP1
AVPR1A	TRAV27
DRD4	KIR2DS3
ADGRG3	KIR2DL1
OR10H2	CD244
FPR3	LILRA2
AVPR1B	LILRA4
OR6T1	CD48
GHSR	LILRB3
HTR4	IFR1
GPR149	IL1RAPL1
CYSLTR2	IL10RB
OPN1SW	BMPR2
HCRTR2	HEPACAM
OR5T2	IGSF1
PTGER4	MPL
GRM6	TRAV6
RXFP4	CLEC4F
S1PR4	SLAMF9
MTNR1A	ASGR2
ADRA1B	LEPROTL1
OR11H7	LILRA3
GPR32P1	TRAV21
OPN1MW	CLEC4M
ADORA2A	KIR2DP1
ADGRE1	IL10RA
LTB4R	IL20RA
GPR50	CD79B
NPBWR1	CLEC6A
GPR1	TAPBPL
HTR1F	LILRA5
CELSR1	LILRB4
SLC52A3	SIGLEC9
CCKBR	TRAV25
SFRP2	IFNGR2
ADGRG5	ACVR1C
DRD2	SIGLEC16
GNRHR2	TRAV7
ADGRB1	KIR2DL5B
GPR150	IFNLR1
GPR12	CSF2RB
LTB4R2	NGFR
SSTR1	VSTM5
PTGER2	TGFBR1
FZD1	EPOR
ADGRG6	LILRB2
CHRM3	KIR2DS5
ADGRE3	SIGLEC7
S1PR1	IL18RAP
BTRC	TRAV24
GABBR1	IL4R
NMUR2	KIR3DL2
AVPR2	IFNGR1
GALR1	CLEC4D
FZD4	TRAV13-2
GRM5	LAIR1
P2RY13	IL9R
OR5T3	SLAMF1
SMO	SIGLEC6
OR56A5	LAIR2
HTR2B	CD84
ADGRL3	FCAR
OPN1MW2	KIR2DL3
GPRC5A	KIR2DL5B
FZD6	GP6
OPN1MW3	NCR3LG1
RXFP3	A1BG
GPR182	CLEC4G
GPR146	SIGLEC5
SSTR3	KIR2DL4
GPR3	CLEC17A
GPR119	IL22RA2
NPFFR2	LEPROT
OXTR	LILRA6
GALR3	KIR2DL2
GPR84	CLEC4C
GPR61	KIR2DS4
HTR1B
GPR101
CMKLR1
FZD3
ADGRL1
GPR171
ADGRE2
OPN4
PTGDR2
GPER1
UTS2R
CELSR3
OPN3
GPR78
GPR32
OPN5
GRM1
GPR87
CRCP
LPAR2
SSTR5
CHRM5
MC5R
GRM3
TBXA2R
ADRB2
OR11H4
C5AR1
GPR88
PTGFR
HRH3
OR56A1
CD97
QRFPR
GPR89B
FRZB
NPSR1
SFRP1
FZD5
OR10H5
GALR2
KISS1R
C3AR1
FZD7
ADRB1
ADGRL2
GPRC6A
CYSLTR1
SSTR4
GPRC5D
CHRM4
OR13F1
CASR
PTGER1
SLC52A2
SSTR2
GPR173
NPBWR2
NTSR2
ADGRD1
ADGRB3
XPR1
GPRC5C
FZD2
ADGRE4P
MC1R
OR56A4
SFRP4
OR10J5
DRD5
GPR108
TBL3
S1PR5
GPR132
C5AR2
GPR26
NTSR1
MCHR2
P2RY14
GPR156
ADRA2C
RHO
S1PR2
ADGRL4
FPR2
PTGDR
GPR52
DRD1
ADORA1
PTGIR
PROKR1
OPN1LW
HRH4
GPR85
NMUR1

## Sheet: mouse_genelists
Cytokine receptors	G-protein coupled receptors	Ligand-gated ion channel receptors	Nuclear hormone receptors	Protein kise receptors
Igsf1	Cckbr	Kcnh3	Rxrg	Bmpr2
Mypn	Gpr87	Chr6	Ppard	Acvr2a
Neo1	Avpr2	Vmn2r106	Nr1d2	Pim1
Cntn4	Qrfpr	Vmn2r29	Nr6a1	Tgfbr1
Bmpr2	Adora3	Kcnh4	Nr2e3	Fam195b
Lilrb3	Olfr1101	Htr3b	Rxrb	Acvr1c
Siglech	Brs3	Ryr2	Nr5a2	Pim3
Cdon	Paqr8	Vmn2r76	Nr2f2	Acvr2b
Il12rb1	Vmn2r106	Tas1r1	Nr0b1	Plxnc1
Tarm1	Gpr146	Vmn2r41	Rorb	Acvrl1
Il1rapl2	Vmn2r29	Gabra3	Nr1i2	Plx2
Gpr150	Gpr39	Vmn2r1	Nr3c1	Amhr2
Cntn6	S1pr2	Hcn3	Vdr	Bmpr1a
Cd27	Olfr741	Vmn2r94	Rxra	Bmpr1b
Lair1	Sstr5	Vmn2r80	Nr1i3	Acvr1
Acvr2a	Htr7	Hcn2	Pgr	Lrpprc
Tnfrsf25	Gprc5d	Vmn2r48	Nr2e1	Pdgfrl
Gm8909	Gpr176	Vmn2r18	Nr5a1	Tgfbr2
Osmr	Adra2b	Vmn2r68	Nr3c2	Aatk
Clec4a1	Agtr2	Kcnh8	Hnf4a	Fam195a
Il22ra1	Vmn2r76	Gria1	Nr1h3	Slamf6
Clec4b1	Tas1r1	Vmn2r70	Nr0b2	Stap1
Dscaml1	Vmn2r41	Vmn2r40	Esrrb	Plx3
Tgfbr1	Cd97	Vmn2r118	Nr1h5	Acvr1b
Igsf10	F2r	Vmn2r77	Rara	Plxnd1
Tmem25	Oprd1	Vmn2r82	Thra	Pim2
Gm14548	Vmn2r1	Hcn4	Nr1h2	Stap2
Raet1e	Mrgprb2	Vmn2r78	Rorc	Pask
H2-Q6	Htr1f	Vmn2r12	Rarb	Plx1
H2-M3	Taar6	Vmn2r35	Nr2f6	Plx4
Ccr1	Vmn2r94	Chr7	Esrrg	Ptcd1
Il1r2	Celsr2	Vmn2r98	Ar	Sik3
Hfe	Vmn2r80	Vmn2r31	Nr4a3	Ptk7
Acvr1c	Lphn2	Vmn2r2	Pparg
Nexn	Gpr133	Glra2	Ppara
Cd3g	Vmn2r48	Kcnh5	Hnf4g
Tgfbr3	Vmn2r18	Vmn2r88	Rarg
Raet1b	Vmn2r68	Vmn2r44	Esrra
Cd4	Pcdh8	Vmn2r83	Nr2c2
Eng	Lpar2	Kcnh2	Nr1d1
Cntn5	Ptgir	Vmn2r71	Rora
Il11ra1	Gpr3	Cngb3	Thrb
Gm7030	Ccr1	Gria2	Nr4a2
H2-M11	Pcdhb4	Vmn2r63	Nr2c1
Il1r1	Gpr55	Shroom1	Nr2f1
Tnfrsf14	Adcyap1r1	P2rx4	Nr1h4
Il2rg	Sfrp1	Gabra1	Nr4a1
Il2ra	Vmn2r70	Vmn2r17
Ifngr2	Vmn2r40	Chr1
4931406B18Rik	Trhr2	Itpr3
H2-Q2	Olfr1348	Gabrp
H2-Q10	Agtr1b	Vmn2r38
Ncam1	Vmn2r118	Vmn2r45
Il9r	Vmn2r77	Vmn2r95
Robo2	Olfr739	Vmn2r89
Lifr	Gpr126	Cnga2
Ltbr	Htr5b	Vmn2r52
Cd209g	Fpr2	Gabrr3
H2-M10.3	Chrm2	Atp6v1b1
Siglec12	Vmn2r82	Vmn2r20
Il12rb2	Tacr1	Vmn2r93
Crlf2	Cdh16	Shroom2
Acvr2b	C5ar2	Itpr2
Palld	P2yr13	Vmn2r85
Tapbp	Gpr115	Vmn2r47
H2-M5	Gpr82	Atp5a1
Ccr1l1	Gpr157	Chrnb2
Csf3r	Gpr83	Itpr1
Speg	P2ry10	Vmn2r57
Clec4f	Ednrb	Chr10
Azgp1	Ntsr2	Vmn2r34
Tnfrsf18	Htr4	Vmn2r46
Tnfrsf8	Vmn2r78	Gabra4
Cd274	Vmn2r12	Vmn2r112
Acvrl1	Pcdhb6	Vmn2r4
H2-M10.1	Vmn2r35	Chr5
Alpk3	S1pr1	P2rx6
Relt	Vmn2r98	Grin3b
Dppa1	Vmn2r31	Atp6v1a
Oscar	Vmn2r2	Shroom3
Il2rb	P2ry4	Gabrb1
9230019H11Rik	Olfr738	Vmn2r109
Cntn2	Olfr583	Vmn2r104
Gm14378	Gpr75	Vmn2r66
Siglec1	Oprl1	Vmn2r16
Amhr2	Gpr50	Vmn2r101
A1bg	P2ry12	Vmn2r124
Cntn1	Olfr460	Vmn2r105
Ngfr	Taar4	Vmn2r115
Dapk1	Vmn2r88	Grin2d
Bmpr1a	Vmn2r44	Gabrd
Dcc	Ffar4	Vmn2r96
Cd209d	Vmn2r83	Gabrb3
H2-Q1	Celsr1	Vmn2r28
Slamf9	Grm2	Vmn2r33
Bmpr1b	Gpr182	Chrnb3
Treml1	Vmn2r71	Vmn2r50
Slamf1	Gpr20	Glra1
Il7r	Hrh1	Ryr1
H2-K1	Cysltr2	Vmn2r22
Nfasc	Olfr566	Gabrg2
Leprotl1	Htr2a	Shroom4
Acvr1	Vmn2r63	Vmn2r9
Mill1	Emr1	Hcn1
Cd22	Olfr1093	Grin2c
Clm	Prlhr	Vmn2r23
Prtg	Olfr239	Gm9268
Ccr9	Fpr-rs3	Chr3
Kir3dl2	Grm6	Vmn2r19
Clec4g	Ccr1l1	Grik4
Chl1	Gpr171	Casr
Cxcr4	Olfr509	Vmn2r11
Clec4a3	Vmn2r17	Vmn2r55
Kir3dl1	Gnb1l	Chrng
Ifr1	Pcdhgb6	P2rx1
Tnfrsf1a	Pcdh15	Vmn2r100
Il21r	Cnr1	Grid2
Cntn3	Gpr124	P2rx5
Tnfrsf17	Ptger3	Vmn2r43
Tcra	Gm6821	Vmn2r110
Igdcc4	Gpr63	Vmn2r114
H2-Bl	Gpr27	Vmn2r25
Cmklr1	Vmn2r38	Vmn2r36
Il18r1	Vmn2r45	Vmn2r121
Ptprq	Vmn2r95	Cnga3
Ncr1	Vmn2r89	Vmn2r21
Timd4	Trhr	Chr4
H2-T10	Vmn2r52	Cnga1
Ccr2	Pcdhb17	Gabrb2
H2-M9	Gpr84	Grin2a
Leprot	Pcdhb15	Chr2
Mpl	Fzd10	Atp6v1b2
Sdk2	Npy1r	Htr3a
Tnfrsf26	Olfr919	Vmn2r27
Pira2	Hcar1	Vmn2r15
Cd3d	Gpr152	Vmn2r111
Ebi3	Olfr55	Vmn2r60
Vsig10	4931417E11Rik	Chrnb4
Robo1	Crcp	Vmn2r108
Tgfbr2	Pcdhb9	Gabrg1
Timd2	Pth2r	Kcnh7
Slamf7	Opn1sw	Vmn2r113
Il23r	Hrh4	Gria4
Ncam2	Gnrhr	Atp5b
Igsf9b	Vmn2r20	P2rx3
Siglecg	Calcrl	Vmn2r37
Havcr1	Vmn2r93	Vmn2r24
H2-Q8	Vmn2r85	Chrnb1
Nrcam	Vmn2r47	P2rx7
Ackr4	Olfr740	Vmn2r91
Cd1d1	Olfr1102	Gabrg3
Raet1d	Pcdhb13	Vmn2r103
Xcr1	Mrgpra2	Vmn2r84
Cd1d2	Hrh2	Vmn2r26
Il6ra	Mrgprh	Vmn2r3
Sigirr	Gpr101	Vmn2r32
Fcgrt	Vmn2r57	Cnga4
Lilra6	Pcdhb3	Vmn2r7
Csf2rb	Tmem116	Vmn2r74
Gpr165	Oprm1	Gabra2
Ccr4	Vmn2r34	Vmn2r107
Vsig10l	Vmn2r46	Vmn2r72
Obscn	Taar3	Vmn2r97
Cd79b	Olfr248	Vmn2r65
H2-D1	Bdkrb2	Grid1
H2-M1	Vmn2r112	Vmn2r49
Ccr8	Pcdhb1	Vmn2r92
Cxcr6	Vmn2r4	Gabrq
Mill2	Olfr749	Vmn2r81
Clec4a4	Glp1r	Vmn2r87
Ly9	Taar9	Gabra6
Tnfrsf9	Npy2r	Vmn2r54
Ccr6	Pcdhb12	Gprc6a
Cd8a	Ccr9	Tas1r2
Il1rap	F2rl3	Vmn2r58
Gp6	Ptger2	Vmn2r99
Slamf6	Pcdhb2	Vmn2r62
H2-M10.5	Olfr743	Vmn2r73
Havcr2	Chl1	Grik5
H2-M2	Cxcr4	Vmn2r39
Il20rb	Olfr5	Vmn2r120
Fcer2	Taar8b	Gria3
Clec4e	Ffar1	Gm14496
Clec4b2	Chrm5	Vmn2r42
H2-Q4	Sfrp4	Vmn2r10
Il4r	Gpr128	Kcnh1
Gm15448	Olfr1016	Kcnh6
H2-T3	Mrgpra6	Vmn2r51
Ccr7	Gipr	Gabra5
Tnfrsf11b	F2rl2	P2rx2
Prlr	Vmn2r109	Vmn2r56
Il18rap	Vmn2r104	Glra4
Gm21970	Gpr132	Grin1
Ccr3	Gpr151	Chrne
Siglec5	Vmn2r66	Vmn2r69
Il5ra	Olfr742	Vmn2r116
Epor	Pcdhga4	Vmn2r90
H2-T24	Olfr461	Chr9
H2-T22	Taar7a	Grik3
Il3ra	Pcdhb21	Vmn2r86
Myot	Celsr3	Vmn2r75
Asgr1	Cmklr1	Grin2b
Tnfrsf4	Vmn2r16	Tas1r3
Cd48	Htr6	Grik2
Mgl2	Ltb4r	Vmn2r14
Il1rl1	Glp2r	Vmn2r117
Cd40	Gpr34	Grin3a
Il6st	Gpr6	Vmn2r67
H2-M10.4	Vmn2r101	Ryr3
Sdk1	Npy6r	Vmn2r59
Ulbp1	Gpr119	Chrnd
Hmcn2	Mc3r	Vmn2r8
Siglec15	Vmn2r124	Gabre
Cxcr1	Sctr	Glrb
Gp49a	Ptprq	Vmn2r102
Acvr1b	Vmn2r105	Vmn2r53
Cd300c	Vmn2r115	Vmn2r5
Raet1a	Drd2	Glra3
Fcamr	Nmur1	Vmn2r30
H2-T23	Crhr2	Gabrr2
Cntfr	Olfr1321	Vmn2r61
Tnfrsf11a	Paqr7	Cngb1
Fas	Gpr65	Vmn2r6
Cxcr3	Vmn2r96	Vmn2r79
Cxcr5	Gpr114	Gabrr1
Igdcc3	Ccr2	Vmn2r13
Ifnlr1	Gpr123
Boc	Gpr4
Mr1	Olfr474
Il13ra1	Mc2r
Il27ra	Adra2c
Il11ra2	Grpr
Faim3	Fpr-s1
Cd209b	Olfr736
Il20ra	Cysltr1
H2-Q9	Gpr17
Igsf9	Kiss1r
Clec6a	Htr2c
Cd84	Paqr6
Robo4	Vmn2r28
Cx3cr1	P2ry2
F3	Mrgprx2
Cd207	Olfr585
Raet1c	Paqr9
Tnfrsf21	Gpr37
Il31ra	Mrgpra4
H60b	Gpr19
Ifr2	Mrgpra7
Il10rb	Bai1
Ccr5	Vmn2r33
H2-L	Bdkrb1
Ackr2	Lphn3
Nradd	Drd1
Clec10a	Vmn2r50
Lilra5	Npsr1
Csf2rb2	Rxfp4
Lag3	Prokr1
Gm11127	Vmn2r22
Igsf21	Mchr1
Asgr2	Gpr139
Cd33	Galr1
Dscam	Gpr52
Ghr	Eltd1
Cd209a	Mrgprb5
Tnfrsf10b	Olfr479
Vcam1	Gpr68
Lilrb4	Vmn2r9
Cxcr2	Ntsr1
Cd300a	Gpr89a
Cd244	Ptger4
Il10ra	Ptgdr2
Ifngr1	Gper1
Cd209f	Pcdhb19
Clec4d	Tacr2
Lepr	Taar7e
Robo3	Htr1a
H2-M10.2	Olfr1346
Tnfrsf1b	Gpr135
Tapbpl	Igsf9b
Crlf1	Npy5r
Cd209c	Vmn2r23
Ackr3	Fpr-rs6
Cd79a	Gm9268
L1cam	Gpr107
Ccrl2	Taar2
Cd47	Olfr820
Gm20489	Olfr150
Cd2	Vmn2r19
H60c	Casr
Slamf8	Tacr3
H2-M10.6	Ackr4
Hmcn1	Vmn2r11
Cd7	Mrgpre
Clec4a	Gpr64
Gm12169	Vmn2r55
Ccdc141	Xcr1
Il1rl2	Agtr1a
H2-Q7	Gpr25
Il1rapl1	A530099J19Rik
Mag	Fzd2
Il22ra2	Taar8c
Cd209e	Vmn2r100
Cd300lg	Fzd4
Mylk	Gpr165
Il13ra2	Ccr4
Pigr	P2ry14
	Pcdhb20
	Vmn2r43
	Npffr1
	Pcdhb11
	Htr1d
	Vmn2r110
	Vmn2r114
	Fpr1
	Vmn2r25
	Opn4
	Npy4r
	Vmn2r36
	Vmn2r121
	Pcdhb16
	Gpr174
	Ccr8
	Hrh3
	Cxcr6
	Olfr1354
	Vmn2r21
	Taar7d
	Nmbr
	Ccr6
	Gpr35
	Pcdhb5
	S1pr5
	Npffr2
	Fzd1
	Mrgpra8
	Adra2a
	S1pr3
	Adora1
	Taar7b
	Sstr2
	Mrgprx1
	Htr5a
	Taar1
	Oxgr1
	Hcrtr1
	Mtnr1a
	Adrb1
	Xpr1
	Mrgprf
	Gpr111
	Taar5
	Pcdhb18
	Bai2
	Grm4
	Vmn2r27
	Vmn2r15
	Gabbr2
	Fzd5
	Gpr26
	Vmn2r111
	Vmn2r60
	Mrgpra1
	Vmn2r108
	Ccr7
	Pgr15l
	Gm4461
	Olfr1355
	Mrgprb4
	Frzb
	Npbwr1
	Jkamp
	Galr2
	Pth1r
	Mc5r
	Opn1mw
	Vmn2r113
	Pcdhb14
	Ccr3
	Adora2a
	Gpr149
	Chrm1
	Vmn2r37
	Gabbr1
	Vmn2r24
	Uts2r
	Pcdhb7
	S1pr4
	Vmn2r91
	Htr1b
	Olfr16
	Vmn2r103
	Vmn2r84
	Cxcr1
	Vmn2r26
	Fpr-rs7
	Mc4r
	Vipr1
	Grm5
	Vmn2r3
	Mrgpra3
	Adora2b
	Gpr88
	Gpr110
	Avpr1b
	Vmn2r32
	Tbxa2r
	Gpr142
	Vmn2r7
	Opn3
	Gpr97
	Mrgprb8
	Pcdhb10
	Gpr45
	Gm21956
	Vmn2r74
	C130060K24Rik
	Gprc5b
	Cxcr3
	Cxcr5
	Ptger1
	Olfr473
	Vmn2r107
	Gpr85
	Pcdha4
	Drd3
	Adra1b
	Vmn2r72
	Mrgprg
	Fzd7
	Mrgpra5
	Fpr-rs4
	Sucnr1
	Lpar3
	Vmn2r97
	Vmn2r65
	Gpr161
	Grm8
	Grm3
	Gpr33
	Sstr1
	Htr2b
	Olfr96
	Aplnr
	Smo
	Fzd3
	Igsf9
	Rrh
	Mc1r
	Vmn2r49
	P2ry1
	Olfr746
	Vmn2r92
	Cnr2
	Pcdh10
	Ptgfr
	Cdhr4
	Cx3cr1
	C3ar1
	Olfr1094
	Mrgprb3
	Olfr63
	Chrm4
	Vmn2r81
	Hcrtr2
	Vmn2r87
	Ltb4r2
	Gpr61
	Vmn2r54
	Olfr472
	Mrgprd
	Lpar5
	Rho
	Gprc6a
	Tas1r2
	Gcgr
	Gpr113
	Olfr683
	Ccr5
	Vmn2r58
	Vmn2r99
	Ptgdr
	Drd4
	Gpr173
	Vmn2r62
	Ackr2
	Vmn2r73
	Sstr3
	Olfr744
	Oxtr
	Gpr37l1
	Gpr18
	Vmn2r39
	Mrgprb1
	Avpr1a
	Paqr5
	Bai3
	Fzd6
	Gpr15
	Gpr31
	Vmn2r120
	Lpar6
	Lphn1
	A630033H20Rik
	Tbl3
	Ffar2
	Gm14496
	Lpar1
	Calcr
	Vmn2r42
	F2rl1
	Vmn2r10
	Drd5
	Taar8a
	Vmn2r51
	Mrgpra9
	Olfr1347
	Gpr22
	Vmn2r56
	Fzd8
	Gpr183
	Gpr112
	Adra1a
	Vmn2r69
	Vmn2r116
	Cxcr2
	Ghrhr
	Gpr62
	Vmn2r90
	Ffar3
	Robo3
	Chrm3
	Ednra
	Gpr12
	Sfrp5
	Adrb3
	Gpr141
	Vmn2r86
	Sfrp2
	Rxfp3
	P2ry6
	Vmn2r75
	Taar7f
	Gpr116
	Grm1
	Ackr3
	Gpr56
	Olfr275
	Tas1r3
	Vipr2
	Fzd9
	Olfr748
	Ccrl2
	Hcar2
	Vmn2r14
	Vmn2r117
	Slc52a3
	Adrb2
	Slc52a2
	Adra1d
	Eva1c
	Vmn2r67
	Gpr1
	Olfr8
	Opn5
	Ghsr
	Vmn2r59
	Olfr417
	Gpr21
	Vmn2r8
	Vmn2r102
	Pcdhb8
	Vmn2r53
	C5ar1
	Vmn2r5
	Vmn2r30
	Vmn2r61
	Lpar4
	Nmur2
	Crhr1
	Gprc5c
	Pcdhb22
	Gpr108
	Oprk1
	Olfr684
	Olfr1336
	Vmn2r6
	Emr4
	Ptafr
	Vmn2r79
	Cckar
	Gprc5a
	Olfr745
	Olfr747
	Mtnr1b
	Vmn2r13
	Prokr2
	Olfr459
	Grm7
	Gpr125
