# Supplementary material for: Automated Hypothesis Generation to Identify Signals Relevant in the Development of Mammalian Cell and Tissue Bioprocesses, With Validation in a Retinal Culture System
Source: Front Bioeng Biotechnol. 2020 Jun 4;8:534. doi: 10.3389/fbioe.2020.00534 (PMC7287043; doi:10.3389/fbioe.2020.00534)
Supplement: TABLE S4 — GO enrichment analysis. [file Table_4.xlsx]

## Sheet: Enriched GO function terms
GO Term	Description	P-value	FDR q-value	Enrichment	N	B	n2	b3	Genes
GO:0005201	extracellular matrix structural constituent	2.42e-14	7.54e-11	3.59	5024	78	772	43	[Col12a1 - collagen, type xii, alpha 1, Fbln5 - fibulin 5, Col14a1 - collagen, type xiv, alpha 1, Aspn - asporin, Sparc - secreted acidic cysteine rich glycoprotein, Col18a1 - collagen, type xviii, alpha 1, Ntn1 - netrin 1, Col3a1 - collagen, type iii, alpha 1, Tgfbi - transforming growth factor, beta induced, Lamb1 - laminin b1, Scara3 - scavenger receptor class a, member 3, Col4a1 - collagen, t…
GO:0005539	glycosaminoglycan binding	1.88e-12	2.92e-09	4.15	5024	91	452	34	[Sulf1 - sulfatase 1, Anxa4 - annexin a4, Fgfr2 - fibroblast growth factor receptor 2, Anxa5 - annexin a5, Cd44 - cd44 antigen, Eng - endoglin, Pcolce - procollagen c-endopeptidase enhancer protein, Apoe - apolipoprotein e, Serpine2 - serine (or cysteine) peptidase inhibitor, clade e, member 2, Nrp2 - neuropilin 2, App - amyloid beta (a4) precursor protein, Cfh - complement component factor h, Bm…
GO:0019838	growth factor binding	1.64e-10	1.7e-07	2.78	5024	77	987	42	[Fgfr2 - fibroblast growth factor receptor 2, Fgfr1 - fibroblast growth factor receptor 1, Col3a1 - collagen, type iii, alpha 1, Tgfb3 - transforming growth factor, beta 3, Ntrk2 - neurotrophic tyrosine kinase, receptor, type 2, Ntrk3 - neurotrophic tyrosine kinase, receptor, type 3, Col4a1 - collagen, type iv, alpha 1, Eng - endoglin, Osmr - oncostatin m receptor, Sdcbp - syndecan binding protei…
GO:0008201	heparin binding	2.33e-09	1.81e-06	4.07	5024	71	452	26	[Anxa4 - annexin a4, Fgfr2 - fibroblast growth factor receptor 2, Anxa5 - annexin a5, Pcolce - procollagen c-endopeptidase enhancer protein, Serpine2 - serine (or cysteine) peptidase inhibitor, clade e, member 2, Apoe - apolipoprotein e, Nrp2 - neuropilin 2, App - amyloid beta (a4) precursor protein, Bmp4 - bone morphogenetic protein 4, Cfh - complement component factor h, Fstl1 - follistatin-lik…
GO:0004867	serine-type endopeptidase inhibitor activity	6.27e-09	3.91e-06	7.85	5024	22	378	13	[Tfpi - tissue factor pathway inhibitor, A2m - alpha-2-macroglobulin, Crim1 - cysteine rich transmembrane bmp regulator 1 (chordin like), Serping1 - serine (or cysteine) peptidase inhibitor, clade g, member 1, Itih5 - inter-alpha (globulin) inhibitor h5, Serpine2 - serine (or cysteine) peptidase inhibitor, clade e, member 2, Serpinb6a - serine (or cysteine) peptidase inhibitor, clade b, member 6a…
GO:1901681	sulfur compound binding	2.15e-08	1.12e-05	2.43	5024	115	828	46	[Anxa4 - annexin a4, Fgfr2 - fibroblast growth factor receptor 2, Fgfr1 - fibroblast growth factor receptor 1, Anxa5 - annexin a5, Pitpna - phosphatidylinositol transfer protein, alpha, Acbd5 - acyl-coenzyme a binding domain containing 5, Pcolce - procollagen c-endopeptidase enhancer protein, Acadl - acyl-coenzyme a dehydrogenase, long-chain, Postn - periostin, osteoblast specific factor, Apoe - …
GO:0038023	signaling receptor activity	2.48e-08	1.1e-05	1.82	5024	232	999	84	[Rarg - retinoic acid receptor, gamma, Ramp2 - receptor (calcitonin) activity modifying protein 2, Il13ra1 - interleukin 13 receptor, alpha 1, Itgb8 - integrin beta 8, Cd44 - cd44 antigen, Folr1 - folate receptor 1 (adult), Il17re - interleukin 17 receptor e, Ddr2 - discoidin domain receptor family, member 2, Ntrk2 - neurotrophic tyrosine kinase, receptor, type 2, Abcc9 - atp-binding cassette, su…
GO:0004888	transmembrane signaling receptor activity	5.31e-08	2.07e-05	1.99	5024	167	999	66	[Ramp2 - receptor (calcitonin) activity modifying protein 2, Il13ra1 - interleukin 13 receptor, alpha 1, Cd44 - cd44 antigen, Il17re - interleukin 17 receptor e, Ddr2 - discoidin domain receptor family, member 2, Ntrk2 - neurotrophic tyrosine kinase, receptor, type 2, Ntrk3 - neurotrophic tyrosine kinase, receptor, type 3, Abcc9 - atp-binding cassette, sub-family c (cftr/mrp), member 9, Osmr - on…
GO:0050840	extracellular matrix binding	7.05e-08	2.44e-05	5.71	5024	31	426	15	[Lgals3 - lectin, galactose binding, soluble 3, Lgals1 - lectin, galactose binding, soluble 1, Ntn4 - netrin 4, Dcn - decorin, Sparc - secreted acidic cysteine rich glycoprotein, Tgfbi - transforming growth factor, beta induced, Bgn - biglycan, Ecm1 - extracellular matrix protein 1, Cyr61 - cysteine rich protein 61, Tinagl1 - tubulointerstitial nephritis antigen-like 1, Spp1 - secreted phosphopro…
GO:0060089	molecular transducer activity	1.01e-07	3.14e-05	1.76	5024	249	999	87	[Rarg - retinoic acid receptor, gamma, Ramp2 - receptor (calcitonin) activity modifying protein 2, Il13ra1 - interleukin 13 receptor, alpha 1, Itgb8 - integrin beta 8, Cd44 - cd44 antigen, Folr1 - folate receptor 1 (adult), Il17re - interleukin 17 receptor e, Ddr2 - discoidin domain receptor family, member 2, Ntrk2 - neurotrophic tyrosine kinase, receptor, type 2, Abcc9 - atp-binding cassette, su…
GO:0005178	integrin binding	1.58e-07	4.48e-05	4.17	5024	74	342	21	[Fbln5 - fibulin 5, Itgbl1 - integrin, beta-like 1, Emp2 - epithelial membrane protein 2, Icam1 - intercellular adhesion molecule 1, Col3a1 - collagen, type iii, alpha 1, Tgfbi - transforming growth factor, beta induced, Fap - fibroblast activation protein, Itgb2 - integrin beta 2, Cd9 - cd9 antigen, Timp2 - tissue inhibitor of metalloproteinase 2, Nov - nephroblastoma overexpressed gene, Spp1 - …
GO:0005518	collagen binding	2.99e-07	7.77e-05	3.53	5024	39	767	21	[Aspn - asporin, Dcn - decorin, Sparc - secreted acidic cysteine rich glycoprotein, Ctsb - cathepsin b, Ddr2 - discoidin domain receptor family, member 2, Tgfbi - transforming growth factor, beta induced, Pdgfb - platelet derived growth factor, b polypeptide, Ccbe1 - collagen and calcium binding egf domains 1, Pcolce - procollagen c-endopeptidase enhancer protein, Antxr1 - anthrax toxin receptor …
GO:0030021	extracellular matrix structural constituent conferring compression resistance	4.52e-07	0.000109	17.23	5024	7	250	6	[Aspn - asporin, Dcn - decorin, Ogn - osteoglycin, Bgn - biglycan, Lum - lumican, Prelp - proline arginine-rich end leucine-rich repeat]
GO:0019955	cytokine binding	4.64e-07	0.000103	3.2	5024	51	738	24	[Il6st - interleukin 6 signal transducer, Ifnar2 - interferon (alpha and beta) receptor 2, A2m - alpha-2-macroglobulin, Ltbp4 - latent transforming growth factor beta binding protein 4, Cd44 - cd44 antigen, Ackr3 - atypical chemokine receptor 3, Tnfrsf1a - tumor necrosis factor receptor superfamily, member 1a, Zfp36 - zinc finger protein 36, Tgfb3 - transforming growth factor, beta 3, Nbl1 - neur…
GO:0050839	cell adhesion molecule binding	5.33e-07	0.000111	2.12	5024	118	986	49	[Itgb8 - integrin beta 8, Emp2 - epithelial membrane protein 2, Tln1 - talin 1, Neo1 - neogenin, Actn1 - actinin, alpha 1, Fap - fibroblast activation protein, Postn - periostin, osteoblast specific factor, Cd9 - cd9 antigen, Timp2 - tissue inhibitor of metalloproteinase 2, Dab2 - disabled 2, mitogen-responsive phosphoprotein, Fbln1 - fibulin 1, P2rx4 - purinergic receptor p2x, ligand-gated ion c…
GO:0046906	tetrapyrrole binding	3.62e-06	0.000704	3.45	5024	41	675	19	[Tcn2 - transcobalamin 2, Cyp4b1 - cytochrome p450, family 4, subfamily b, polypeptide 1, Suox - sulfite oxidase, Cat - catalase, Ptgis - prostaglandin i2 (prostacyclin) synthase, Ptgs1 - prostaglandin-endoperoxide synthase 1, Cyba - cytochrome b-245, alpha polypeptide, Upk3bl - uroplakin 3b-like, Cyp27a1 - cytochrome p450, family 27, subfamily a, polypeptide 1, Cyp2f2 - cytochrome p450, family 2…
GO:0004866	endopeptidase inhibitor activity	6.65e-06	0.00122	2.71	5024	46	969	24	[Tfpi - tissue factor pathway inhibitor, A2m - alpha-2-macroglobulin, Crim1 - cysteine rich transmembrane bmp regulator 1 (chordin like), Ctla2b - cytotoxic t lymphocyte-associated protein 2 beta, Serpinh1 - serine (or cysteine) peptidase inhibitor, clade h, member 1, Reck - reversion-inducing-cysteine-rich protein with kazal motifs, Wfdc17 - wap four-disulfide core domain 17, Serping1 - serine (…
GO:0030414	peptidase inhibitor activity	7.07e-06	0.00122	2.65	5024	49	969	25	[Tfpi - tissue factor pathway inhibitor, Ctla2b - cytotoxic t lymphocyte-associated protein 2 beta, Serpinh1 - serine (or cysteine) peptidase inhibitor, clade h, member 1, Itih5 - inter-alpha (globulin) inhibitor h5, Cstb - cystatin b, Serpine2 - serine (or cysteine) peptidase inhibitor, clade e, member 2, Serpinb6a - serine (or cysteine) peptidase inhibitor, clade b, member 6a, Serpina3n - serin…
GO:0020037	heme binding	7.95e-06	0.00131	3.44	5024	39	675	18	[Suox - sulfite oxidase, Cyp4b1 - cytochrome p450, family 4, subfamily b, polypeptide 1, Cat - catalase, Ptgis - prostaglandin i2 (prostacyclin) synthase, Ptgs1 - prostaglandin-endoperoxide synthase 1, Cyba - cytochrome b-245, alpha polypeptide, Upk3bl - uroplakin 3b-like, Cyp27a1 - cytochrome p450, family 27, subfamily a, polypeptide 1, Cyp2f2 - cytochrome p450, family 2, subfamily f, polypeptid…
GO:0001968	fibronectin binding	1.22e-05	0.0019	5.12	5024	20	540	11	[Igfbp3 - insulin-like growth factor binding protein 3, Mmp2 - matrix metallopeptidase 2, Igfbp5 - insulin-like growth factor binding protein 5, Igfbp6 - insulin-like growth factor binding protein 6, Comp - cartilage oligomeric matrix protein, Myoc - myocilin, Ccdc80 - coiled-coil domain containing 80, Thbs1 - thrombospondin 1, Thbs4 - thrombospondin 4, Ctgf - connective tissue growth factor, Cts…
GO:0030020	extracellular matrix structural constituent conferring tensile strength	1.32e-05	0.00196	4.03	5024	21	772	13	[Col12a1 - collagen, type xii, alpha 1, Col14a1 - collagen, type xiv, alpha 1, Col18a1 - collagen, type xviii, alpha 1, Col3a1 - collagen, type iii, alpha 1, Col4a1 - collagen, type iv, alpha 1, Col4a4 - collagen, type iv, alpha 4, Col1a2 - collagen, type i, alpha 2, Col9a3 - collagen, type ix, alpha 3, Col8a1 - collagen, type viii, alpha 1, Col6a3 - collagen, type vi, alpha 3, Col6a2 - collagen,…
GO:0061134	peptidase regulator activity	1.68e-05	0.00239	3.57	5024	67	378	18	[Tfpi - tissue factor pathway inhibitor, A2m - alpha-2-macroglobulin, Crim1 - cysteine rich transmembrane bmp regulator 1 (chordin like), Ctsc - cathepsin c, Serping1 - serine (or cysteine) peptidase inhibitor, clade g, member 1, Pcolce - procollagen c-endopeptidase enhancer protein, Itih5 - inter-alpha (globulin) inhibitor h5, Serpine2 - serine (or cysteine) peptidase inhibitor, clade e, member …
GO:0061135	endopeptidase regulator activity	1.93e-05	0.00261	4.07	5024	49	378	15	[Tfpi - tissue factor pathway inhibitor, A2m - alpha-2-macroglobulin, Crim1 - cysteine rich transmembrane bmp regulator 1 (chordin like), Serping1 - serine (or cysteine) peptidase inhibitor, clade g, member 1, Itih5 - inter-alpha (globulin) inhibitor h5, Serpine2 - serine (or cysteine) peptidase inhibitor, clade e, member 2, Serpinb6a - serine (or cysteine) peptidase inhibitor, clade b, member 6a…
GO:0005198	structural molecule activity	1.96e-05	0.00254	2.36	5024	207	339	33	[Marveld1 - marvel (membrane-associating) domain containing 1, Col12a1 - collagen, type xii, alpha 1, Fbln5 - fibulin 5, Aspn - asporin, Cldn1 - claudin 1, Col14a1 - collagen, type xiv, alpha 1, Ntn1 - netrin 1, Tgfbi - transforming growth factor, beta induced, Col3a1 - collagen, type iii, alpha 1, Scara3 - scavenger receptor class a, member 3, Mfap5 - microfibrillar associated protein 5, Cldn2 -…
GO:0005520	insulin-like growth factor binding	2.16e-05	0.00269	6.24	5024	17	426	9	[Igfbp3 - insulin-like growth factor binding protein 3, Igfbp4 - insulin-like growth factor binding protein 4, Igfbp5 - insulin-like growth factor binding protein 5, Crim1 - cysteine rich transmembrane bmp regulator 1 (chordin like), Igfbp6 - insulin-like growth factor binding protein 6, Nov - nephroblastoma overexpressed gene, Cyr61 - cysteine rich protein 61, Esm1 - endothelial cell-specific mo…
GO:0050431	transforming growth factor beta binding	2.25e-05	0.00269	4.91	5024	15	682	10	[Cd36 - cd36 antigen, Ltbp3 - latent transforming growth factor beta binding protein 3, Ltbp4 - latent transforming growth factor beta binding protein 4, Tgfbr2 - transforming growth factor, beta receptor ii, Tgfbr3 - transforming growth factor, beta receptor iii, Acvr1 - activin a receptor, type 1, Vasn - vasorin, Thbs1 - thrombospondin 1, Tgfb3 - transforming growth factor, beta 3, Eng - endogl…
GO:0005102	signaling receptor binding	3.37e-05	0.00389	1.46	5024	546	768	122	[Penk - preproenkephalin, Itgb8 - integrin beta 8, Gdf10 - growth differentiation factor 10, Fap - fibroblast activation protein, Apoe - apolipoprotein e, Nudt19 - nudix (nucleoside diphosphate linked moiety x)-type motif 19, Rtp4 - receptor transporter protein 4, App - amyloid beta (a4) precursor protein, Wls - wntless homolog (drosophila), Dab2 - disabled 2, mitogen-responsive phosphoprotein, F…
GO:0005509	calcium ion binding	4.52e-05	0.00504	1.8	5024	216	711	55	[Sulf1 - sulfatase 1, Gpd2 - glycerol phosphate dehydrogenase 2, mitochondrial, Sparc - secreted acidic cysteine rich glycoprotein, Gsn - gelsolin, Man1a - mannosidase 1, alpha, Ccbe1 - collagen and calcium binding egf domains 1, Capns1 - calpain, small subunit 1, Capn2 - calpain 2, Mmp12 - matrix metallopeptidase 12, Fstl1 - follistatin-like 1, Syt17 - synaptotagmin xvii, S100b - s100 protein, b…
GO:0030545	receptor regulator activity	5.87e-05	0.00631	2.75	5024	118	372	24	[Lgals3 - lectin, galactose binding, soluble 3, Ctf1 - cardiotrophin 1, Edn3 - endothelin 3, Vegfc - vascular endothelial growth factor c, Tgfb3 - transforming growth factor, beta 3, Pdgfb - platelet derived growth factor, b polypeptide, Dkk2 - dickkopf homolog 2 (xenopus laevis), Nbl1 - neuroblastoma, suppression of tumorigenicity 1, Gdf10 - growth differentiation factor 10, Metrnl - meteorin, g…
GO:0044548	S100 protein binding	9.04e-05	0.0094	22.78	5024	9	98	4	[Ezr - ezrin, S100a1 - s100 calcium binding protein a1, S100a6 - s100 calcium binding protein a6 (calcyclin), Anxa2 - annexin a2]
GO:0043236	laminin binding	9.17e-05	0.00922	7.41	5024	14	339	7	[Lgals3 - lectin, galactose binding, soluble 3, Lgals1 - lectin, galactose binding, soluble 1, Ntn4 - netrin 4, Ecm1 - extracellular matrix protein 1, Tinagl1 - tubulointerstitial nephritis antigen-like 1, Thbs1 - thrombospondin 1, Thbs4 - thrombospondin 4]
GO:0019199	transmembrane receptor protein kinase activity	9.91e-05	0.00966	2.61	5024	39	987	20	[Fgfr2 - fibroblast growth factor receptor 2, Fgfr1 - fibroblast growth factor receptor 1, Ddr2 - discoidin domain receptor family, member 2, Pdgfra - platelet derived growth factor receptor, alpha polypeptide, Ntrk2 - neurotrophic tyrosine kinase, receptor, type 2, Ntrk3 - neurotrophic tyrosine kinase, receptor, type 3, Tek - endothelial-specific receptor tyrosine kinase, Eng - endoglin, Pdgfrb …
GO:0048018	receptor ligand activity	0.000113	0.0107	2.78	5024	107	371	22	[Lgals3 - lectin, galactose binding, soluble 3, Ctf1 - cardiotrophin 1, Edn3 - endothelin 3, Vegfc - vascular endothelial growth factor c, Pdgfb - platelet derived growth factor, b polypeptide, Tgfb3 - transforming growth factor, beta 3, Nbl1 - neuroblastoma, suppression of tumorigenicity 1, Gdf10 - growth differentiation factor 10, Metrnl - meteorin, glial cell differentiation regulator-like, Ki…
GO:0098772	molecular function regulator	0.00016	0.0147	1.67	5024	499	391	65	[Gdf10 - growth differentiation factor 10, Apoe - apolipoprotein e, Serpine2 - serine (or cysteine) peptidase inhibitor, clade e, member 2, Serpinb6a - serine (or cysteine) peptidase inhibitor, clade b, member 6a, Serpina3n - serine (or cysteine) peptidase inhibitor, clade a, member 3n, Stx4a - syntaxin 4a (placental), Timp2 - tissue inhibitor of metalloproteinase 2, App - amyloid beta (a4) precu…
GO:0017147	Wnt-protein binding	0.000171	0.0152	3.6	5024	22	762	12	[Sfrp5 - secreted frizzled-related sequence protein 5, Sfrp1 - secreted frizzled-related protein 1, Wls - wntless homolog (drosophila), Axl - axl receptor tyrosine kinase, Reck - reversion-inducing-cysteine-rich protein with kazal motifs, Fzd8 - frizzled homolog 8 (drosophila), Fzd7 - frizzled homolog 7 (drosophila), Met - met proto-oncogene, Fzd6 - frizzled homolog 6 (drosophila), Fzd4 - frizzle…
GO:0031995	insulin-like growth factor II binding	0.000215	0.0186	15.36	5024	6	218	4	[Igfbp3 - insulin-like growth factor binding protein 3, Igfbp4 - insulin-like growth factor binding protein 4, Igfbp5 - insulin-like growth factor binding protein 5, Igfbp6 - insulin-like growth factor binding protein 6]
GO:0033218	amide binding	0.000224	0.0189	1.91	5024	120	875	40	[Crip1 - cysteine-rich protein 1 (intestinal), Ramp2 - receptor (calcitonin) activity modifying protein 2, Anxa5 - annexin a5, Ednrb - endothelin receptor type b, Pitpna - phosphatidylinositol transfer protein, alpha, Lbp - lipopolysaccharide binding protein, Ctsb - cathepsin b, Acbd5 - acyl-coenzyme a binding domain containing 5, Enpep - glutamyl aminopeptidase, Acadl - acyl-coenzyme a dehydroge…
GO:0042277	peptide binding	0.000324	0.0266	2.02	5024	94	875	33	[Crip1 - cysteine-rich protein 1 (intestinal), Ramp2 - receptor (calcitonin) activity modifying protein 2, Anxa5 - annexin a5, Ednrb - endothelin receptor type b, Ctsb - cathepsin b, Lbp - lipopolysaccharide binding protein, Enpep - glutamyl aminopeptidase, Apoe - apolipoprotein e, Kdelr3 - kdel (lys-asp-glu-leu) endoplasmic reticulum protein retention receptor 3, Gsta4 - glutathione s-transferas…
GO:0036122	BMP binding	0.000373	0.0298	9.3	5024	4	540	4	[Comp - cartilage oligomeric matrix protein, Sostdc1 - sclerostin domain containing 1, Nbl1 - neuroblastoma, suppression of tumorigenicity 1, Eng - endoglin]
GO:0004364	glutathione transferase activity	0.000526	0.041	5.98	5024	17	346	7	[Gsta4 - glutathione s-transferase, alpha 4, Gstm1 - glutathione s-transferase, mu 1, Gstm2 - glutathione s-transferase, mu 2, Gstt3 - glutathione s-transferase, theta 3, Mgst1 - microsomal glutathione s-transferase 1, Gstt2 - glutathione s-transferase, theta 2, Gsto1 - glutathione s-transferase omega 1]
GO:0005501	retinoid binding	0.000535	0.0407	4.11	5024	11	890	8	[Aldh1a2 - aldehyde dehydrogenase family 1, subfamily a2, Akr1b10 - aldo-keto reductase family 1, member b10 (aldose reductase), Nr2f2 - nuclear receptor subfamily 2, group f, member 2, Lrat - lecithin-retinol acyltransferase (phosphatidylcholine-retinol-o-acyltransferase), Ptgds - prostaglandin d2 synthase (brain), Rlbp1 - retinaldehyde binding protein 1, Stra6 - stimulated by retinoic acid gene…
GO:0048030	disaccharide binding	0.000593	0.044	57.75	5024	2	87	2	[Lgals3 - lectin, galactose binding, soluble 3, Lgals1 - lectin, galactose binding, soluble 1]
GO:0048407	platelet-derived growth factor binding	0.000685	0.0496	5.81	5024	9	576	6	[Col1a2 - collagen, type i, alpha 2, Col3a1 - collagen, type iii, alpha 1, Pdgfra - platelet derived growth factor receptor, alpha polypeptide, Pdgfb - platelet derived growth factor, b polypeptide, Col4a1 - collagen, type iv, alpha 1, Pdgfrb - platelet derived growth factor receptor, beta polypeptide]
GO:0102007	acyl-L-homoserine-lactone lactonohydrolase activity	0.000687	0.0487	13.99	5024	3	359	3	[Pon2 - paraoxonase 2, Pon1 - paraoxonase 1, Pon3 - paraoxonase 3]
GO:0046573	lactonohydrolase activity	0.000687	0.0476	13.99	5024	3	359	3	[Pon2 - paraoxonase 2, Pon3 - paraoxonase 3, Pon1 - paraoxonase 1]
GO:0002020	protease binding	0.000784	0.0531	3.07	5024	69	356	15	[A2m - alpha-2-macroglobulin, Sri - sorcin, Mbp - myelin basic protein, Tnfrsf1a - tumor necrosis factor receptor superfamily, member 1a, Col3a1 - collagen, type iii, alpha 1, Fap - fibroblast activation protein, Serpinb6a - serine (or cysteine) peptidase inhibitor, clade b, member 6a, Ecm1 - extracellular matrix protein 1, Timp2 - tissue inhibitor of metalloproteinase 2, Col1a2 - collagen, type …
GO:0031994	insulin-like growth factor I binding	0.000933	0.0619	11.52	5024	8	218	4	[Igfbp3 - insulin-like growth factor binding protein 3, Igfbp4 - insulin-like growth factor binding protein 4, Igfbp5 - insulin-like growth factor binding protein 5, Igfbp6 - insulin-like growth factor binding protein 6]
GO:0005044	scavenger receptor activity	0.000941	0.0611	3.94	5024	18	637	9	[Cd36 - cd36 antigen, Prss12 - protease, serine, 12 neurotrypsin (motopsin), Scarf2 - scavenger receptor class f, member 2, Ackr3 - atypical chemokine receptor 3, Enpp1 - ectonucleotide pyrophosphatase/phosphodiesterase 1, Enpp2 - ectonucleotide pyrophosphatase/phosphodiesterase 2, Tinagl1 - tubulointerstitial nephritis antigen-like 1, Scara5 - scavenger receptor class a, member 5 (putative), Lga…

## Sheet: GO gene list photoreceptors-RPE
Symbol	logFC	AveExpr	t	P.Value	adj.P.Val
Tnmd	-4.95815	4.75733	-33.1307	2.43495e-48	1.09819e-43
Pitx2	-6.84443	4.77026	-32.443	1.13852e-47	2.56743e-43
Cyp2f2	-5.10178	4.34345	-32.2379	1.81362e-47	2.72654e-43
Tnfrsf11b	-4.50774	3.78726	-31.301	1.5712e-46	1.77157e-42
Ccdc80	-6.05033	5.67365	-31.1615	2.17727e-46	1.96394e-42
Lbp	-4.60324	5.28763	-30.7845	5.29051e-46	3.97679e-42
Thbs2	-4.10096	4.25522	-29.9927	3.51975e-45	2.26778e-41
Afap1l2	-4.9328	4.42929	-29.3459	1.70805e-44	9.62937e-41
Bgn	-4.74856	6.2277	-29.1233	2.96189e-44	1.48427e-40
Aldh1a2	-4.54518	5.06456	-29.0059	3.96503e-44	1.78827e-40
Serpinf1	-6.17427	5.91284	-28.1845	3.13718e-43	1.28627e-39
Fads3	-5.26706	6.43791	-27.4911	1.86991e-42	7.02792e-39
Krt8	-6.43005	5.71688	-27.3971	2.38838e-42	8.28604e-39
Mfap5	-4.56214	4.86367	-26.872	9.495e-42	3.05881e-38
Col14a1	-5.24698	5.10869	-26.7197	1.42269e-41	4.27765e-38
Sspn	-5.76978	5.45029	-25.9781	1.0471e-40	2.95157e-37
Anxa2	-6.30932	6.99289	-25.8279	1.57739e-40	4.18482e-37
Bgn	-6.01907	6.50153	-25.6553	2.53196e-40	6.34411e-37
Pdgfrb	-6.70947	6.37223	-25.5303	3.57225e-40	8.47959e-37
Tspo	-6.45623	5.6021	-25.342	6.01529e-40	1.35648e-36
C1s1	-4.52614	5.27633	-25.2536	7.69138e-40	1.65185e-36
Ggta1	-4.20009	4.53303	-25.0658	1.29925e-39	2.66351e-36
Bgn	-6.46492	6.36551	-24.9982	1.57009e-39	3.06619e-36
Tspo	-6.2568	5.6961	-24.9845	1.63164e-39	3.06619e-36
Bmp4	-5.20492	5.46908	-24.8668	2.27181e-39	4.09844e-36
Ptgis	-5.04774	6.48798	-24.461	7.17777e-39	1.24509e-35
Timp2	-5.13195	8.54242	-24.3965	8.63006e-39	1.44157e-35
Dnase1l1	-3.9015	5.97324	-24.2704	1.23856e-38	1.99501e-35
Sgms2	-5.21622	4.35687	-24.2413	1.34619e-38	2.0936e-35
Adora2b	-4.77878	4.09713	-23.993	2.75561e-38	4.1427e-35
Epdr1	-4.79881	7.54625	-23.9751	2.90204e-38	4.2221e-35
Fkbp9	-7.6687	7.25399	-23.8746	3.88402e-38	5.47416e-35
Lum	-6.53729	5.23274	-23.6877	6.69794e-38	9.15406e-35
Fmo1	-4.57737	5.84198	-23.6127	8.34192e-38	1.10656e-34
Prrx1	-4.61152	5.09133	-23.4949	1.17924e-37	1.51957e-34
Ephx1	-6.09648	6.39452	-23.2604	2.35679e-37	2.95259e-34
Colec12	-4.5398	4.18377	-23.1975	2.84049e-37	3.46241e-34
Islr	-6.6475	5.5034	-22.9048	6.80306e-37	8.07434e-34
1500015O10Rik	-6.22449	4.83484	-22.537	2.06326e-36	2.38603e-33
Inmt	-3.94085	5.37585	-22.5185	2.18223e-36	2.46052e-33
Wls	-6.29984	5.26121	-22.496	2.33649e-36	2.57019e-33
B2m	-6.12694	7.70597	-22.3812	3.31475e-36	3.55949e-33
Fkbp9	-4.90561	6.90922	-22.2688	4.67265e-36	4.90096e-33
Apod	-5.76709	6.68304	-22.2516	4.9253e-36	4.99604e-33
Upk3b	-4.43877	4.81033	-22.2477	4.98485e-36	4.99604e-33
Mxra8	-5.13803	6.41469	-22.0694	8.61951e-36	8.45105e-33
Gstt3	-3.83035	4.62288	-22.0349	9.58789e-36	9.2005e-33
Tmbim1	-5.78469	6.3574	-21.9729	1.16123e-35	1.09109e-32
Ntn1	-4.09477	5.25221	-21.9179	1.37662e-35	1.26708e-32
Lgals1	-5.58852	7.77033	-21.9036	1.43881e-35	1.29783e-32
Dkk2	-3.88531	4.44905	-21.8681	1.60638e-35	1.42058e-32
Fbln5	-6.03223	6.27851	-21.8376	1.76542e-35	1.5312e-32
Il10rb	-4.81873	6.34001	-21.7891	2.05292e-35	1.74696e-32
Itgb2	-4.34406	4.9973	-21.6801	2.88301e-35	2.4079e-32
Ociad2	-5.84937	7.29421	-21.6678	2.99591e-35	2.4567e-32
Adora2b	-4.51464	4.10199	-21.5673	4.10216e-35	3.30377e-32
Igfbp5	-6.45193	7.89521	-21.4797	5.4006e-35	4.2732e-32
C2	-4.50841	5.54246	-21.4732	5.51072e-35	4.28516e-32
Scara3	-5.11211	6.48042	-21.2288	1.19178e-34	9.11027e-32
Ppfibp2	-3.71149	5.40886	-21.2219	1.21794e-34	9.15503e-32
Itpripl2	-4.50508	6.53011	-21.1889	1.35244e-34	9.99942e-32
Col8a2	-6.25755	6.04501	-21.1478	1.54083e-34	1.12085e-31
Tpm2	-5.6656	6.03481	-21.0562	2.06257e-34	1.47657e-31
Igfbp3	-4.56912	5.02762	-20.9181	3.20562e-34	2.25901e-31
Crtap	-4.93888	5.95756	-20.8717	3.71884e-34	2.58036e-31
Gsn	-5.93017	6.02067	-20.7729	5.10772e-34	3.49036e-31
Mmp12	-3.94166	4.21203	-20.7488	5.51949e-34	3.71544e-31
	-4.89288	5.71427	-20.7223	6.01134e-34	3.98702e-31
	-6.46721	8.02781	-20.6388	7.87096e-34	5.14476e-31
Pcolce	-5.26145	6.49075	-20.6314	8.06118e-34	5.19382e-31
Lsp1	-3.56647	6.06523	-20.6156	8.48333e-34	5.38883e-31
Aldh2	-5.29126	7.72518	-20.5536	1.03701e-33	6.49587e-31
Cxcl12	-5.85339	6.69359	-20.545	1.06639e-33	6.58839e-31
S100a1	-5.81512	7.54229	-20.519	1.16007e-33	7.07032e-31
Ezr	-6.08493	6.5982	-20.5016	1.22746e-33	7.38127e-31
Myoc	-6.56691	4.83024	-20.3444	2.04777e-33	1.21521e-30
Prelp	-4.2189	7.17464	-20.3178	2.233e-33	1.30793e-30
Scara5	-5.73574	5.524	-20.2203	3.07275e-33	1.77672e-30
Rnase4	-5.7867	6.17738	-20.1913	3.37877e-33	1.92894e-30
Ccnd2	-4.44766	5.60633	-20.0302	5.74047e-33	3.23626e-30
Plvap	-5.71365	6.27129	-20.0112	6.11167e-33	3.40299e-30
Flvcr2	-5.6543	5.34326	-19.967	7.07134e-33	3.88932e-30
Uap1l1	-3.9586	6.40229	-19.9286	8.03006e-33	4.36342e-30
Shisa3	-4.36524	4.05186	-19.8339	1.0989e-32	5.9002e-30
Slc9a3r1	-4.51741	6.86237	-19.6677	1.9116e-32	1.0143e-29
Timp2	-5.58959	7.62475	-19.6592	1.9664e-32	1.03124e-29
	-5.16874	6.32814	-19.6397	2.09851e-32	1.08787e-29
Tmem51	-5.03893	6.62629	-19.6309	2.16145e-32	1.10777e-29
Tspo	-4.41399	6.98317	-19.6148	2.28075e-32	1.15578e-29
Plat	-5.42813	6.14748	-19.5573	2.7653e-32	1.38575e-29
Ntn4	-5.25809	6.78421	-19.5284	3.04661e-32	1.50994e-29
Ecm1	-4.4145	6.06253	-19.5097	3.2442e-32	1.5904e-29
Gpnmb	-6.1192	6.96588	-19.5064	3.27992e-32	1.59062e-29
Lyz2	-6.30171	6.94764	-19.4842	3.53437e-32	1.69578e-29
Klhl30	-3.9827	4.50188	-19.4442	4.0425e-32	1.91916e-29
Clic6	-5.18861	6.41969	-19.4373	4.1371e-32	1.94362e-29
Hmgcs2	-5.14111	5.27585	-19.3425	5.69613e-32	2.64847e-29
Fstl1	-4.67925	7.79244	-19.3161	6.22573e-32	2.86517e-29
Lgals3	-6.66687	6.62378	-19.2818	6.99211e-32	3.18537e-29
Krt8	-5.44828	6.0261	-19.2687	7.3078e-32	3.29589e-29
Acta2	-6.67483	6.65685	-19.2043	9.09122e-32	4.05964e-29
Ptpn6	-3.62608	4.48989	-19.135	1.15022e-31	5.0859e-29
Col1a2	-5.3825	7.2609	-19.0999	1.29613e-31	5.67543e-29
Anxa5	-5.65292	8.13192	-19.09	1.34071e-31	5.81418e-29
Col8a1	-7.46531	7.10814	-19.0658	1.45599e-31	6.25395e-29
	-3.77315	4.4855	-18.9706	2.01511e-31	8.5739e-29
Hmgcs2	-5.30471	5.19847	-18.9397	2.23959e-31	9.38466e-29
Atp1b3	-4.37447	8.97406	-18.9387	2.24727e-31	9.38466e-29
Tyr	-6.6468	5.7688	-18.9184	2.40924e-31	9.96871e-29
Sorbs3	-3.31294	6.6806	-18.9145	2.44089e-31	1.00079e-28
Itgbl1	-4.63411	5.21233	-18.8845	2.70573e-31	1.09938e-28
Ccnd2	-5.26882	6.55427	-18.8376	3.17804e-31	1.27976e-28
Loxl1	-5.53661	6.52184	-18.8045	3.56081e-31	1.42121e-28
S100a6	-6.64208	6.10278	-18.7901	3.74155e-31	1.48024e-28
Vegfc	-4.45292	5.98765	-18.7639	4.09409e-31	1.60563e-28
Clic6	-7.35971	5.99507	-18.7308	4.589e-31	1.78421e-28
Rapgef3	-3.7719	5.54781	-18.6098	6.96952e-31	2.6866e-28
Art3	-4.84799	4.63194	-18.5792	7.74858e-31	2.9616e-28
Mt2	-6.30574	8.3945	-18.5468	8.67154e-31	3.28651e-28
	-5.59246	6.66977	-18.5091	9.8839e-31	3.71478e-28
Hpse	-4.87866	5.72783	-18.4842	1.07761e-30	4.01665e-28
Vat1	-4.64495	5.42931	-18.4623	1.16288e-30	4.29895e-28
Acaa2	-4.48749	7.26755	-18.4514	1.20793e-30	4.42919e-28
Ctsk	-4.02684	5.87443	-18.4421	1.24733e-30	4.53676e-28
	-5.71992	6.17657	-18.4382	1.26444e-30	4.56221e-28
Vwa5a	-4.59693	6.42894	-18.4161	1.36574e-30	4.88859e-28
Pltp	-6.52375	6.57338	-18.4047	1.42115e-30	5.02128e-28
Cd151	-6.20965	7.08673	-18.4039	1.42508e-30	5.02128e-28
Dab2	-4.53218	5.2701	-18.3962	1.46386e-30	5.11796e-28
Fgfr2	-4.57369	6.50774	-18.3583	1.67099e-30	5.79717e-28
Olfml3	-4.27313	6.24705	-18.3556	1.68668e-30	5.80694e-28
Vsir	-3.82097	4.92807	-18.2755	2.23183e-30	7.59308e-28
Emp2	-3.73655	6.66331	-18.2745	2.23915e-30	7.59308e-28
Tnfrsf1a	-4.37071	7.73286	-18.2338	2.58284e-30	8.6932e-28
Emb	-4.51933	6.98854	-18.2099	2.80878e-30	9.38361e-28
Fxyd1	-4.64361	7.88704	-18.2006	2.90158e-30	9.62238e-28
C2	-4.73955	5.47563	-18.1975	2.9339e-30	9.65854e-28
Gyg	-3.47262	7.63659	-18.1837	3.0795e-30	1.00644e-27
Ucp2	-4.32213	6.50434	-18.1357	3.6447e-30	1.18259e-27
Serpinb6a	-4.87303	7.49456	-18.1289	3.73269e-30	1.20249e-27
Tmem119	-3.49547	5.37396	-18.0868	4.32983e-30	1.38496e-27
Rapgef3	-3.83996	5.09358	-18.0694	4.60439e-30	1.46241e-27
Clec4n	-3.97813	4.61289	-18.0635	4.70026e-30	1.48242e-27
Ogn	-5.20732	4.95029	-17.9656	6.64123e-30	2.08004e-27
Ccdc3	-3.75481	5.44527	-17.9262	7.6378e-30	2.37567e-27
Krt8	-4.97649	5.79567	-17.921	7.77714e-30	2.40244e-27
BC028528	-3.79389	5.23476	-17.8996	8.3914e-30	2.57456e-27
Man1a	-5.69859	5.90064	-17.8938	8.56645e-30	2.61051e-27
Sulf1	-5.0879	6.68721	-17.8903	8.67295e-30	2.62523e-27
Cpxm2	-4.12513	6.15364	-17.8424	1.02822e-29	3.09158e-27
Gsn	-5.96562	6.24847	-17.8206	1.11082e-29	3.31781e-27
Elovl1	-4.02602	7.75185	-17.7814	1.2773e-29	3.78998e-27
Mgst1	-6.4636	7.28235	-17.7724	1.31893e-29	3.88792e-27
Tgfb3	-4.98455	6.58198	-17.7506	1.42532e-29	4.17425e-27
Timp3	-7.71376	6.96832	-17.7351	1.50605e-29	4.38221e-27
Cxcl12	-5.06569	6.03525	-17.7321	1.52237e-29	4.40132e-27
Cbr3	-4.2686	6.27192	-17.7279	1.5454e-29	4.43942e-27
Mfap5	-3.00471	5.44853	-17.7226	1.57516e-29	4.49627e-27
Ifitm3	-7.10415	6.71722	-17.6752	1.86554e-29	5.29168e-27
Fads3	-4.16261	7.0999	-17.6694	1.90422e-29	5.36763e-27
Bace2	-4.09946	5.00518	-17.656	1.99789e-29	5.5967e-27
Olfml1	-3.87745	5.16354	-17.6414	2.10526e-29	5.86107e-27
Tm4sf1	-3.49152	4.92197	-17.638	2.13035e-29	5.89452e-27
Rab32	-2.93108	4.40916	-17.6298	2.19398e-29	6.03357e-27
Srrm4	6.52996	8.86689	17.6221	2.25563e-29	6.16552e-27
Stat6	-3.7459	6.04814	-17.5669	2.74861e-29	7.46777e-27
Ets1	-5.63592	5.01843	-17.5643	2.77403e-29	7.4917e-27
Lgals3bp	-4.87394	5.89135	-17.5582	2.83539e-29	7.61185e-27
Myt1	6.38424	9.37083	17.5326	3.10907e-29	8.29718e-27
Fzd4	-4.61314	6.47599	-17.527	3.17185e-29	8.41493e-27
Lrig3	-4.01196	4.74786	-17.5198	3.25515e-29	8.58542e-27
Fbn1	-4.98059	6.67403	-17.5052	3.43032e-29	8.99483e-27
Tmem140	-4.05756	4.96587	-17.4799	3.75664e-29	9.79354e-27
Tspan10	-4.68917	5.94738	-17.4467	4.23396e-29	1.09745e-26
Cldn1	-5.44186	5.44949	-17.4033	4.95122e-29	1.27603e-26
Igfbp4	-7.11253	7.72084	-17.3999	5.01232e-29	1.28443e-26
Ociad2	-4.28816	7.09054	-17.3852	5.285e-29	1.34666e-26
Ptgs1	-2.95505	4.80093	-17.3794	5.39755e-29	1.36761e-26
C1ra	-3.59027	5.25987	-17.3632	5.72256e-29	1.44186e-26
Ddit4l	-3.80599	6.02935	-17.3317	6.41203e-29	1.60661e-26
Fstl1	-5.55025	7.4593	-17.3287	6.48174e-29	1.6151e-26
Tyr	-6.01386	4.6176	-17.2711	7.98322e-29	1.9783e-26
Ly6a	-6.36347	7.2729	-17.2566	8.41337e-29	2.0735e-26
	-5.32703	5.4866	-17.2453	8.76613e-29	2.1487e-26
	-2.67562	4.25939	-17.2308	9.23895e-29	2.25236e-26
Shisa3	-2.85424	3.85849	-17.2183	9.66891e-29	2.3445e-26
Fam26e	-3.19806	4.71428	-17.207	1.00749e-28	2.42988e-26
Sox10	-4.57648	5.87949	-17.1943	1.05498e-28	2.53089e-26
Rdh5	-7.19434	7.12527	-17.1676	1.16219e-28	2.77333e-26
Pip5k1b	-4.4885	5.956	-16.9548	2.52672e-28	5.97947e-26
Pdlim4	-3.9085	6.20639	-16.9542	2.53227e-28	5.97947e-26
Tlr2	-3.26557	4.62625	-16.9264	2.8035e-28	6.58544e-26
Gsn	-6.32479	6.20757	-16.9175	2.89729e-28	6.77051e-26
Serpine2	-5.67693	8.30933	-16.9015	3.07193e-28	7.14159e-26
Fap	-6.31519	5.59651	-16.8419	3.82319e-28	8.84255e-26
Col12a1	-4.63251	4.83134	-16.8142	4.23369e-28	9.74203e-26
Gsta4	-5.12017	8.49905	-16.7373	5.6194e-28	1.2865e-25
Col6a2	-3.87469	6.95286	-16.7315	5.74197e-28	1.30792e-25
Mgll	-6.50708	7.63414	-16.7243	5.89707e-28	1.3365e-25
Car6	-4.51957	4.82011	-16.7132	6.14262e-28	1.38519e-25
Gjb2	-4.63443	5.79604	-16.6972	6.51616e-28	1.46212e-25
Rbms2	-4.15915	6.2816	-16.6642	7.36166e-28	1.64365e-25
Ms4a7	-4.88499	5.3297	-16.6507	7.73971e-28	1.71955e-25
Irgm1	-4.77198	5.24302	-16.6437	7.94151e-28	1.75573e-25
Rasgrp3	-5.85043	5.7824	-16.6137	8.87617e-28	1.9528e-25
Gab2	-4.75075	7.07119	-16.6025	9.25269e-28	2.02575e-25
Myadm	-4.99072	7.44423	-16.6009	9.30626e-28	2.02764e-25
Edn3	-3.41074	4.41814	-16.5966	9.45552e-28	2.05026e-25
	-2.89218	3.95719	-16.5672	1.05478e-27	2.27615e-25
Fmod	-4.37821	5.4841	-16.5317	1.20326e-27	2.5842e-25
Ccl6	-2.95556	4.29634	-16.527	1.22434e-27	2.61701e-25
Tmem98	-5.97389	8.60088	-16.5076	1.31593e-27	2.78739e-25
Hs3st3a1	-2.92788	4.76185	-16.5075	1.31641e-27	2.78739e-25
Plpp1	-4.34155	7.38309	-16.4921	1.39391e-27	2.9377e-25
Parm1	-4.69708	7.24351	-16.4842	1.43548e-27	3.01124e-25
Capn6	-4.11763	5.73135	-16.4796	1.4605e-27	3.04953e-25
Ifi35	-6.43494	6.42233	-16.4478	1.64412e-27	3.41711e-25
Nrp2	-4.34112	5.30111	-16.3776	2.13598e-27	4.41903e-25
Arsb	-5.04503	7.18487	-16.3714	2.18584e-27	4.50153e-25
Rrh	-6.06132	7.46408	-16.3604	2.27752e-27	4.66903e-25
Ifitm2	-6.14498	6.48481	-16.3461	2.40274e-27	4.90345e-25
Pon2	-4.58648	7.46095	-16.2513	3.42628e-27	6.96076e-25
Tgfbr2	-5.17261	6.75223	-16.2371	3.61415e-27	7.30951e-25
H2-Aa	-5.73434	5.06052	-16.2341	3.65527e-27	7.35966e-25
Stx4a	-4.09583	6.63873	-16.2171	3.89601e-27	7.80951e-25
Icam1	-3.87133	5.25671	-16.1842	4.40926e-27	8.79921e-25
Slc12a4	-3.75364	5.91384	-16.1288	5.43036e-27	1.07892e-24
Slc9a3r2	-3.82071	6.18277	-16.1235	5.53938e-27	1.09575e-24
Rras	-3.7593	6.87886	-16.1156	5.70804e-27	1.12418e-24
Aox3	-3.26418	4.4641	-16.1075	5.88366e-27	1.15373e-24
Klhl5	-4.26952	7.19082	-16.0889	6.31088e-27	1.23215e-24
Cavin1	-4.61991	6.2077	-16.0736	6.68727e-27	1.30001e-24
Col14a1	-3.27211	4.8137	-16.0607	7.02096e-27	1.35902e-24
Bdh2	-3.7555	6.42323	-16.0455	7.435e-27	1.43302e-24
Npc2	-3.50105	5.76029	-15.979	9.55884e-27	1.83452e-24
Slc45a2	-4.37863	6.031	-15.9514	1.06118e-26	2.02798e-24
Cd151	-4.49034	6.66737	-15.9428	1.09647e-26	2.08657e-24
Angptl2	-4.48855	6.18571	-15.9323	1.14071e-26	2.16165e-24
Mgp	-6.45221	7.24551	-15.9148	1.21918e-26	2.30068e-24
Slc45a2	-4.00021	6.39917	-15.9054	1.2635e-26	2.37437e-24
Bicc1	-3.93773	6.01991	-15.9035	1.27261e-26	2.38157e-24
H2-K1	-6.77315	7.00494	-15.883	1.37562e-26	2.56371e-24
Emp3	-4.12029	6.0617	-15.8699	1.4457e-26	2.68324e-24
Tbx18	-2.70059	4.13918	-15.8525	1.54436e-26	2.8546e-24
Klf2	-3.91725	6.25424	-15.8318	1.67082e-26	3.07573e-24
F11r	-3.9792	5.88769	-15.7745	2.0786e-26	3.81085e-24
Lmcd1	-3.66566	5.20129	-15.7657	2.14953e-26	3.92494e-24
Dcn	-6.33279	6.90257	-15.7385	2.38379e-26	4.33513e-24
Foxc1	-3.41853	4.76532	-15.718	2.57797e-26	4.66943e-24
Ucp2	-4.60128	7.13688	-15.7104	2.65372e-26	4.78742e-24
Igtp	-3.38045	6.61138	-15.6989	2.77356e-26	4.98367e-24
Crim1	-5.42416	6.82787	-15.6935	2.83167e-26	5.0679e-24
Mlana	-7.30713	6.40425	-15.6531	3.30391e-26	5.88971e-24
Bace2	-4.56889	5.6944	-15.6442	3.419e-26	6.07088e-24
Gstt2	-3.7604	5.91159	-15.6388	3.48934e-26	6.17147e-24
Sh3d19	-4.77184	6.09662	-15.6134	3.84708e-26	6.77762e-24
Tmem56	-4.35474	4.24773	-15.5954	4.12074e-26	7.23149e-24
Ddr2	-4.74061	5.7874	-15.5723	4.50263e-26	7.87105e-24
Tmem204	-4.6206	3.99285	-15.5664	4.60676e-26	8.02199e-24
Lamp2	-4.74243	6.12736	-15.5328	5.24069e-26	9.09078e-24
Igfbp6	-3.67255	5.96213	-15.5062	5.80472e-26	1.00306e-23
Samd7	6.14666	9.44571	15.4955	6.04712e-26	1.04096e-23
Ldlrap1	-3.12522	5.38459	-15.4879	6.22749e-26	1.06793e-23
Foxc1	-4.43211	5.31604	-15.4868	6.25319e-26	1.06828e-23
Lgals1	-4.98231	8.45504	-15.4745	6.5567e-26	1.1159e-23
Degs1	-4.93605	7.83571	-15.4611	6.9046e-26	1.17069e-23
Marveld1	-4.67683	7.24545	-15.4478	7.26722e-26	1.22756e-23
Taok1	-4.09892	4.69777	-15.4372	7.56958e-26	1.27386e-23
Ackr3	-5.48204	5.86584	-15.425	7.9358e-26	1.3256e-23
Arhgdib	-4.1288	6.27711	-15.4257	7.91307e-26	1.3256e-23
Myrf	-4.92917	5.22938	-15.4128	8.31632e-26	1.38404e-23
Slc16a9	-4.45673	6.57924	-15.4046	8.58422e-26	1.42337e-23
S100a10	-4.70896	7.3729	-15.3928	8.9831e-26	1.48405e-23
Nipa1	-3.82654	6.78839	-15.3698	9.81731e-26	1.61595e-23
	-7.63656	7.90007	-15.3535	1.04558e-25	1.70858e-23
Crispld2	-4.50639	6.36618	-15.354	1.04361e-25	1.70858e-23
C1qa	-5.09224	6.43967	-15.3501	1.05955e-25	1.72515e-23
Spp1	-6.85542	6.49637	-15.3238	1.17304e-25	1.90307e-23
Synpo	-4.22886	5.40752	-15.2768	1.40698e-25	2.27441e-23
Cyb5a	-4.73954	8.82904	-15.2731	1.4273e-25	2.29903e-23
Tc2n	-3.85614	4.0036	-15.2543	1.53507e-25	2.46382e-23
Tinagl1	-3.29084	5.87528	-15.2367	1.64388e-25	2.6291e-23
Ifnar2	-4.50532	6.31145	-15.2225	1.73687e-25	2.76801e-23
Grn	-4.57058	7.90928	-15.2134	1.79947e-25	2.85767e-23
Ifi27	-5.26799	7.09247	-15.1825	2.0284e-25	3.20993e-23
St3gal6	-5.10261	5.03365	-15.1766	2.07579e-25	3.27343e-23
Gsto1	-5.3076	7.9595	-15.1705	2.12559e-25	3.34029e-23
Pon3	-3.60255	4.89605	-15.1641	2.17864e-25	3.41176e-23
Cyba	-4.08878	6.7093	-15.1571	2.23886e-25	3.49395e-23
Serpinb1a	-3.24382	4.55779	-15.156	2.24836e-25	3.49667e-23
Mcoln3	-4.73867	4.57403	-15.1498	2.30326e-25	3.55752e-23
Plce1	-4.59864	7.31144	-15.1505	2.29713e-25	3.55752e-23
Met	-6.18098	6.66598	-15.1465	2.33382e-25	3.59241e-23
Pdlim2	-3.77639	5.1621	-15.1305	2.48344e-25	3.80971e-23
S100b	-5.97883	5.78808	-15.1057	2.7352e-25	4.17969e-23
Tmem204	-3.94984	5.65049	-15.1049	2.74315e-25	4.17969e-23
Mgll	-5.25649	7.44574	-15.0957	2.84335e-25	4.31777e-23
Aspn	-3.98588	4.03482	-15.0866	2.94601e-25	4.45866e-23
Thbs1	-4.47539	5.39047	-15.0692	3.15278e-25	4.75563e-23
Serping1	-5.83216	7.13844	-15.0675	3.17486e-25	4.77298e-23
Tyrobp	-5.06161	6.40272	-15.0625	3.23638e-25	4.8493e-23
Esm1	-3.33535	4.18505	-15.054	3.34638e-25	4.99752e-23
Elk3	-4.25185	5.92847	-15.0526	3.36414e-25	5.00747e-23
Ccnd2	-4.92466	6.4927	-15.0514	3.38008e-25	5.01464e-23
Nbl1	-4.02296	6.4324	-15.0422	3.50322e-25	5.18028e-23
Emp1	-5.44855	5.49303	-15.0407	3.52496e-25	5.1954e-23
Acaa2	-3.50641	6.90759	-15.0398	3.53722e-25	5.19649e-23
Ankrd33b	4.86002	10.3766	15.0352	3.60046e-25	5.27222e-23
Tpm2	-4.5966	6.02829	-14.9931	4.24463e-25	6.19538e-23
St3gal6	-4.41492	6.71412	-14.9871	4.34508e-25	6.32153e-23
Pmp22	-4.497	8.28959	-14.956	4.90771e-25	7.11713e-23
Fez2	-3.59231	7.7467	-14.9171	5.71659e-25	8.26359e-23
Fam114a1	-3.05903	5.22278	-14.9097	5.88469e-25	8.47941e-23
Il17re	-3.85014	6.74668	-14.9053	5.98681e-25	8.59908e-23
Fmod	-4.40543	6.18283	-14.885	6.48328e-25	9.28262e-23
Cd151	-4.452	8.39464	-14.8792	6.63203e-25	9.46555e-23
Gsto1	-5.66199	7.61204	-14.8683	6.92149e-25	9.84751e-23
Serpinb9	-4.16266	5.6638	-14.8625	7.08228e-25	1.00446e-22
Atp1b1	-6.88331	8.39951	-14.8376	7.80832e-25	1.10396e-22
Ramp2	-4.4577	6.94366	-14.8326	7.96327e-25	1.12235e-22
Kitl	-5.71552	6.96346	-14.8252	8.19917e-25	1.15039e-22
Pxmp2	-3.29693	6.73032	-14.8248	8.21325e-25	1.15039e-22
Elovl1	-3.47331	7.78619	-14.8183	8.42307e-25	1.17613e-22
Tmem56	-4.37135	4.19438	-14.8056	8.85535e-25	1.2321e-22
Abhd5	-3.72445	5.7733	-14.805	8.87859e-25	1.2321e-22
Tmem45a	-3.54039	5.22893	-14.8019	8.98629e-25	1.24322e-22
Chad	-3.9991	5.22016	-14.7894	9.43871e-25	1.30182e-22
Cpq	-4.42282	7.29829	-14.777	9.9111e-25	1.36281e-22
Pde5a	-4.96853	4.8297	-14.7704	1.01723e-24	1.39447e-22
Chil1	-5.78166	7.25232	-14.7634	1.04577e-24	1.42766e-22
Hexa	-3.3368	9.20095	-14.7629	1.04777e-24	1.42766e-22
Aldh2	-4.00149	4.58379	-14.726	1.21195e-24	1.64639e-22
Nid2	-4.13761	5.19846	-14.7209	1.23649e-24	1.67468e-22
Suclg2	-4.51581	6.83459	-14.7145	1.26828e-24	1.7126e-22
Acadl	-4.57799	7.01368	-14.6937	1.3764e-24	1.85305e-22
Ctsc	-4.72638	8.42377	-14.6496	1.63856e-24	2.19942e-22
A2m	-4.83793	6.9191	-14.6434	1.67937e-24	2.24752e-22
Ddc	-4.09897	5.36037	-14.6413	1.69329e-24	2.25944e-22
Eng	-3.33577	6.18779	-14.6395	1.70544e-24	2.26893e-22
D2Ertd612e	5.23182	8.54752	14.6299	1.77147e-24	2.34985e-22
Fzd1	-3.57133	7.1916	-14.6214	1.83212e-24	2.42318e-22
Cd9	-4.45548	8.06014	-14.6111	1.90816e-24	2.51637e-22
Snhg18	-3.94557	6.8125	-14.598	2.01003e-24	2.64298e-22
Ermn	-6.00669	4.97718	-14.5727	2.22191e-24	2.91309e-22
Mettl7a1	-3.69823	6.26979	-14.5701	2.24434e-24	2.93396e-22
Tgfbi	-4.37798	5.64126	-14.5451	2.47877e-24	3.23107e-22
Stard8	-3.49556	5.3945	-14.523	2.70564e-24	3.51663e-22
Shisa5	-4.50216	6.94546	-14.5175	2.76519e-24	3.5837e-22
Ermap	-4.12746	5.77055	-14.5058	2.89759e-24	3.74454e-22
Ednrb	-5.42779	7.18347	-14.4913	3.06872e-24	3.95435e-22
Gstm1	-4.63914	6.87203	-14.4884	3.10448e-24	3.9777e-22
Galm	-3.83031	6.07831	-14.4889	3.09816e-24	3.9777e-22
Sfrp1	-4.04733	7.06306	-14.4707	3.33134e-24	4.25629e-22
Gdf10	-4.17597	6.18131	-14.4655	3.40008e-24	4.33184e-22
Xaf1	-3.96688	5.46442	-14.4587	3.49317e-24	4.4379e-22
Creg1	-4.12702	7.43003	-14.4357	3.82864e-24	4.85043e-22
Ermn	-5.97098	5.43993	-14.4316	3.89127e-24	4.91597e-22
Cmtm6	-4.81322	6.81409	-14.412	4.20767e-24	5.30085e-22
Fxyd5	-3.15459	5.91398	-14.4079	4.27647e-24	5.37251e-22
Tuft1	-3.99217	7.05306	-14.4038	4.34815e-24	5.44738e-22
	-3.42757	5.93443	-14.3978	4.45249e-24	5.56265e-22
Smoc1	-3.70509	7.43873	-14.3801	4.7793e-24	5.95445e-22
Tes	-4.13303	6.8785	-14.3753	4.87167e-24	6.05282e-22
Selenop	-5.43584	8.97434	-14.364	5.09548e-24	6.31349e-22
Csf1r	-6.8399	7.40052	-14.3575	5.22875e-24	6.46087e-22
Col3a1	-5.05872	6.36166	-14.3544	5.29393e-24	6.52353e-22
Itpkb	-3.59555	6.33771	-14.3502	5.38285e-24	6.61504e-22
Bag3	-3.19625	6.07257	-14.3281	5.88071e-24	7.20723e-22
Plpp3	-4.5892	7.97233	-14.3226	6.01172e-24	7.34783e-22
Slco1a4	-5.89711	6.51802	-14.2874	6.92029e-24	8.43546e-22
Cpxm2	-4.72252	6.35033	-14.2829	7.04622e-24	8.56581e-22
Prps2	-4.70111	7.22959	-14.2655	7.55255e-24	9.15666e-22
Sh3pxd2a	-4.60368	6.81234	-14.2507	8.01594e-24	9.69241e-22
Ctgf	-6.76508	7.64255	-14.2156	9.22379e-24	1.10999e-21
Emb	-4.55531	7.15303	-14.2155	9.2292e-24	1.10999e-21
Crip1	-4.49772	6.85404	-14.2075	9.52931e-24	1.14304e-21
Fam13a	-3.68265	5.40492	-14.1885	1.02842e-23	1.23032e-21
Sult1c1	-6.40459	4.97257	-14.1847	1.04436e-23	1.24608e-21
Enpp2	-5.96702	8.16918	-14.1779	1.07295e-23	1.27681e-21
Cd151	-4.07573	6.47995	-14.1667	1.12236e-23	1.33209e-21
P2ry14	-3.85757	4.87019	-14.1461	1.21912e-23	1.44314e-21
Cyp7b1	-3.33016	5.73937	-14.1449	1.22538e-23	1.44675e-21
Timp3	-6.77678	7.74405	-14.1254	1.32536e-23	1.5607e-21
Gpr146	-4.18661	6.36313	-14.1201	1.35389e-23	1.59015e-21
Prkcq	-3.96591	6.80448	-14.1167	1.37241e-23	1.60771e-21
Elovl1	-4.72918	6.0524	-14.1144	1.38507e-23	1.61834e-21
B3gnt9	-3.44881	5.0443	-14.1073	1.42488e-23	1.66055e-21
Gimap4	-3.81591	4.90271	-14.0909	1.52248e-23	1.76972e-21
Axl	-3.8499	6.25331	-14.0565	1.74882e-23	2.02759e-21
Timp3	-5.15444	5.42881	-14.0446	1.83458e-23	2.12158e-21
Csf1r	-4.47118	6.86622	-14.0099	2.11014e-23	2.434e-21
Col6a3	-3.92379	5.45829	-14.0015	2.18287e-23	2.51148e-21
Pdgfra	-3.95137	7.85985	-13.9958	2.23404e-23	2.56381e-21
Fcgr2b	-4.68535	5.10288	-13.9819	2.36278e-23	2.70467e-21
Vamp8	-5.46862	7.56722	-13.9659	2.51983e-23	2.87713e-21
Npc2	-5.01556	8.77893	-13.9488	2.70052e-23	3.07566e-21
Loxl1	-3.04658	5.2269	-13.9355	2.84952e-23	3.23718e-21
Parp3	-3.82214	5.69505	-13.9288	2.92811e-23	3.31811e-21
Sri	-3.27145	6.08894	-13.9264	2.95721e-23	3.34269e-21
Tmem106a	-2.53707	6.12805	-13.9065	3.20531e-23	3.61406e-21
Tnfaip2	-3.5408	5.67499	-13.9021	3.26247e-23	3.66935e-21
	-4.28626	8.91822	-13.8886	3.44523e-23	3.86526e-21
Wls	-4.36779	5.37739	-13.8862	3.47895e-23	3.8934e-21
Tyrp1	-6.80637	6.27191	-13.8856	3.48785e-23	3.8937e-21
Ptger2	-3.48154	4.61054	-13.8731	3.66906e-23	4.08589e-21
Ndrg2	-4.01506	8.1243	-13.86	3.86972e-23	4.29872e-21
Neurod1	5.25617	11.379	13.8507	4.01843e-23	4.45296e-21
Mbp	-4.51439	5.52782	-13.842	4.16174e-23	4.60046e-21
Efhd2	-4.91877	8.75084	-13.8327	4.32212e-23	4.76606e-21
Cldn2	-4.81607	5.43986	-13.8179	4.5904e-23	5.04955e-21
Wfdc6a	-3.42389	5.02058	-13.8115	4.71061e-23	5.16917e-21
Apoe	-6.59901	9.26393	-13.7913	5.11388e-23	5.59809e-21
Lyz1	-6.89317	6.88413	-13.7862	5.22065e-23	5.70112e-21
Vstm4	-3.34987	5.57723	-13.7789	5.37696e-23	5.85764e-21
Ddit4l	-2.96562	5.88887	-13.7633	5.72989e-23	6.22708e-21
Slc9a3r2	-3.02015	6.03295	-13.7546	5.93544e-23	6.43496e-21
Timp3	-5.21944	6.69492	-13.7294	6.57754e-23	7.11399e-21
Pon2	-3.67614	6.71864	-13.7279	6.61721e-23	7.13978e-21
	-6.67159	5.77678	-13.7172	6.91075e-23	7.4387e-21
	-5.05205	9.00492	-13.7116	7.07088e-23	7.59294e-21
Pip5k1b	-3.61647	7.12375	-13.7084	7.16494e-23	7.67567e-21
Thbs4	-4.36892	6.27116	-13.6817	7.98786e-23	8.53698e-21
Ctsh	-5.22243	6.88913	-13.6765	8.15881e-23	8.69907e-21
Trip6	-4.37068	6.78246	-13.6672	8.4731e-23	9.01286e-21
Nov	-3.80575	5.35048	-13.6626	8.63356e-23	9.16193e-21
Mt1	-6.616	8.3208	-13.6578	8.80343e-23	9.32027e-21
Grn	-4.17828	7.45898	-13.6556	8.88232e-23	9.38177e-21
Fzd6	-3.69081	7.10345	-13.6511	9.04747e-23	9.53388e-21
Timp2	-3.61085	7.13783	-13.6286	9.91805e-23	1.04269e-20
Gstm1	-4.50429	7.21676	-13.6208	1.02403e-22	1.07407e-20
Pf4	-2.69247	4.42617	-13.6167	1.04133e-22	1.08968e-20
Gstm2	-3.94416	4.87132	-13.6101	1.06971e-22	1.11678e-20
S100a1	-4.70936	6.16222	-13.5984	1.1221e-22	1.16877e-20
Col6a2	-3.61189	6.48932	-13.5844	1.18817e-22	1.23473e-20
Eml5	4.21255	7.89638	13.5829	1.19539e-22	1.23939e-20
Pitx2	-3.55239	5.49	-13.5756	1.23148e-22	1.27388e-20
Pcolce	-6.40813	7.27411	-13.5744	1.23769e-22	1.27737e-20
Dhrs1	-3.59778	7.60684	-13.5708	1.25588e-22	1.29318e-20
Slc16a9	-4.01196	5.20728	-13.5676	1.27243e-22	1.30724e-20
Rgs10	-3.47131	6.19987	-13.5592	1.31694e-22	1.34989e-20
Cavin2	-5.53816	5.75287	-13.557	1.32918e-22	1.35935e-20
Cd44	-5.01056	6.47252	-13.5493	1.37165e-22	1.39961e-20
Cavin3	-4.03155	5.97784	-13.548	1.37916e-22	1.4041e-20
Scarf2	-3.09654	5.4147	-13.5434	1.40486e-22	1.42704e-20
Tgm2	-4.12861	5.98447	-13.5309	1.47907e-22	1.49905e-20
Pdgfb	-3.05411	5.07099	-13.5251	1.51458e-22	1.5316e-20
Hsd17b11	-5.72861	8.02634	-13.5006	1.67442e-22	1.68945e-20
Itih5	-4.44664	5.21675	-13.4937	1.72226e-22	1.73383e-20
F3	-5.33474	5.63039	-13.4813	1.81205e-22	1.82016e-20
Vit	-4.088	5.99714	-13.4719	1.8834e-22	1.88763e-20
	-4.33867	7.00961	-13.4365	2.17819e-22	2.17823e-20
Lipa	-3.25362	8.09977	-13.4284	2.25182e-22	2.24689e-20
Adgra2	-3.25071	6.50558	-13.4106	2.42303e-22	2.41238e-20
Pon1	-6.90818	6.56955	-13.41	2.42869e-22	2.41269e-20
H2-Ab1	-4.1521	5.87187	-13.4044	2.48517e-22	2.46338e-20
Srgn	-4.98655	6.73308	-13.3905	2.63104e-22	2.60224e-20
Gpc6	-3.48896	6.90897	-13.3815	2.73046e-22	2.69467e-20
Tmem56	-6.49531	6.22108	-13.3797	2.75032e-22	2.70834e-20
Fads3	-2.91687	5.14131	-13.3766	2.78575e-22	2.73726e-20
Ctf1	-3.67376	6.69558	-13.3715	2.84502e-22	2.78942e-20
Cd52	-3.19725	5.6586	-13.3693	2.87096e-22	2.80875e-20
Emcn	-4.18829	5.62839	-13.3665	2.90393e-22	2.83485e-20
Slc39a12	-4.77752	5.62559	-13.3567	3.0244e-22	2.94608e-20
Gng11	-3.90092	7.2134	-13.3373	3.27543e-22	3.18373e-20
Acsl5	-3.18091	6.99699	-13.3288	3.39248e-22	3.29041e-20
Macrod1	-3.99156	6.91737	-13.3274	3.41212e-22	3.30236e-20
Cysltr1	-3.00877	4.34032	-13.3124	3.62886e-22	3.50461e-20
Metrnl	-2.83828	5.26553	-13.3074	3.70546e-22	3.57094e-20
App	-5.30109	9.97774	-13.2791	4.16269e-22	4.00302e-20
Mlph	-4.23599	5.19135	-13.2785	4.17439e-22	4.00573e-20
Epdr1	-3.72897	4.78384	-13.2757	4.22179e-22	4.04261e-20
Fgl2	-4.21362	4.40015	-13.2613	4.48076e-22	4.2815e-20
Slco3a1	-3.31566	5.63278	-13.2576	4.5495e-22	4.338e-20
Sec24d	-3.55027	6.98155	-13.2441	4.80991e-22	4.56898e-20
H2-Aa	-3.38213	3.65088	-13.244	4.81201e-22	4.56898e-20
Tfpi	-2.71477	6.35957	-13.2358	4.97843e-22	4.71706e-20
Serpina3n	-4.87989	5.72956	-13.2325	5.0475e-22	4.77248e-20
Car12	-5.08876	6.0093	-13.2283	5.13526e-22	4.8453e-20
Sparc	-5.65027	8.65528	-13.227	5.16221e-22	4.86056e-20
Cd68	-3.70065	5.54984	-13.2196	5.32271e-22	4.99676e-20
Irx1	-2.65861	5.01139	-13.2193	5.32902e-22	4.99676e-20
Ltbp3	-4.43951	7.27604	-13.2133	5.46248e-22	5.11127e-20
Samd4	-4.24406	6.4501	-13.2055	5.642e-22	5.26832e-20
Sgk3	-5.39467	6.76188	-13.1806	6.25423e-22	5.82793e-20
1500015O10Rik	-3.63312	6.11237	-13.1539	6.98433e-22	6.49485e-20
Klf5	-3.1532	5.08396	-13.1446	7.25837e-22	6.73579e-20
Adssl1	-4.34938	6.30693	-13.1417	7.34796e-22	6.80493e-20
Cyth3	-3.58353	8.21707	-13.1369	7.49526e-22	6.92713e-20
Cd99l2	-3.52478	6.41203	-13.1338	7.59116e-22	7.00141e-20
Tm4sf1	-4.60854	6.39152	-13.1314	7.66655e-22	7.05651e-20
Sqor	-3.57738	6.36788	-13.1166	8.15335e-22	7.48929e-20
Gsn	-5.61565	6.43253	-13.1085	8.42974e-22	7.72744e-20
Crxos	4.75399	7.85386	13.1062	8.51346e-22	7.78835e-20
Anxa3	-4.27512	6.22146	-13.0909	9.07111e-22	8.27504e-20
Rhobtb2	-3.22779	7.17292	-13.0906	9.08215e-22	8.27504e-20
Fzd7	-4.45289	6.29441	-13.0893	9.13057e-22	8.30238e-20
Usp18	-3.97876	4.95481	-13.088	9.17973e-22	8.33028e-20
Cfh	-5.63766	4.9376	-13.0869	9.22164e-22	8.33477e-20
Abat	-3.85258	8.06281	-13.0871	9.21316e-22	8.33477e-20
C1qc	-4.55088	6.00555	-13.0774	9.59238e-22	8.65252e-20
Vim	-4.41075	9.33525	-13.0678	9.98292e-22	8.98682e-20
Lasp1	-4.7388	7.81324	-13.0671	1.00133e-21	8.99618e-20
	-5.97075	6.41306	-13.0606	1.02839e-21	9.22097e-20
Slc13a3	-4.32843	6.37373	-13.0528	1.06227e-21	9.50582e-20
C1qb	-5.23557	6.11377	-13.052	1.06585e-21	9.51902e-20
Prss12	-3.09654	5.87841	-13.0439	1.1025e-21	9.82685e-20
Slc6a20a	-7.07661	5.35242	-13.0349	1.14461e-21	1.0182e-19
Spns2	-3.31314	6.09967	-13.0206	1.21459e-21	1.07833e-19
Adamtsl4	-4.06025	5.24556	-13.0113	1.26249e-21	1.11865e-19
Slc13a3	-3.05846	4.63098	-12.9744	1.47168e-21	1.30146e-19
Abcg2	-3.33351	7.14167	-12.9673	1.51597e-21	1.338e-19
Matn2	-4.29924	4.6295	-12.9662	1.52277e-21	1.34138e-19
Myl9	-5.26333	5.81471	-12.9629	1.54417e-21	1.35757e-19
Plac8	-3.88188	5.28674	-12.961	1.55629e-21	1.36557e-19
Oaf	-3.39631	5.95566	-12.9507	1.62449e-21	1.42264e-19
Neurod4	5.80091	10.3536	12.9458	1.65828e-21	1.44942e-19
Anxa4	-3.19123	4.76679	-12.9448	1.665e-21	1.45248e-19
Ctso	-4.10741	7.17064	-12.938	1.71304e-21	1.4915e-19
Spry1	-3.9194	6.79345	-12.9312	1.76168e-21	1.5309e-19
Cd34	-4.60067	5.43112	-12.9307	1.76554e-21	1.5313e-19
Adgre1	-3.48559	6.24503	-12.9261	1.80008e-21	1.55826e-19
Cat	-4.78204	7.56364	-12.9167	1.87205e-21	1.61746e-19
Sox18	-4.05415	5.55842	-12.9069	1.9501e-21	1.68167e-19
Pepd	-3.28678	7.8849	-12.899	2.01493e-21	1.73426e-19
Ak3	-4.16272	8.38036	-12.8941	2.0567e-21	1.76684e-19
Sfrp1	-3.55527	5.45847	-12.8886	2.10489e-21	1.8048e-19
Myo1c	-3.42854	7.08215	-12.8871	2.11818e-21	1.81276e-19
Ogn	-6.19678	6.07298	-12.8507	2.46494e-21	2.09757e-19
Enpep	-4.62253	5.39109	-12.8511	2.46091e-21	2.09757e-19
Timp2	-3.76571	8.90222	-12.8512	2.46007e-21	2.09757e-19
Fcgr2b	-2.89095	5.0689	-12.8426	2.55009e-21	2.16595e-19
Mbp	-5.2759	5.54393	-12.8359	2.62286e-21	2.22356e-19
	-4.76025	5.7806	-12.8316	2.66975e-21	2.25907e-19
Hic1	-3.13672	5.39063	-12.8253	2.74109e-21	2.31509e-19
Ppp1r3b	-2.43546	5.40561	-12.8067	2.96315e-21	2.49797e-19
Chpt1	-3.09212	6.94733	-12.8031	3.00783e-21	2.5309e-19
Zfp503	-3.54141	7.82515	-12.8009	3.03554e-21	2.54946e-19
Cyr61	-3.46102	5.23349	-12.7898	3.1801e-21	2.6659e-19
S100a13	-3.22057	6.12666	-12.789	3.19129e-21	2.67032e-19
Wipf3	-3.04013	6.65467	-12.7776	3.34661e-21	2.7951e-19
Slc20a2	-3.85139	8.03717	-12.7744	3.39163e-21	2.82747e-19
Tns1	-3.79007	6.58281	-12.7543	3.69068e-21	3.07109e-19
Piezo1	-3.7363	6.68718	-12.7525	3.71853e-21	3.08857e-19
Capg	-3.52565	5.3869	-12.7446	3.84301e-21	3.18609e-19
Mtap	-4.33443	6.60394	-12.7363	3.97904e-21	3.28897e-19
Slc12a2	-3.79532	6.61744	-12.7361	3.98168e-21	3.28897e-19
Steap4	-4.42986	5.3693	-12.7301	4.08335e-21	3.36679e-19
Penk	-4.78437	6.78425	-12.7275	4.12794e-21	3.39734e-19
	-6.19953	6.92764	-12.7249	4.17335e-21	3.42845e-19
Phgdh	-2.85004	7.62346	-12.7243	4.18402e-21	3.43097e-19
Gpr143	-4.76738	5.37164	-12.7043	4.54965e-21	3.72402e-19
Rcan2	-4.53381	7.59257	-12.6943	4.74603e-21	3.87773e-19
	6.00828	7.93314	12.6915	4.80118e-21	3.91569e-19
Chd7	4.46493	9.06129	12.6858	4.91846e-21	4.00411e-19
Itgb8	-6.03767	7.63048	-12.6806	5.02623e-21	4.08447e-19
Col8a1	-4.01774	6.70417	-12.6802	5.03562e-21	4.08474e-19
Ninj1	-4.01454	7.90138	-12.6717	5.21695e-21	4.22423e-19
Rgs19	-3.59484	5.49806	-12.6634	5.40181e-21	4.36607e-19
Ptpn14	-3.07895	6.64884	-12.6629	5.41282e-21	4.36715e-19
Abi3bp	-4.16567	4.28081	-12.6576	5.53496e-21	4.45772e-19
Mdfic	-5.54752	6.79705	-12.6455	5.82533e-21	4.68321e-19
Hck	-2.70318	5.05669	-12.6354	6.07795e-21	4.87761e-19
Slc39a14	-3.25144	6.33323	-12.6262	6.31543e-21	5.05919e-19
Rhog	-3.56451	6.14988	-12.6229	6.40531e-21	5.10916e-19
Fkbp10	-3.34108	5.62394	-12.6226	6.4118e-21	5.10916e-19
Nexn	-3.0644	4.79108	-12.6228	6.40643e-21	5.10916e-19
Tgfbr3	-4.48502	7.36391	-12.6221	6.42699e-21	5.11224e-19
Gjb6	-3.94453	4.64132	-12.618	6.53831e-21	5.19162e-19
Iqgap2	-5.1334	6.94049	-12.6145	6.63405e-21	5.25839e-19
Foxp2	-4.15487	5.08426	-12.6111	6.72959e-21	5.32475e-19
Slc2a12	-3.40617	5.5557	-12.6034	6.95255e-21	5.49154e-19
Pmel	-5.68035	7.75436	-12.5842	7.53612e-21	5.94207e-19
Pbxip1	-3.09981	7.44198	-12.5765	7.78506e-21	6.12764e-19
Capn2	-3.31133	7.47335	-12.5754	7.82188e-21	6.1459e-19
Atrnl1	-4.35174	8.42968	-12.5729	7.90424e-21	6.19981e-19
S100a16	-4.13402	7.74437	-12.5685	8.05292e-21	6.30547e-19
Wdsub1	-3.25107	6.55063	-12.5641	8.20379e-21	6.41246e-19
Plpp1	-3.537	7.26278	-12.5632	8.23352e-21	6.42457e-19
Col8a1	-3.51052	5.15394	-12.5528	8.60419e-21	6.7022e-19
Stk10	-3.30876	6.44742	-12.5454	8.87494e-21	6.90118e-19
Oasl2	-3.62129	5.10734	-12.5436	8.94222e-21	6.94153e-19
Maf	-4.36347	6.44697	-12.5418	9.01212e-21	6.98377e-19
	-4.6076	6.65941	-12.5349	9.27497e-21	7.17514e-19
H2-Eb1	-3.68665	5.77852	-12.5339	9.31727e-21	7.19552e-19
Tyrp1	-6.89292	6.63439	-12.5158	1.00539e-20	7.75116e-19
Igfbp4	-4.46595	8.60265	-12.5052	1.05139e-20	8.09193e-19
Cyb5r3	-4.60154	7.93446	-12.4959	1.09351e-20	8.40179e-19
Bace2	-4.00083	5.18398	-12.4845	1.14721e-20	8.79938e-19
Hvcn1	-2.55043	6.05898	-12.4839	1.15021e-20	8.80742e-19
Rapgef3	-4.47705	5.18801	-12.4512	1.32028e-20	1.00913e-18
Rasl11b	-3.07348	7.49441	-12.4509	1.32236e-20	1.00913e-18
	-4.751	5.9652	-12.4436	1.36381e-20	1.03901e-18
Sema3c	-6.01754	6.30245	-12.4366	1.40466e-20	1.06832e-18
Cldn5	-4.15584	7.0709	-12.426	1.46871e-20	1.11516e-18
Samd9l	-4.25575	5.69804	-12.4252	1.47362e-20	1.117e-18
Col18a1	-3.41857	7.64812	-12.4216	1.4962e-20	1.13222e-18
Tgfbi	-3.31093	6.30375	-12.4093	1.57651e-20	1.19099e-18
Rbp1	-6.35549	8.41831	-12.4085	1.58199e-20	1.19313e-18
Ccdc102a	-2.81071	5.76859	-12.408	1.58519e-20	1.19355e-18
Prrx1	-3.34378	3.97383	-12.4046	1.60768e-20	1.20847e-18
Fndc3b	-3.70314	8.03459	-12.3975	1.6567e-20	1.24324e-18
Dusp4	-3.77213	8.03091	-12.3902	1.70875e-20	1.28017e-18
Ctdspl	-2.86205	6.86702	-12.3854	1.74422e-20	1.30458e-18
Il17rc	-2.61286	5.91577	-12.3837	1.75656e-20	1.31163e-18
Btbd7	3.94528	7.75381	12.3779	1.79995e-20	1.34181e-18
Car14	-4.36424	8.82534	-12.3632	1.91609e-20	1.42603e-18
Suox	-3.30533	5.78817	-12.3609	1.93464e-20	1.43747e-18
Rprd1a	4.09098	8.37777	12.3542	1.99058e-20	1.47659e-18
Scpep1	-5.64969	7.1136	-12.3434	2.0837e-20	1.54061e-18
Mmrn2	-4.02608	5.93545	-12.3436	2.08157e-20	1.54061e-18
	4.32552	7.8413	12.3363	2.1468e-20	1.58466e-18
Igfbp4	-4.06733	8.016	-12.3179	2.32133e-20	1.71069e-18
Cfh	-5.54621	4.87452	-12.317	2.33036e-20	1.71455e-18
Bvht	-3.34885	5.57716	-12.3108	2.39204e-20	1.75706e-18
Pygl	-4.23805	6.2498	-12.3016	2.48743e-20	1.82415e-18
Gimap4	-2.87664	5.05112	-12.2967	2.53957e-20	1.85937e-18
App	-5.27048	8.68835	-12.296	2.54729e-20	1.862e-18
Il2rg	-3.93564	4.24204	-12.2941	2.56787e-20	1.874e-18
Csad	-3.82572	7.07222	-12.2876	2.63993e-20	1.92348e-18
Itgb5	-5.0707	7.02901	-12.2762	2.77063e-20	2.01373e-18
Msi1	4.4434	10.1561	12.276	2.77272e-20	2.01373e-18
Sostdc1	-4.28526	6.30948	-12.2724	2.8158e-20	2.04172e-18
Dap	-3.89501	8.14182	-12.2597	2.97127e-20	2.151e-18
	-4.31547	6.94837	-12.2586	2.98484e-20	2.15736e-18
Sytl2	-5.07209	6.34832	-12.2578	2.99515e-20	2.16135e-18
Mir124a-1hg	5.41719	10.9238	12.2565	3.01165e-20	2.16978e-18
Rhoc	-3.81774	8.00673	-12.2524	3.06501e-20	2.2047e-18
Chfr	3.98701	9.48079	12.2401	3.22894e-20	2.31892e-18
Sh3bp5	-4.37064	6.45446	-12.2368	3.27556e-20	2.34867e-18
Tes	-3.71538	6.18398	-12.2164	3.57209e-20	2.55722e-18
Lhfpl2	-4.35477	7.40636	-12.2124	3.63347e-20	2.59704e-18
Gbp2	-4.56399	4.9414	-12.2103	3.66456e-20	2.61512e-18
Kif1c	-3.24072	7.46831	-12.2043	3.75971e-20	2.67878e-18
	-2.90607	7.90661	-12.2003	3.82484e-20	2.72088e-18
Zfp185	-3.8175	5.54402	-12.1994	3.83869e-20	2.72644e-18
Id2	-4.23589	7.76219	-12.1819	4.13665e-20	2.92884e-18
Rbms3	-3.12719	7.30504	-12.182	4.13364e-20	2.92884e-18
Slco2b1	-3.6871	5.31098	-12.1799	4.17123e-20	2.9487e-18
Man1a	-4.68418	6.86929	-12.171	4.33241e-20	3.05784e-18
Eps8l2	-2.44374	5.4913	-12.1474	4.79009e-20	3.37559e-18
Camta1	4.5237	8.73427	12.1465	4.80844e-20	3.38324e-18
Ptgr1	-4.73609	5.64039	-12.135	5.04968e-20	3.54744e-18
Rgr	-7.52227	7.58535	-12.1312	5.13159e-20	3.59937e-18
Slc16a9	-4.33724	6.44464	-12.1282	5.19813e-20	3.64039e-18
Sfrp5	-2.80597	5.59296	-12.1225	5.32574e-20	3.72397e-18
Kcna2	-4.33313	6.89012	-12.1175	5.44011e-20	3.79806e-18
Pde5a	-4.96942	5.83992	-12.1169	5.45475e-20	3.80239e-18
Fgd5	-3.34003	5.44304	-12.1082	5.65963e-20	3.93912e-18
Zranb1	4.1658	10.1119	12.1058	5.71803e-20	3.97364e-18
Plpp3	-5.67919	7.0437	-12.0896	6.12679e-20	4.25114e-18
Plbd2	-3.16645	6.23464	-12.0806	6.36705e-20	4.41107e-18
Mmp2	-4.21451	7.25773	-12.0801	6.38233e-20	4.41487e-18
Rpe65	-7.25193	6.77453	-12.0702	6.65593e-20	4.59708e-18
Vegfc	-2.94464	5.43047	-12.068	6.72041e-20	4.63451e-18
	-4.3927	6.71368	-12.0567	7.0514e-20	4.85535e-18
Fam213a	-4.75877	7.06259	-12.0527	7.17258e-20	4.93126e-18
Cds2	-4.80234	8.03677	-12.0448	7.41979e-20	5.09345e-18
Rarg	-3.01056	6.45375	-12.0333	7.79327e-20	5.34171e-18
Irf1	-2.55204	7.27039	-12.0313	7.85906e-20	5.37862e-18
Sema3b	-3.96415	6.10795	-12.0254	8.0596e-20	5.50752e-18
Phlda3	-3.27035	6.54115	-12.0198	8.25612e-20	5.63328e-18
Lrp1	-3.77212	7.50115	-12.013	8.49748e-20	5.7892e-18
Rab38	-4.7259	6.79785	-12.0113	8.55979e-20	5.82285e-18
	-3.74431	6.36105	-11.9962	9.13265e-20	6.20319e-18
Gbp2	-5.59294	4.88769	-11.9943	9.20584e-20	6.23467e-18
Sox6	-3.75235	5.52118	-11.9941	9.21231e-20	6.23467e-18
Cyp27a1	-3.67919	6.03251	-11.9939	9.22048e-20	6.23467e-18
Eva1a	-2.91057	4.48807	-11.9936	9.23455e-20	6.23484e-18
Tgfb1i1	-4.08778	6.49676	-11.9894	9.40043e-20	6.32789e-18
Maob	-3.80369	5.15202	-11.9895	9.39737e-20	6.32789e-18
Ppm1m	-3.22476	6.46831	-11.9845	9.59853e-20	6.45162e-18
Mbp	-4.5938	5.66549	-11.9798	9.79534e-20	6.5741e-18
	4.48667	5.21295	11.9747	1.00123e-19	6.7097e-18
Tmem185b	-3.12705	6.67102	-11.9678	1.03104e-19	6.89926e-18
Tmem204	-5.69638	5.39244	-11.9628	1.05332e-19	7.03787e-18
Slc26a7	-6.17342	6.17755	-11.9603	1.06445e-19	7.10077e-18
	4.58301	5.96539	11.96	1.06588e-19	7.10077e-18
Aldh2	-3.82562	4.66496	-11.9492	1.11634e-19	7.42597e-18
Pdlim5	-4.08345	8.10664	-11.9482	1.12137e-19	7.44842e-18
Sema6d	-3.43916	7.37204	-11.9407	1.1579e-19	7.67977e-18
Sdcbp	-3.25528	9.57123	-11.9381	1.17096e-19	7.75498e-18
Tcn2	-3.10267	8.17843	-11.9242	1.24273e-19	8.21826e-18
Kcnk6	-2.73831	5.03542	-11.9101	1.32012e-19	8.71725e-18
Crispld2	-3.26848	6.09328	-11.9065	1.34052e-19	8.83903e-18
Bmp6	-3.51566	5.09981	-11.9044	1.35235e-19	8.90402e-18
Neurod4	5.49819	9.68644	11.9039	1.35558e-19	8.91222e-18
Lipa	-3.18826	5.98937	-11.8967	1.39765e-19	9.17543e-18
Lrrk1	-3.38717	4.93755	-11.8925	1.42319e-19	9.32954e-18
Mylip	-3.45561	8.58426	-11.8876	1.4533e-19	9.51307e-18
Cd36	-3.42935	5.02196	-11.8829	1.48323e-19	9.69497e-18
Comp	-3.48292	5.69159	-11.8741	1.54008e-19	1.0052e-17
Ripk1	-2.88911	5.92313	-11.8661	1.59397e-19	1.03887e-17
Hebp1	-3.05413	5.82916	-11.8618	1.62328e-19	1.05644e-17
Clec14a	-3.52167	5.82754	-11.8597	1.63837e-19	1.06473e-17
Myo1f	-2.78725	3.7133	-11.8455	1.74085e-19	1.1297e-17
Antxr1	-4.48956	7.53909	-11.8384	1.79528e-19	1.16334e-17
Rab31	-3.77866	6.70112	-11.8277	1.87967e-19	1.21628e-17
Gyg	-4.29083	8.81397	-11.8232	1.91564e-19	1.23778e-17
Slc48a1	-4.2025	7.97394	-11.796	2.15309e-19	1.38922e-17
Cnn3	-5.77065	8.65486	-11.7925	2.18627e-19	1.40661e-17
Cryz	-4.29909	8.41499	-11.7928	2.18373e-19	1.40661e-17
Ifi27	-3.53105	7.29709	-11.7921	2.19029e-19	1.40718e-17
Sostdc1	-3.59309	6.13248	-11.786	2.24813e-19	1.44229e-17
Kcne4	-3.12505	5.72126	-11.782	2.28735e-19	1.46536e-17
Kcnj13	-6.5013	7.14368	-11.7776	2.33088e-19	1.49114e-17
Clec7a	-4.59184	5.57998	-11.7703	2.40501e-19	1.53638e-17
Prpf4b	4.29551	9.1712	11.757	2.54638e-19	1.62439e-17
Slc6a13	-4.40704	6.55879	-11.7458	2.67244e-19	1.7024e-17
Pla2g4a	-3.83701	5.46016	-11.7395	2.74532e-19	1.74635e-17
Serpinf1	-3.61989	6.47113	-11.7069	3.15917e-19	2.00678e-17
Lpp	-2.87612	4.64284	-11.6916	3.37409e-19	2.1403e-17
Iqgap2	-4.08906	5.40327	-11.6882	3.42422e-19	2.16904e-17
Cald1	-4.09082	7.48741	-11.6876	3.43364e-19	2.17196e-17
Glipr1	-2.63576	5.36497	-11.6855	3.46347e-19	2.18776e-17
Dram1	-2.97173	4.53809	-11.6782	3.57466e-19	2.25483e-17
Clec4d	-3.49503	5.58713	-11.6755	3.61724e-19	2.27851e-17
Hspb8	-3.42068	6.55278	-11.6718	3.67437e-19	2.31127e-17
Rgcc	-4.45869	5.24651	-11.6642	3.79672e-19	2.3849e-17
Ctla2a	-3.74413	5.24163	-11.6581	3.89765e-19	2.44489e-17
Capns1	-3.50588	8.57326	-11.6571	3.91576e-19	2.45284e-17
Amotl1	-2.81074	7.08932	-11.6567	3.92124e-19	2.45287e-17
Blvrb	-3.18514	6.27386	-11.6525	3.99381e-19	2.4948e-17
Tns1	-4.10117	5.67555	-11.651	4.01974e-19	2.50753e-17
	-3.27368	7.18621	-11.646	4.10782e-19	2.55893e-17
Kcnj8	-3.36497	5.54448	-11.6407	4.20176e-19	2.61384e-17
Flrt2	-3.58375	7.09567	-11.6363	4.28184e-19	2.65999e-17
Ctsd	-4.2948	9.46639	-11.6302	4.39694e-19	2.72437e-17
Fech	-3.6934	6.96607	-11.6302	4.39755e-19	2.72437e-17
Itpr1	-4.32268	7.55729	-11.628	4.43799e-19	2.74565e-17
Slc39a4	-3.15398	5.29703	-11.6096	4.8065e-19	2.96956e-17
Id3	-4.39082	7.83133	-11.5962	5.09245e-19	3.14192e-17
Cavin2	-3.96295	4.89118	-11.5925	5.17273e-19	3.18709e-17
Galm	-3.28703	6.98378	-11.5921	5.18286e-19	3.18898e-17
Col11a1	-4.22488	5.68314	-11.5782	5.50376e-19	3.38182e-17
Manba	-3.35193	5.74097	-11.5776	5.51631e-19	3.38491e-17
Rrbp1	-3.66057	7.59372	-11.5767	5.53785e-19	3.39352e-17
Col4a1	-4.39252	6.25191	-11.5758	5.55952e-19	3.40217e-17
Mmrn2	-2.57841	4.85866	-11.5672	5.76976e-19	3.52604e-17
	-2.68585	4.4959	-11.5667	5.7836e-19	3.52972e-17
Irf8	-2.89333	5.54725	-11.563	5.87776e-19	3.58234e-17
Rdh10	-3.8691	9.63792	-11.562	5.90253e-19	3.59258e-17
Prss23	-6.16748	6.80899	-11.559	5.9797e-19	3.63464e-17
Zfyve21	-4.21308	7.73916	-11.5573	6.02332e-19	3.65623e-17
Lrmda	-4.03353	3.83607	-11.5533	6.12704e-19	3.71419e-17
Ptpn13	-4.05204	6.12658	-11.5492	6.23711e-19	3.77078e-17
Trpm1	-2.9048	5.71553	-11.5493	6.23393e-19	3.77078e-17
Lrat	-5.12658	6.01398	-11.5488	6.24823e-19	3.77244e-17
	-4.30944	7.52036	-11.5322	6.7125e-19	4.04733e-17
	4.51948	7.81247	11.5134	7.28129e-19	4.38443e-17
Slc22a8	-3.33021	5.45216	-11.5039	7.58674e-19	4.56226e-17
Fzd4	-3.46388	6.84066	-11.5035	7.60021e-19	4.56427e-17
Col9a3	-4.12224	7.08594	-11.4993	7.73847e-19	4.64112e-17
Col18a1	-3.59578	7.01985	-11.4973	7.80893e-19	4.67716e-17
Gusb	-3.52861	5.90108	-11.4837	8.27989e-19	4.95267e-17
Nek6	-3.3741	6.69536	-11.4771	8.52124e-19	5.09028e-17
	4.01454	7.42978	11.4641	9.01378e-19	5.37739e-17
Hspb1	-3.70229	7.02411	-11.4435	9.85743e-19	5.87292e-17
Suv39h2	3.83576	8.24032	11.4391	1.00442e-18	5.9763e-17
2610001J05Rik	-3.50905	8.66844	-11.4294	1.04785e-18	6.22648e-17
Erg	-2.31763	6.28778	-11.4281	1.05354e-18	6.25209e-17
Lmna	-3.53901	6.32585	-11.4224	1.07971e-18	6.39894e-17
C3ar1	-2.62929	5.11082	-11.4216	1.08372e-18	6.41431e-17
Lox	-3.53341	5.29831	-11.4112	1.13351e-18	6.70016e-17
Medag	-2.78627	5.88346	-11.408	1.14954e-18	6.78603e-17
Oca2	-4.53154	6.17062	-11.4	1.18998e-18	7.01557e-17
Syngr2	-3.86095	6.73353	-11.3977	1.20194e-18	7.07687e-17
Mmp2	-4.6545	5.81392	-11.3887	1.24971e-18	7.3485e-17
Prss23	-5.31558	6.2191	-11.3865	1.2619e-18	7.41052e-17
Fam102b	-3.70767	6.56925	-11.3859	1.26499e-18	7.41904e-17
Plec	-3.24167	7.37155	-11.3854	1.26775e-18	7.42558e-17
Nudt19	-3.54552	7.48139	-11.3808	1.29365e-18	7.56744e-17
Cyp4b1	-3.0065	4.87236	-11.3779	1.30967e-18	7.65125e-17
Hsd3b7	-3.66014	6.10169	-11.3776	1.31148e-18	7.65187e-17
Ctsz	-5.52275	7.77646	-11.377	1.31496e-18	7.66226e-17
Edn3	-3.6363	5.96241	-11.3742	1.33117e-18	7.74671e-17
Cdh1	-4.54559	5.27347	-11.3588	1.42277e-18	8.26911e-17
Clu	-6.86882	8.75639	-11.3579	1.42847e-18	8.29153e-17
Acvr1	-3.43359	6.84747	-11.3471	1.49681e-18	8.67708e-17
Myadm	-3.59927	6.41841	-11.3396	1.54666e-18	8.95457e-17
Kdelr3	-3.26119	5.4422	-11.3385	1.55404e-18	8.98575e-17
Fzd8	-2.88456	6.07635	-11.3329	1.59245e-18	9.19603e-17
Wasf2	-3.19007	8.11846	-11.3246	1.65105e-18	9.52225e-17
Slc25a27	4.61694	7.45135	11.3202	1.68278e-18	9.69288e-17
Tgfbi	-2.78293	4.97887	-11.3159	1.7146e-18	9.86357e-17
Acta1	-5.19019	6.17962	-11.3087	1.76924e-18	1.01649e-16
Ifnar2	-3.32336	4.58813	-11.3065	1.78591e-18	1.02476e-16
Mindy1	-4.65134	6.91993	-11.3037	1.8081e-18	1.03618e-16
Cd99l2	-3.36814	7.0233	-11.2955	1.8733e-18	1.07218e-16
4931406C07Rik	-4.49567	6.91118	-11.2835	1.97383e-18	1.12686e-16
Mmrn2	-3.13811	5.59047	-11.2837	1.97183e-18	1.12686e-16
Abcc4	-4.18453	6.11963	-11.2817	1.98884e-18	1.13377e-16
Vasn	-3.42429	6.85028	-11.2815	1.99097e-18	1.13377e-16
Rab38	-3.87326	6.15284	-11.2784	2.0179e-18	1.14766e-16
Slc4a5	-5.09016	7.01493	-11.2709	2.08486e-18	1.18425e-16
Me3	-2.86775	6.06521	-11.2673	2.11797e-18	1.20154e-16
Syt17	-3.38782	5.24241	-11.2636	2.152e-18	1.21931e-16
Dct	-6.70838	8.14543	-11.2492	2.29121e-18	1.29494e-16
Snai2	-3.97175	5.33164	-11.2495	2.28866e-18	1.29494e-16
Ccnd2	-4.17714	5.42811	-11.2428	2.3559e-18	1.32983e-16
Slc41a1	-3.49595	7.4928	-11.2414	2.37011e-18	1.33618e-16
Fam114a1	-2.77886	5.48533	-11.2411	2.37351e-18	1.33642e-16
Cdpf1	-3.20788	5.93499	-11.2271	2.52222e-18	1.41662e-16
	-2.96075	4.52403	-11.2271	2.52219e-18	1.41662e-16
Aspn	-3.48245	4.90033	-11.2265	2.52941e-18	1.41889e-16
Upk3bl	-3.01752	5.87563	-11.2218	2.58099e-18	1.44603e-16
Kank2	-3.49543	7.10203	-11.2209	2.59213e-18	1.45047e-16
Slc16a8	-3.87385	7.59679	-11.2088	2.73203e-18	1.52686e-16
Phldb2	-4.00677	6.45798	-11.1962	2.88592e-18	1.60887e-16
Tanc1	-3.30916	7.10954	-11.1963	2.88459e-18	1.60887e-16
Ifitm1	-3.77494	6.97709	-11.1958	2.89047e-18	1.60942e-16
	3.27548	6.5154	11.1937	2.91765e-18	1.62255e-16
Ctsb	-4.02426	7.11632	-11.1932	2.92401e-18	1.62408e-16
Sft2d2	-2.67489	8.01791	-11.1929	2.92762e-18	1.62409e-16
Cdh19	-4.29186	4.88761	-11.191	2.95207e-18	1.63564e-16
Lxn	-3.77483	7.0819	-11.1887	2.98147e-18	1.64991e-16
Lypd6	-3.57605	6.82038	-11.1874	2.99897e-18	1.65755e-16
Hacd4	-3.24177	5.9664	-11.1859	3.01803e-18	1.66605e-16
Lrat	-6.36418	6.19089	-11.1736	3.18459e-18	1.75584e-16
Itm2c	-3.79607	9.37323	-11.1692	3.24619e-18	1.78762e-16
Pkdcc	-4.72923	5.35494	-11.1667	3.28154e-18	1.80489e-16
Nod1	-2.56729	6.3503	-11.165	3.30649e-18	1.81639e-16
Enpp1	-3.17384	4.46262	-11.1614	3.35825e-18	1.84258e-16
Litaf	-3.62149	7.38357	-11.1607	3.36836e-18	1.84589e-16
Tfpi	-2.75229	4.46554	-11.1594	3.3877e-18	1.85423e-16
Mpeg1	-5.00093	6.36095	-11.1535	3.47573e-18	1.90011e-16
Ankrd44	-3.94256	7.34452	-11.1455	3.60029e-18	1.96582e-16
Rlbp1	-5.16662	9.38465	-11.1422	3.65277e-18	1.99206e-16
Dscr3	-3.55909	7.40363	-11.1399	3.68954e-18	2.00969e-16
Mmrn2	-2.89664	5.07323	-11.1363	3.74663e-18	2.03832e-16
Il6st	-3.23507	8.04427	-11.135	3.76786e-18	2.0474e-16
Hmcn1	-3.06639	4.42652	-11.1344	3.77765e-18	2.05025e-16
Glb1	-3.47938	6.42695	-11.1302	3.84793e-18	2.08589e-16
	-2.57556	8.54682	-11.1235	3.96249e-18	2.1454e-16
Sfrp1	-3.57452	6.07146	-11.1193	4.03556e-18	2.18235e-16
Id4	-3.91575	7.96809	-11.1121	4.16447e-18	2.24936e-16
Elovl7	-4.02889	5.1253	-11.1048	4.29926e-18	2.31939e-16
Fam107a	-6.91596	6.64302	-11.1036	4.32161e-18	2.32866e-16
Gpx3	-4.26709	7.98723	-11.103	4.33385e-18	2.33247e-16
Gbp3	-4.84472	5.11415	-11.0949	4.48832e-18	2.41135e-16
Tns2	-2.6664	5.95669	-11.0948	4.49111e-18	2.41135e-16
Slc47a1	-3.38894	4.94601	-11.0932	4.52361e-18	2.42592e-16
Fuca2	-3.84429	6.63291	-11.0816	4.75864e-18	2.54892e-16
Fgfr1	-2.85072	6.76087	-11.075	4.89775e-18	2.62033e-16
Insm1	5.37712	8.53315	11.0729	4.94238e-18	2.64107e-16
Tyrp1	-6.22347	7.43677	-11.0713	4.9756e-18	2.65568e-16
Dpp7	-4.15705	6.92698	-11.0673	5.06462e-18	2.69999e-16
Tspyl3	-4.066	6.46818	-11.0567	5.30496e-18	2.82478e-16
Rell1	-3.00669	7.5616	-11.0564	5.31244e-18	2.82543e-16
	4.30601	7.17079	11.0537	5.37537e-18	2.85553e-16
	-3.84486	5.06968	-11.0437	5.61384e-18	2.9787e-16
Cntnap4	-3.38405	6.1901	-11.0372	5.77569e-18	3.06098e-16
	-3.55217	10.2444	-11.0309	5.9374e-18	3.14299e-16
Matn2	-2.88433	5.10098	-11.0267	6.04706e-18	3.19729e-16
Soat1	-2.80077	6.95505	-11.0259	6.06946e-18	3.20537e-16
Hspb1	-4.24105	7.2777	-11.0208	6.2045e-18	3.27286e-16
A530047J11Rik	-3.69757	4.80148	-11.0182	6.27559e-18	3.30611e-16
Cfap69	3.0667	5.99984	11.018	6.2822e-18	3.30611e-16
Cmtm3	-3.87534	5.51787	-11.0091	6.53227e-18	3.43371e-16
Cyp4v3	-3.01718	4.86127	-11.0062	6.61447e-18	3.47286e-16
Rbm5	4.43993	6.93374	10.9981	6.85313e-18	3.59399e-16
Ctsz	-3.00413	7.62443	-10.9955	6.93034e-18	3.63026e-16
Adh1	-4.32298	5.75257	-10.9935	6.99308e-18	3.65887e-16
LOC552908	5.09391	7.80638	10.988	7.16227e-18	3.74305e-16
Tnfrsf19	-3.14886	5.31057	-10.9876	7.17607e-18	3.745e-16
Bcar1	-2.63931	8.1582	-10.9874	7.18261e-18	3.745e-16
Ptgds	-6.29737	8.94699	-10.9754	7.56856e-18	3.94168e-16
Tshr	-2.89679	6.18151	-10.9751	7.57762e-18	3.94185e-16
	2.78844	7.68836	10.9725	7.66415e-18	3.98227e-16
Kmt2d	3.81994	10.5827	10.9719	7.68465e-18	3.98833e-16
Filip1	-3.31154	5.16656	-10.9635	7.97467e-18	4.13409e-16
Cnn3	-5.07489	8.92444	-10.9613	8.05126e-18	4.169e-16
Dsp	-4.42898	4.495	-10.9381	8.91163e-18	4.60921e-16
Ddr2	-2.59335	6.11569	-10.9268	9.36503e-18	4.83817e-16
Rbms1	-3.39032	6.91528	-10.9255	9.41811e-18	4.86002e-16
Wfdc17	-3.05626	5.74734	-10.9232	9.51507e-18	4.90445e-16
Fam107a	-2.53875	4.5626	-10.9198	9.65575e-18	4.97128e-16
Atp6v0e	-3.87014	8.47719	-10.9146	9.87721e-18	5.0795e-16
	-4.13852	8.45285	-10.911	1.00346e-17	5.15456e-16
Ugp2	-3.24008	8.52302	-10.9107	1.00508e-17	5.157e-16
Cyp2d22	-2.68667	5.38461	-10.9066	1.02302e-17	5.24309e-16
Eng	-2.78291	7.34946	-10.9012	1.04768e-17	5.36339e-16
Igfbp4	-5.33146	8.69588	-10.8983	1.06118e-17	5.42634e-16
Reck	-4.0792	7.92275	-10.8963	1.07019e-17	5.4662e-16
Gstm1	-2.58215	5.73906	-10.8915	1.09303e-17	5.57654e-16
Ldhb	-3.4959	9.6471	-10.8901	1.09974e-17	5.60447e-16
Taok1	3.4793	5.85923	10.8859	1.1201e-17	5.70177e-16
	6.77235	7.9073	10.8695	1.2038e-17	6.12094e-16
Tgfbi	-3.75638	5.45352	-10.8631	1.23798e-17	6.28765e-16
Inpp5k	-3.93903	8.90866	-10.8498	1.31262e-17	6.65924e-16
Tmem64	-4.1313	6.62252	-10.8416	1.36058e-17	6.89477e-16
Col5a2	-4.28786	6.35124	-10.8388	1.37755e-17	6.97296e-16
Cast	-3.9613	5.85339	-10.8314	1.42287e-17	7.19426e-16
Ltbp4	-3.01732	5.58642	-10.8252	1.46206e-17	7.38412e-16
Ets2	-2.86934	5.4343	-10.8231	1.47565e-17	7.44442e-16
Cck	-5.2707	5.85595	-10.8204	1.49301e-17	7.52361e-16
Dtnbp1	-3.6598	7.50742	-10.8177	1.51118e-17	7.60667e-16
Pltp	-5.0619	8.39513	-10.8139	1.5364e-17	7.72413e-16
P2rx4	-2.77558	6.55041	-10.8137	1.53794e-17	7.72413e-16
Msn	-3.63258	8.00786	-10.8066	1.58667e-17	7.95998e-16
Aebp1	-3.60262	5.62335	-10.7968	1.65605e-17	8.29884e-16
Pcdh15	5.22654	8.36211	10.7962	1.66077e-17	8.31325e-16
Acot11	-3.92526	6.88106	-10.7878	1.72307e-17	8.61552e-16
Spred2	-3.44138	7.26432	-10.7855	1.74088e-17	8.69494e-16
Pm20d1	-2.79526	4.10846	-10.7843	1.74989e-17	8.7303e-16
Trim63	-3.57964	4.9536	-10.7825	1.764e-17	8.79095e-16
Hint3	-3.28746	6.60297	-10.7645	1.90884e-17	9.5023e-16
Man2a1	-2.85653	6.65937	-10.7557	1.98423e-17	9.8667e-16
Atp1b1	-4.62578	8.78991	-10.7409	2.11721e-17	1.05163e-15
Clec11a	-3.31915	6.72744	-10.7278	2.24286e-17	1.11282e-15
Cpxm1	-2.78065	6.10245	-10.7256	2.26525e-17	1.12269e-15
Ahnak2	-4.38987	6.81073	-10.724	2.28115e-17	1.12933e-15
S100b	-4.21954	5.79748	-10.7201	2.32092e-17	1.14776e-15
Erap1	-3.03011	5.32424	-10.7162	2.36041e-17	1.16599e-15
Hnrnpa2b1	3.84798	10.7767	10.716	2.36296e-17	1.16599e-15
Fermt2	-3.73682	8.29828	-10.713	2.39422e-17	1.18013e-15
Tmem64	-3.77042	7.03894	-10.7091	2.43584e-17	1.19933e-15
Pla2g15	-2.80725	6.65584	-10.7049	2.48074e-17	1.22011e-15
Ptgds	-6.07147	9.84468	-10.698	2.55737e-17	1.25643e-15
Sfrp1	-4.24253	4.4446	-10.6959	2.58124e-17	1.26677e-15
St3gal6	-4.10198	6.56195	-10.6921	2.62421e-17	1.28646e-15
Anxa1	-6.1741	7.25808	-10.6837	2.72332e-17	1.3336e-15
Iigp1	-3.4217	4.99957	-10.6808	2.7589e-17	1.34956e-15
F2r	-5.22696	7.90754	-10.6798	2.77104e-17	1.35403e-15
Foxf2	-2.38768	5.22982	-10.6725	2.86178e-17	1.39685e-15
	-4.99155	7.93865	-10.6613	3.00594e-17	1.46563e-15
Oat	-4.25205	9.23342	-10.6535	3.11071e-17	1.51508e-15
Psmb9	-2.44426	5.7361	-10.6301	3.4484e-17	1.67774e-15
Gpd2	-2.90282	7.01311	-10.6082	3.79835e-17	1.84601e-15
Lamb1	-3.36149	7.2097	-10.6051	3.84958e-17	1.86889e-15
Ccbe1	-3.11729	5.38668	-10.6034	3.87977e-17	1.88152e-15
Tns3	-4.19757	9.0797	-10.5919	4.08087e-17	1.97692e-15
	-2.62912	4.43968	-10.5877	4.15758e-17	2.00976e-15
Snap25	6.74158	8.93705	10.5879	4.15368e-17	2.00976e-15
Adm	-3.13593	5.14629	-10.5837	4.2312e-17	2.04098e-15
Vopp1	2.86662	10.9492	10.5839	4.2272e-17	2.04098e-15
Tmem248	-3.25869	7.07369	-10.5768	4.36262e-17	2.10212e-15
Pcbd2	-3.69272	7.74662	-10.5754	4.38991e-17	2.11301e-15
Zfp36	-3.16788	6.15342	-10.5709	4.47722e-17	2.15274e-15
Mgat4a	-3.03582	5.90407	-10.5694	4.50699e-17	2.16475e-15
Ugp2	-4.11572	7.97411	-10.5604	4.68844e-17	2.24951e-15
Pde4dip	-4.10492	5.99918	-10.5558	4.78595e-17	2.29385e-15
Fbn1	-3.38546	5.83209	-10.5491	4.92998e-17	2.36037e-15
Fam129a	-3.84808	5.79845	-10.5453	5.01213e-17	2.39716e-15
Eya1	-3.24713	5.7981	-10.5443	5.03365e-17	2.4049e-15
Cyp2d22	-3.18417	6.26825	-10.5421	5.08323e-17	2.4239e-15
	3.54515	8.29472	10.5421	5.08416e-17	2.4239e-15
Ifi47	-3.60871	5.68748	-10.5412	5.10349e-17	2.43055e-15
Filip1l	-3.6253	5.55075	-10.5406	5.11733e-17	2.43456e-15
Ncam1	4.40683	7.94345	10.5342	5.26504e-17	2.5022e-15
Unc45b	-2.99976	4.88575	-10.5311	5.33681e-17	2.53364e-15
Naglu	-3.26678	6.15956	-10.5279	5.41247e-17	2.56685e-15
Cadm1	3.36985	10.7154	10.5211	5.57699e-17	2.6421e-15
Akap13	3.93906	6.4028	10.5202	5.59975e-17	2.6501e-15
Spg21	-4.35839	7.99757	-10.5161	5.70243e-17	2.69586e-15
Efemp1	-5.91476	7.33542	-10.5127	5.78937e-17	2.7341e-15
Ak3	-4.01398	7.08759	-10.5105	5.84564e-17	2.75778e-15
Fmod	-6.29872	6.80812	-10.5093	5.87521e-17	2.76884e-15
Vamp5	-3.50835	6.69139	-10.509	5.88437e-17	2.77026e-15
Amotl1	-3.27477	7.64973	-10.5081	5.90587e-17	2.77748e-15
	3.65201	7.07295	10.5076	5.91955e-17	2.78102e-15
She	-2.78036	5.363	-10.4879	6.45753e-17	3.0306e-15
Cavin2	-3.44279	5.16314	-10.4811	6.65661e-17	3.12079e-15
Slc10a3	-2.56588	5.66646	-10.4808	6.66539e-17	3.12166e-15
Abi3bp	-5.04483	5.19585	-10.4662	7.10794e-17	3.32547e-15
Slc22a5	-3.32924	7.49236	-10.4618	7.24805e-17	3.38751e-15
Fam213a	-3.70964	9.0333	-10.4594	7.32667e-17	3.42071e-15
Flt4	-2.76101	6.22054	-10.455	7.46843e-17	3.48329e-15
Elovl7	-3.38073	4.96099	-10.4517	7.57707e-17	3.5303e-15
Rtp4	-4.1048	5.58862	-10.451	7.60365e-17	3.53903e-15
Osmr	-5.90096	6.18665	-10.4499	7.63959e-17	3.5521e-15
Crybg1	-2.28865	3.76042	-10.4376	8.06687e-17	3.7469e-15
Trim12c	-3.44587	4.53934	-10.4342	8.18968e-17	3.80003e-15
Plpbp	-2.82105	7.98143	-10.4291	8.37395e-17	3.88154e-15
Rcsd1	-2.53618	6.20155	-10.4267	8.46505e-17	3.91974e-15
Lgals9	-3.54833	5.43561	-10.4198	8.72612e-17	4.03648e-15
Yap1	-3.23757	7.90392	-10.4049	9.32299e-17	4.30816e-15
Gns	-3.83595	8.91297	-10.4023	9.42723e-17	4.34769e-15
Rps6ka4	-3.42693	7.24961	-10.4023	9.42782e-17	4.34769e-15
Ncam1	3.92196	10.6538	10.3988	9.57602e-17	4.41152e-15
Ctss	-5.45125	8.47058	-10.3934	9.80582e-17	4.51278e-15
Tmed10	-3.26084	9.26373	-10.3879	1.0049e-16	4.61998e-15
A430102J17Rik	3.74256	8.24979	10.3807	1.03755e-16	4.76524e-15
Hexb	-3.30137	8.08883	-10.3789	1.04598e-16	4.79906e-15
	3.53923	6.05165	10.3607	1.13346e-16	5.19515e-15
Ech1	-3.91767	8.16191	-10.3559	1.15775e-16	5.30109e-15
	-2.55343	4.90665	-10.3552	1.1612e-16	5.31149e-15
Fam46c	-3.93089	5.96871	-10.3525	1.1755e-16	5.37145e-15
Snx9	-3.37695	6.09363	-10.352	1.1778e-16	5.37652e-15
AI465300	4.13144	5.49525	10.351	1.18342e-16	5.39669e-15
Csf1r	-2.81482	6.3888	-10.3475	1.20166e-16	5.47437e-15
Phgdh	-3.80302	7.78374	-10.3465	1.20694e-16	5.49287e-15
Atp6v0d2	-3.22752	4.57432	-10.3338	1.27692e-16	5.80547e-15
Mtmr10	-2.90473	7.77376	-10.3101	1.41809e-16	6.44081e-15
Ddit4l	-2.99302	6.21621	-10.3074	1.43504e-16	6.51122e-15
B830007D08Rik	4.35127	7.03045	10.3068	1.4393e-16	6.52401e-15
Scd1	-4.03169	6.82748	-10.2983	1.49466e-16	6.76812e-15
Renbp	-2.80496	7.0721	-10.2975	1.49938e-16	6.78271e-15
Adgrf5	-4.23924	5.91116	-10.2967	1.50506e-16	6.80156e-15
Bhlhe40	-4.11697	7.53271	-10.2953	1.51435e-16	6.83669e-15
Ctsz	-4.50668	7.23478	-10.2908	1.54474e-16	6.96691e-15
Bphl	-3.05538	8.33645	-10.2831	1.59845e-16	7.20198e-15
Sfrp1	-3.00639	5.42876	-10.2817	1.6083e-16	7.23909e-15
Rsu1	-2.81907	7.70111	-10.2791	1.62706e-16	7.31624e-15
Ifi30	-3.09035	7.18247	-10.2733	1.6693e-16	7.49872e-15
Als2cl	-2.21684	4.41642	-10.2678	1.71079e-16	7.67745e-15
Htr3a	-3.26255	6.30961	-10.2674	1.71341e-16	7.68157e-15
Tmem238	-2.31102	6.46679	-10.267	1.71695e-16	7.68977e-15
Cthrc1	-4.30386	6.49874	-10.2663	1.72196e-16	7.70459e-15
	4.25958	7.99631	10.2633	1.74551e-16	7.8022e-15
Ctsl	-4.50431	10.0434	-10.2594	1.77521e-16	7.92712e-15
Tek	-3.81171	5.87565	-10.2585	1.78261e-16	7.95228e-15
Acbd5	3.02156	6.4445	10.2578	1.78786e-16	7.96782e-15
Prpmp5	-3.31631	4.39771	-10.2541	1.81742e-16	8.09154e-15
Vwf	-4.36678	5.7029	-10.2503	1.8484e-16	8.22138e-15
Lrp4	4.92024	8.78157	10.2494	1.85616e-16	8.24776e-15
Nfkb1	-2.67952	7.01634	-10.234	1.98753e-16	8.82281e-15
Mbp	-3.42852	4.60503	-10.2334	1.99288e-16	8.83783e-15
Cers2	-2.80992	7.74285	-10.2264	2.05556e-16	9.10686e-15
Tmem86b	5.09801	7.29818	10.222	2.09554e-16	9.27488e-15
Col4a4	-3.91827	6.14472	-10.2213	2.10294e-16	9.2856e-15
	-3.86118	4.50472	-10.2215	2.10057e-16	9.2856e-15
Dpyd	-3.54816	5.54089	-10.2209	2.10581e-16	9.2856e-15
Sppl2a	-2.92589	6.62255	-10.2209	2.1062e-16	9.2856e-15
Ubap2l	4.3525	5.76741	10.2188	2.12628e-16	9.36498e-15
Dap	-3.69937	7.17338	-10.2138	2.17357e-16	9.56394e-15
Rdh10	-4.19708	9.23486	-10.2135	2.17692e-16	9.56934e-15
	4.42122	7.28098	10.2073	2.23713e-16	9.82444e-15
Bag4	-3.11574	6.76837	-10.2067	2.24343e-16	9.84251e-15
Nup153	2.89991	6.20006	10.2051	2.25902e-16	9.90128e-15
Bicc1	-3.0313	5.70469	-10.2046	2.26416e-16	9.90454e-15
Gm9918	4.8289	8.36458	10.2047	2.26327e-16	9.90454e-15
Ccnd3	-3.71323	7.21408	-10.2032	2.27883e-16	9.95904e-15
Tmed3	-3.43369	7.98157	-10.1868	2.45077e-16	1.07001e-14
	-2.24984	4.35463	-10.1864	2.45418e-16	1.07047e-14
Myo5a	-3.15575	6.99744	-10.1857	2.4629e-16	1.07323e-14
Tmc6	-2.44003	5.19636	-10.1823	2.50011e-16	1.08839e-14
Mpc1	-3.65235	8.50157	-10.1794	2.5317e-16	1.10108e-14
Pdk1	-3.70652	6.86623	-10.1749	2.58287e-16	1.12225e-14
Kctd12b	-3.0033	5.56913	-10.1634	2.71881e-16	1.18018e-14
Stx7	-3.14373	8.83444	-10.1569	2.79881e-16	1.21374e-14
Irak3	-2.59888	4.40571	-10.1553	2.81785e-16	1.22082e-14
Kazald1	-3.5381	6.27147	-10.154	2.83455e-16	1.22688e-14
Meis2	4.20288	8.01681	10.1444	2.95827e-16	1.27921e-14
Esam	-3.52497	6.75453	-10.1422	2.98675e-16	1.29028e-14
Kansl1	3.58063	8.22916	10.136	3.07011e-16	1.32503e-14
Pgap2	-4.23359	7.14238	-10.1293	3.16355e-16	1.36405e-14
Npr3	-3.78947	6.05155	-10.1256	3.21607e-16	1.38537e-14
Pbxip1	-3.17688	7.80963	-10.1205	3.29002e-16	1.41587e-14
Fam129b	-3.03539	7.63205	-10.1155	3.36313e-16	1.44595e-14
C1qtnf7	-2.65322	4.09079	-10.1047	3.52802e-16	1.5154e-14
Abcc9	-4.74791	5.51234	-10.0907	3.75543e-16	1.61155e-14
Ncapd3	3.4405	8.15973	10.0897	3.77153e-16	1.61692e-14
Trpm1	-4.33866	5.90698	-10.0891	3.78245e-16	1.62006e-14
Slc12a9	3.30723	5.58968	10.0842	3.86607e-16	1.6543e-14
1600014C10Rik	-2.49114	7.18943	-10.0823	3.89876e-16	1.66671e-14
Cytl1	-2.51481	5.44223	-10.0773	3.98498e-16	1.70196e-14
	5.76297	6.27513	10.0751	4.02434e-16	1.71714e-14
Parva	-3.05036	7.68879	-10.0708	4.10257e-16	1.74887e-14
Gng12	-3.16093	6.08772	-10.0701	4.11535e-16	1.75266e-14
Itm2a	-4.0349	8.6247	-10.0646	4.21753e-16	1.79332e-14
Pqlc1	-3.43218	6.89475	-10.0645	4.21879e-16	1.79332e-14
Pitpnm3	4.18062	9.61967	10.0598	4.30813e-16	1.82958e-14
Smim14	-3.83685	8.54419	-10.059	4.32301e-16	1.83417e-14
Zfp207	3.65978	9.8896	10.0572	4.35822e-16	1.84737e-14
Psmb8	-2.36277	6.32973	-10.0538	4.42512e-16	1.87396e-14
Cmtm6	-2.49599	7.19855	-10.0496	4.50869e-16	1.90757e-14
Slc9a9	-2.46147	5.73852	-10.0492	4.51617e-16	1.90894e-14
Swap70	-2.48547	5.75093	-10.0452	4.59679e-16	1.9412e-14
Pip5k1b	-3.24537	6.586	-10.0415	4.67439e-16	1.9708e-14
	4.01231	6.64606	10.0414	4.67564e-16	1.9708e-14
Pacsin3	-3.17	6.6165	-10.0412	4.68046e-16	1.97099e-14
Ldhb	-3.37927	9.6764	-10.0355	4.80093e-16	2.01984e-14
Cald1	-3.97705	7.18209	-10.0331	4.8507e-16	2.03888e-14
Nfix	-4.12339	8.24807	-10.0244	5.04234e-16	2.11745e-14
Arfgef2	-3.04689	6.6189	-10.0238	5.05749e-16	2.12184e-14
Arap3	-2.63224	4.69725	-10.0209	5.12241e-16	2.14708e-14
Pcx	-2.98747	6.8325	-10.0188	5.16991e-16	2.16498e-14
Man2b1	-3.83755	7.96655	-10.0061	5.47043e-16	2.2887e-14
Sptbn1	-4.19689	8.51612	-10.0035	5.53382e-16	2.31307e-14
Vkorc1	-3.74627	7.79443	-10.0018	5.57745e-16	2.32916e-14
H2-Aa	-2.81983	4.9551	-9.99203	5.82474e-16	2.43017e-14
Stx11	-2.81162	4.7751	-9.98737	5.94664e-16	2.47874e-14
Jcad	-2.90187	7.43389	-9.98612	5.9798e-16	2.49026e-14
Pitpna	-2.94786	8.5315	-9.98357	6.04807e-16	2.51636e-14
Cd82	-3.30855	7.40657	-9.98187	6.09404e-16	2.53316e-14
Reep5	-3.57222	8.14749	-9.98047	6.13229e-16	2.54671e-14
	-3.02797	7.08706	-9.97988	6.1483e-16	2.55101e-14
	-2.85926	5.27229	-9.97898	6.17302e-16	2.55891e-14
Lta4h	-4.15709	8.11321	-9.96436	6.58828e-16	2.72854e-14
Rsph10b	-3.62079	6.5017	-9.94898	7.05551e-16	2.91936e-14
Ptprb	-4.04791	5.9591	-9.94774	7.09437e-16	2.93275e-14
Htatip2	-2.45342	5.34865	-9.94724	7.11026e-16	2.93663e-14
Elovl7	-3.87771	5.83597	-9.94207	7.27578e-16	3.00224e-14
Supt16	3.13678	10.3263	9.94044	7.32881e-16	3.02136e-14
Postn	-3.88714	6.07399	-9.93904	7.37485e-16	3.03756e-14
Fam174b	-3.03162	6.95486	-9.93513	7.50441e-16	3.0881e-14
Lrrc58	-3.28285	8.50738	-9.93147	7.62784e-16	3.13604e-14
P2ry6	-2.50342	4.8843	-9.9285	7.72926e-16	3.17484e-14
Atp1a2	-6.01186	7.14611	-9.9215	7.97425e-16	3.27249e-14
Tmem47	-3.85474	6.07155	-9.91989	8.03156e-16	3.29301e-14
Thbs2	-3.26065	5.11716	-9.91429	8.23461e-16	3.37014e-14
Prpf4b	3.9747	10.5243	9.91442	8.22965e-16	3.37014e-14
Rhbdf1	-2.73791	6.55018	-9.91227	8.30902e-16	3.39751e-14
Mtch2	3.61328	6.59698	9.91044	8.37697e-16	3.42219e-14
Plekha7	-2.77811	5.76891	-9.90932	8.41906e-16	3.43627e-14
Evc2	-2.92869	6.18983	-9.89136	9.12084e-16	3.71934e-14
Slc4a2	-3.38322	7.01884	-9.88846	9.23924e-16	3.76082e-14
Gskip	-3.18941	7.74494	-9.88853	9.23633e-16	3.76082e-14
Dock1	-3.19626	7.40667	-9.88453	9.40256e-16	3.82385e-14
Cotl1	-5.87962	7.85094	-9.88357	9.4429e-16	3.83679e-14
Phgdh	-4.19177	7.74052	-9.87305	9.8965e-16	4.01748e-14
Fam114a1	-3.01258	6.18965	-9.87054	1.00078e-15	4.05901e-14
Rbm39	4.89897	9.9623	9.86648	1.01906e-15	4.12946e-14
Smad6	-3.97603	5.28875	-9.86322	1.03397e-15	4.18608e-14
4931406C07Rik	-3.59985	6.35509	-9.86082	1.0451e-15	4.22737e-14
Pappa2	-3.08928	6.56782	-9.85916	1.05286e-15	4.25493e-14
Endod1	-2.51323	6.23486	-9.85672	1.06438e-15	4.29766e-14
Stra6	-3.54332	6.1142	-9.84988	1.09736e-15	4.42685e-14
Lamp2	-2.96513	8.28848	-9.83627	1.16601e-15	4.69959e-14
Ak1	-3.46525	7.47045	-9.82664	1.2172e-15	4.90151e-14
S100a16	-4.01298	7.66173	-9.82576	1.22201e-15	4.91649e-14
Gch1	-2.06734	4.58876	-9.81533	1.28021e-15	5.14605e-14
Anxa4	-3.40737	6.36669	-9.81414	1.28705e-15	5.16895e-14
	3.7471	7.24013	9.80641	1.33221e-15	5.34554e-14
Smyd2	-3.07652	7.47242	-9.80451	1.34355e-15	5.38626e-14
Myct1	-2.09904	4.84933	-9.80402	1.34651e-15	5.39334e-14
Calml4	-4.39377	6.53279	-9.80316	1.35165e-15	5.4091e-14
Rbms3	-3.42849	6.90976	-9.8001	1.37024e-15	5.47864e-14
Tln1	-3.59474	6.92625	-9.79407	1.40762e-15	5.62313e-14
	3.22655	6.31884	9.79109	1.42646e-15	5.69335e-14
Ppm1f	-2.17895	6.99214	-9.78797	1.44647e-15	5.7681e-14
Fam107a	-4.31427	6.54607	-9.786	1.45922e-15	5.81379e-14
Cd14	-2.75068	5.2261	-9.78091	1.49275e-15	5.94216e-14
	-3.16843	7.74827	-9.77395	1.53986e-15	6.12426e-14
Tfpi	-3.53458	4.85985	-9.77318	1.54517e-15	6.13996e-14
Cebpd	-4.04556	6.39542	-9.76975	1.56906e-15	6.2294e-14
Cybb	-3.63558	5.25842	-9.76903	1.57405e-15	6.24374e-14
Insc	-2.51943	6.29349	-9.76696	1.58866e-15	6.29615e-14
Stox1	-2.87851	4.48078	-9.76243	1.62118e-15	6.41939e-14
Ctsb	-3.08919	7.10222	-9.758	1.6535e-15	6.54162e-14
	3.83325	6.99259	9.74964	1.71642e-15	6.78461e-14
Pcca	-2.64758	7.78087	-9.7456	1.74765e-15	6.90197e-14
Degs1	-4.26267	9.26618	-9.74514	1.75129e-15	6.91034e-14
	3.05988	6.32651	9.72755	1.89436e-15	7.46833e-14
Emc10	-3.61692	8.72835	-9.72326	1.93106e-15	7.60637e-14
Pnp	-4.61942	7.90668	-9.71651	1.99011e-15	7.83211e-14
Amot	-3.51034	6.55289	-9.71381	2.01431e-15	7.92045e-14
Bmp7	-2.6598	5.25393	-9.71293	2.02224e-15	7.94467e-14
Tagln	-3.20868	6.44929	-9.70871	2.06073e-15	8.08887e-14
Slc50a1	-3.12973	7.21721	-9.70569	2.0887e-15	8.19153e-14
Akr1b10	-2.56032	6.16928	-9.70439	2.10081e-15	8.22471e-14
	3.86193	4.79035	9.7045	2.0998e-15	8.22471e-14
Samd11	4.45326	10.3975	9.70377	2.1067e-15	8.24062e-14
	-6.8808	8.16771	-9.70145	2.12868e-15	8.31937e-14
Tbc1d1	-2.66914	6.83641	-9.70098	2.1331e-15	8.32942e-14
2810037O22Rik	3.49287	11.0506	9.69599	2.18122e-15	8.50997e-14
Nat8f1	-3.27784	6.88887	-9.69438	2.19697e-15	8.564e-14
Itgb5	-3.54048	8.07205	-9.68532	2.28774e-15	8.91015e-14
Kcnq1ot1	4.98357	6.54176	9.68278	2.31382e-15	9.00394e-14
Cgrrf1	-3.94115	7.67926	-9.67474	2.39844e-15	9.32519e-14
	3.48679	9.84526	9.66695	2.48346e-15	9.64742e-14
Rnf130	-2.83088	8.25688	-9.66179	2.54133e-15	9.86374e-14
	3.34111	6.75636	9.65192	2.65601e-15	1.03e-13
	5.42286	7.76117	9.65002	2.67869e-15	1.0379e-13
Fah	-2.67103	7.00055	-9.64106	2.78819e-15	1.0789e-13
Wasf1	3.4416	9.33161	9.64097	2.78929e-15	1.0789e-13
Msrb2	-2.44661	6.3327	-9.63789	2.82799e-15	1.09293e-13
Ghr	-3.6914	6.93532	-9.63635	2.84746e-15	1.09951e-13
Rhoq	-3.98575	8.5357	-9.6336	2.88276e-15	1.11219e-13
Lasp1	-4.88094	8.4807	-9.62909	2.94137e-15	1.13384e-13
Zc3hav1	-3.56258	6.33886	-9.62647	2.97611e-15	1.14625e-13
Spg20	-2.86891	7.59618	-9.62625	2.979e-15	1.14638e-13
	3.45853	6.80909	9.62342	3.01694e-15	1.15999e-13
Fmod	-4.26395	6.68306	-9.6136	3.15242e-15	1.21085e-13
Ccdc74a	-2.44934	4.69657	-9.61344	3.15457e-15	1.21085e-13
Clec4n	-2.53273	4.60484	-9.60869	3.22239e-15	1.23583e-13
Edn3	-3.51841	6.06458	-9.60717	3.24438e-15	1.2432e-13
Alg14	-3.39424	7.21456	-9.60618	3.25875e-15	1.24765e-13
Sord	-3.10682	6.95925	-9.59862	3.37084e-15	1.28947e-13
Afap1l2	-2.16974	5.23931	-9.59516	3.42331e-15	1.30843e-13
Inpp5k	-4.77338	6.94252	-9.59367	3.4462e-15	1.31606e-13
Naalad2	-3.47832	5.26686	-9.59273	3.46085e-15	1.32054e-13
Rgs5	-5.68859	7.81372	-9.59017	3.50063e-15	1.33459e-13
Psme4	3.39492	6.58273	9.57439	3.75665e-15	1.43099e-13
Hdac11	-3.45241	6.22162	-9.57151	3.80542e-15	1.44834e-13
Ntrk2	-3.50223	6.29042	-9.55952	4.01511e-15	1.52686e-13
Tmtc1	-3.40306	6.74091	-9.55918	4.02114e-15	1.52786e-13
Sdcbp	-4.03495	7.25735	-9.5582	4.0389e-15	1.53332e-13
Neat1	-3.29102	6.66669	-9.55534	4.09084e-15	1.55173e-13
Milr1	-2.31365	4.61828	-9.55169	4.15823e-15	1.57597e-13
	3.132	7.70349	9.55148	4.16227e-15	1.57618e-13
Hexb	-5.03576	7.97596	-9.55008	4.18842e-15	1.58475e-13
Nr2f2	-3.03152	5.88226	-9.54604	4.2648e-15	1.61229e-13
Sdc1	-4.48589	4.47883	-9.54546	4.27583e-15	1.61511e-13
Ppt1	-3.61541	7.18638	-9.54484	4.28762e-15	1.61821e-13
	4.11483	5.83132	9.54028	4.37602e-15	1.65019e-13
Ampd3	-3.70852	6.2898	-9.53748	4.43125e-15	1.66962e-13
	-2.57055	6.15069	-9.53595	4.46166e-15	1.67968e-13
2900022M07Rik	3.48039	5.32915	9.53533	4.47418e-15	1.68299e-13
Rbm47	-3.07767	5.02203	-9.53421	4.49661e-15	1.69001e-13
Tbc1d2	-2.29077	5.77903	-9.53302	4.52065e-15	1.69763e-13
Unc13a	2.91648	6.83005	9.53129	4.55582e-15	1.70942e-13
Gdpd1	3.17118	9.29433	9.53108	4.56002e-15	1.70957e-13
Cd200	-3.48406	7.81784	-9.52954	4.59161e-15	1.71998e-13
Rhod	-2.36991	5.38001	-9.5287	4.60883e-15	1.725e-13
	-3.40847	6.06398	-9.52678	4.64865e-15	1.73846e-13
Fmo2	-2.23669	4.47314	-9.52251	4.7384e-15	1.77056e-13
Perp	-4.66478	6.12467	-9.52063	4.77842e-15	1.78404e-13
	3.92684	6.11739	9.51228	4.96038e-15	1.85044e-13
Ptbp2	3.02962	10.439	9.50955	5.02128e-15	1.87161e-13
Rgs5	-4.99867	7.18329	-9.50819	5.05212e-15	1.88155e-13
	4.30662	8.41563	9.50372	5.15423e-15	1.91799e-13
Creb3l2	-2.97553	7.12387	-9.50266	5.17866e-15	1.9255e-13
Serp1	-3.74504	8.6365	-9.49607	5.33383e-15	1.98156e-13
Shisa5	-3.96677	8.35276	-9.49345	5.39671e-15	2.00327e-13
Dpep1	-2.74693	5.2995	-9.49267	5.41549e-15	2.00858e-13
Elovl7	-3.5442	6.04634	-9.48889	5.50788e-15	2.04117e-13
Snx5	-3.34325	7.53093	-9.47954	5.74333e-15	2.12668e-13
Chpt1	-4.1108	5.11404	-9.47877	5.76337e-15	2.13235e-13
Nrp1	-3.46616	8.40408	-9.47679	5.81459e-15	2.14954e-13
Ms4a6d	-3.14414	4.18447	-9.47596	5.83639e-15	2.15583e-13
Papss2	-3.67002	5.46555	-9.47251	5.92726e-15	2.1876e-13
Ginm1	-2.94022	6.96378	-9.47127	5.96001e-15	2.19789e-13
Mcur1	-3.01103	8.31553	-9.4688	6.02639e-15	2.22056e-13
Chmp2b	-3.15639	7.96236	-9.46817	6.04348e-15	2.22504e-13
1810058I24Rik	-3.10701	8.86177	-9.46581	6.10776e-15	2.24687e-13
Snap25	4.99356	11.8061	9.46322	6.179e-15	2.27122e-13
	3.33173	7.0231	9.46131	6.2321e-15	2.28888e-13
Mppe1	-3.08296	7.1698	-9.46096	6.24182e-15	2.29058e-13
Cdk5r1	3.17629	8.09222	9.45801	6.32488e-15	2.31917e-13
Ptgfrn	-3.01457	7.14447	-9.45257	6.48087e-15	2.37444e-13
Phlda1	-3.25416	7.17998	-9.44727	6.63643e-15	2.42946e-13
Retsat	-2.94862	5.98267	-9.44393	6.73653e-15	2.46411e-13
Psd3	-3.38748	7.38317	-9.43748	6.93382e-15	2.53422e-13
Gaa	-3.45295	7.84449	-9.4372	6.94256e-15	2.53535e-13
Stat5b	-2.89362	6.66343	-9.43679	6.95543e-15	2.53595e-13
Slc12a7	-2.80167	6.76011	-9.43694	6.95083e-15	2.53595e-13
Tmcc3	-3.98139	8.32879	-9.43079	7.14479e-15	2.60288e-13
Smc6	5.11416	6.84198	9.43008	7.16776e-15	2.60914e-13
Folr1	-3.74456	6.73675	-9.42544	7.31814e-15	2.66174e-13
Dyrk2	3.15859	11.1748	9.41975	7.50699e-15	2.72823e-13
Vps18	2.67074	5.82672	9.41775	7.57465e-15	2.7506e-13
Thbd	-3.55503	5.70624	-9.41424	7.6949e-15	2.79202e-13
Grip1	3.05728	7.32543	9.40075	8.17411e-15	2.96351e-13
Ctsh	-4.30198	6.52442	-9.39809	8.27208e-15	2.99662e-13
Cds2	-2.94021	5.48599	-9.39674	8.32251e-15	3.01247e-13
Lsamp	-2.6824	6.32596	-9.3961	8.34648e-15	3.01872e-13
AA617406	2.8498	7.10052	9.39431	8.41344e-15	3.0405e-13
Il2rg	-2.42751	4.8903	-9.39374	8.4349e-15	3.04582e-13
	3.17882	7.35693	9.39192	8.50406e-15	3.06833e-13
Ly96	-2.73809	4.88397	-9.38799	8.65519e-15	3.11837e-13
Kdm6a	3.62527	5.91157	9.38796	8.65658e-15	3.11837e-13
Cd5l	-2.99451	5.20645	-9.38516	8.76562e-15	3.15376e-13
Gbp6	-2.98437	4.37491	-9.38508	8.76881e-15	3.15376e-13
Zfp467	-2.6062	6.16157	-9.38247	8.87184e-15	3.18828e-13
	4.33913	5.18318	9.38059	8.94716e-15	3.21279e-13
Gstk1	-3.15254	6.5641	-9.37646	9.11433e-15	3.27021e-13
Irak2	-2.73476	6.55178	-9.37258	9.27418e-15	3.32492e-13
Gns	-4.6275	9.21908	-9.36999	9.38231e-15	3.36101e-13
Ctnna1	-3.1145	9.8725	-9.36286	9.68694e-15	3.46739e-13
Fmod	-4.02901	6.53033	-9.35783	9.90813e-15	3.54375e-13
Zfp467	-3.50171	6.86366	-9.3561	9.98526e-15	3.5685e-13
Pqlc3	-2.73241	4.86022	-9.35589	9.99456e-15	3.569e-13
	2.46183	6.0796	9.35553	1.00106e-14	3.57189e-13
Gmpr	-2.96376	7.11461	-9.35139	1.0198e-14	3.6359e-13
Spg20	-2.84542	6.91944	-9.35058	1.02351e-14	3.64623e-13
Casz1	2.95743	8.25193	9.34593	1.04507e-14	3.72012e-13
	3.19235	6.482	9.34393	1.05451e-14	3.75073e-13
Zcchc24	-2.50548	6.97749	-9.34244	1.06158e-14	3.7729e-13
H2-Ab1	-2.95178	4.95801	-9.34168	1.06519e-14	3.78275e-13
Naga	-3.16928	7.40395	-9.33114	1.11672e-14	3.96265e-13
	2.62903	6.79972	9.32508	1.1475e-14	4.06865e-13
Casp8	-2.68794	5.43027	-9.31831	1.18287e-14	4.19077e-13
Gng10	-2.83117	8.34696	-9.31723	1.18858e-14	4.20769e-13
Glmp	-4.28216	7.5798	-9.31667	1.19159e-14	4.21504e-13
C3ar1	-2.94579	4.42569	-9.31463	1.20251e-14	4.25034e-13
Fndc1	-3.66098	7.01547	-9.3139	1.20644e-14	4.2609e-13
2810403D21Rik	3.13418	5.0936	9.31312	1.21071e-14	4.27263e-13
S100a4	-3.4074	5.34715	-9.30259	1.26923e-14	4.47564e-13
	3.85505	5.98152	9.29921	1.28859e-14	4.54036e-13
Spon1	-2.9478	5.64297	-9.2972	1.30025e-14	4.57788e-13
Fyb	-2.66609	5.33639	-9.29434	1.31704e-14	4.63338e-13
Neo1	3.63818	5.6311	9.29331	1.32317e-14	4.65131e-13
Cstb	-2.98645	9.75428	-9.28932	1.34704e-14	4.73153e-13
	2.49151	6.10169	9.28235	1.38981e-14	4.87795e-13
Phkb	-3.02385	7.57151	-9.28189	1.39268e-14	4.88423e-13
Igf1	-3.76625	5.99667	-9.27903	1.41068e-14	4.9435e-13
Irgm2	-3.54926	5.78448	-9.27292	1.44985e-14	5.07684e-13
Ctla2b	-2.93744	4.96486	-9.27133	1.46024e-14	5.10925e-13
Col1a2	-4.16565	5.80443	-9.27042	1.4662e-14	5.12615e-13
Rela	-3.83331	7.41459	-9.26808	1.48169e-14	5.17628e-13
Slc22a8	-2.97883	5.70483	-9.26682	1.4901e-14	5.20161e-13
Wfikkn2	-3.24091	5.72802	-9.26187	1.52353e-14	5.31421e-13
	2.82333	6.04971	9.25787	1.55112e-14	5.40625e-13
Ubxn10	2.83334	6.40923	9.25428	1.57632e-14	5.48984e-13
	-3.62465	6.73473	-9.25378	1.57986e-14	5.49792e-13
Etfb	-2.41206	8.46476	-9.24798	1.62148e-14	5.63844e-13
	-5.05785	9.25802	-9.24073	1.67511e-14	5.82044e-13
Aldh1a1	-3.9083	8.36842	-9.24006	1.68015e-14	5.83345e-13
C1qb	-3.59691	7.02779	-9.23929	1.68592e-14	5.84899e-13
Atp6v0d2	-2.91798	5.68074	-9.23677	1.70513e-14	5.91107e-13
Chac2	-3.76868	6.91264	-9.22507	1.79701e-14	6.2248e-13
Igfbp3	-2.62206	5.37922	-9.22248	1.81803e-14	6.29279e-13
Rusc1	-2.98043	6.40833	-9.21605	1.87121e-14	6.47189e-13
Tlr13	-2.3632	4.56072	-9.21262	1.90027e-14	6.56735e-13
Ntrk2	-2.91016	8.35104	-9.20885	1.93262e-14	6.67405e-13
Fbln1	-3.92577	6.80003	-9.20504	1.96597e-14	6.78402e-13
Flnb	-2.92434	5.75101	-9.20337	1.98074e-14	6.82976e-13
Sash1	-2.95702	8.20948	-9.2032	1.98232e-14	6.83001e-13
	3.51818	6.90242	9.19904	2.01967e-14	6.95337e-13
Angpt1	-4.08597	5.52479	-9.1956	2.05104e-14	7.056e-13
Serpinh1	-4.87097	6.86145	-9.18996	2.10363e-14	7.23138e-13
Efhd2	-2.89966	7.92118	-9.18936	2.10934e-14	7.2455e-13
Ltbp2	-3.38956	4.8464	-9.18778	2.12428e-14	7.29127e-13
	2.92119	6.3008	9.18376	2.16297e-14	7.41841e-13
Cdh5	-2.58245	5.09768	-9.18194	2.18075e-14	7.47372e-13
Glul	-3.8437	8.41947	-9.18026	2.1972e-14	7.52437e-13
Pla2g16	-2.99235	7.08667	-9.17877	2.21202e-14	7.56936e-13
Clu	-5.474	10.5064	-9.16926	2.30843e-14	7.8933e-13
Mir124-2hg	4.80732	10.9418	9.16797	2.32186e-14	7.93321e-13
Ednrb	-3.31689	6.13701	-9.1672	2.32986e-14	7.95452e-13
Angptl2	-2.77462	4.89964	-9.16478	2.35529e-14	8.03524e-13
Sorl1	-3.75478	7.14569	-9.16021	2.40412e-14	8.19563e-13
Itgb5	-4.15859	7.26561	-9.15702	2.43878e-14	8.3075e-13
Slc25a30	-3.71147	5.70988	-9.15596	2.4504e-14	8.34081e-13
Sgms1	-3.46749	7.96593	-9.15522	2.45862e-14	8.36247e-13
Npc2	-3.34173	10.1718	-9.15183	2.49627e-14	8.48412e-13
	3.77344	6.4332	9.14587	2.5639e-14	8.70742e-13
	-3.47604	5.26118	-9.14523	2.57138e-14	8.72626e-13
Ccbe1	-2.27928	3.74958	-9.14183	2.61092e-14	8.85377e-13
Mrc2	-3.02732	5.68517	-9.14045	2.62714e-14	8.90206e-13
Shroom4	-2.71039	5.47405	-9.13795	2.65678e-14	8.99574e-13
Mfsd5	-2.85953	7.35645	-9.13737	2.66365e-14	9.01226e-13
Il17re	-2.95607	6.43822	-9.13461	2.69692e-14	9.11797e-13
Cabcoco1	-2.62609	4.81104	-9.13425	2.70121e-14	9.12563e-13
Cyp39a1	-3.88349	5.65754	-9.13295	2.71703e-14	9.17222e-13
Ptprc	-4.7239	4.77814	-9.13085	2.74283e-14	9.25238e-13
Il13ra1	-2.59951	4.48702	-9.12881	2.76796e-14	9.33019e-13
Gpx1	-3.45135	9.16651	-9.12576	2.80621e-14	9.45203e-13
Arhgef6	-2.85432	6.39906	-9.1242	2.82586e-14	9.51112e-13
Jade2	-4.46824	6.94719	-9.12216	2.85188e-14	9.59154e-13
Actn1	-2.71787	8.20018	-9.1215	2.86034e-14	9.61283e-13
Ntrk3	-2.49823	6.37687	-9.11977	2.88261e-14	9.68046e-13
Igf1	-4.14912	7.15312	-9.1154	2.93982e-14	9.86523e-13
Ak5	-2.88963	6.69064	-9.11121	2.99555e-14	1.00373e-12
D10Ertd709e	3.23569	6.08282	9.11126	2.99487e-14	1.00373e-12
Gpx8	-2.88457	7.93431	-9.10723	3.04963e-14	1.02109e-12
Hfe	-3.94936	6.80753	-9.10229	3.11797e-14	1.04243e-12
Srek1	2.91156	8.26127	9.10234	3.11733e-14	1.04243e-12
Lima1	-3.33615	7.20724	-9.10018	3.14762e-14	1.05156e-12
Exoc3l2	-2.81368	4.76362	-9.09617	3.20488e-14	1.0699e-12
Pan3	5.35401	7.98578	9.09088	3.28184e-14	1.09478e-12
Pias4	3.06292	5.48028	9.08205	3.41472e-14	1.13742e-12
Celsr3	3.60932	7.86283	9.08205	3.41464e-14	1.13742e-12
Endod1	-3.12247	6.48226	-9.07965	3.45171e-14	1.1489e-12
Tbx1	-2.38584	4.43	-9.0777	3.48204e-14	1.15814e-12
Rftn1	-2.71387	6.36241	-9.07053	3.59594e-14	1.19514e-12
Cnn3	-4.52251	8.95818	-9.06876	3.62462e-14	1.20378e-12
	3.86493	7.34453	9.06793	3.63816e-14	1.20739e-12
Smo	-4.47963	6.27499	-9.06737	3.64725e-14	1.20952e-12
Myh14	-2.7927	6.73732	-9.06485	3.68877e-14	1.22239e-12
	3.88282	7.49191	9.06383	3.70571e-14	1.2271e-12
	-6.02342	9.19056	-9.0623	3.73134e-14	1.23299e-12
Timp1	-3.21771	5.72636	-9.06228	3.73169e-14	1.23299e-12
Bambi	-2.94557	7.00028	-9.06258	3.7266e-14	1.23299e-12
Slco1c1	-4.92951	6.45155	-9.06	3.77003e-14	1.24474e-12
Cyp2j6	-3.1844	5.83808	-9.05963	3.77632e-14	1.24591e-12
Fam129a	-3.97263	6.04953	-9.05264	3.89678e-14	1.28471e-12
Ttr	-7.66982	8.58297	-9.05086	3.92801e-14	1.29406e-12
Egfl7	-2.48079	6.30816	-9.0469	3.99844e-14	1.3163e-12
Cobll1	-3.19196	5.36695	-9.03912	4.14074e-14	1.36117e-12
Soat1	-3.07035	5.75576	-9.03912	4.14076e-14	1.36117e-12
	5.29772	7.19174	9.03503	4.21741e-14	1.38536e-12
	-2.60635	4.25436	-9.01984	4.51525e-14	1.48211e-12
Mmp14	-3.99029	7.02814	-9.0151	4.61238e-14	1.51289e-12
	5.04237	6.25936	9.01425	4.6301e-14	1.5176e-12
Baiap2l1	-2.01903	4.70412	-9.01298	4.65657e-14	1.52517e-12
Ninj1	-2.83063	6.38278	-9.01058	4.70694e-14	1.54055e-12
Ankrd52	2.92186	5.99	9.00829	4.7556e-14	1.55535e-12
Mllt10	3.59949	5.77723	9.00545	4.81676e-14	1.57421e-12
Ttr	-5.68632	9.11679	-9.0004	4.92718e-14	1.60913e-12
Bpifb1	-2.51596	3.91628	-8.99943	4.94871e-14	1.61499e-12
Zfp462	2.99125	10.4937	8.98894	5.1876e-14	1.69173e-12
	5.10917	6.94019	8.98364	5.31256e-14	1.73123e-12
Sri	-3.3566	7.77548	-8.97976	5.40601e-14	1.76041e-12
Cav1	-5.62563	7.5379	-8.97264	5.58157e-14	1.81627e-12
Notch3	-2.4908	6.25611	-8.97047	5.63622e-14	1.83273e-12
Ppp1r9a	3.03955	5.68367	8.96673	5.73193e-14	1.8625e-12
Nfe2l2	-3.23835	7.66489	-8.96477	5.78251e-14	1.87759e-12
Pxylp1	-2.41037	6.40689	-8.9645	5.78941e-14	1.87848e-12
Crx	4.23086	10.7861	8.96243	5.84354e-14	1.89468e-12
Elovl4	4.13025	10.6971	8.95699	5.98806e-14	1.94014e-12
Flywch2	-3.38935	6.10064	-8.95594	6.01639e-14	1.94792e-12
	3.43417	9.93038	8.95395	6.07049e-14	1.96403e-12
Vipas39	3.47332	5.19622	8.95106	6.14981e-14	1.98826e-12
Serpinb9	-2.61594	4.56274	-8.94924	6.20032e-14	2.00316e-12
Cnn2	-2.88767	7.41523	-8.94379	6.35417e-14	2.05139e-12
Arl6ip1	-3.00844	9.91763	-8.93728	6.54257e-14	2.1107e-12
Cd44	-3.92531	6.48878	-8.93707	6.54893e-14	2.11125e-12
Adora2b	-2.36105	5.61006	-8.93333	6.65989e-14	2.14548e-12
Nrp1	-3.6659	7.31922	-8.93149	6.71501e-14	2.1617e-12
	3.64945	7.32	8.92913	6.78654e-14	2.18317e-12
Cyb5r3	-4.88073	7.10505	-8.92333	6.96578e-14	2.23923e-12
Ppt1	-3.02228	8.83734	-8.92294	6.97801e-14	2.24156e-12
Ror1	-3.16281	5.6828	-8.91925	7.09485e-14	2.27747e-12
Hnmt	-4.3623	5.92261	-8.91907	7.10056e-14	2.27768e-12
Atf2	3.45446	6.102	8.91592	7.20169e-14	2.30848e-12
Smpdl3a	-4.40519	7.56782	-8.90814	7.45803e-14	2.38895e-12
Rbbp6	3.61432	6.92957	8.90558	7.54414e-14	2.41482e-12
Gpr19	-2.85739	7.21427	-8.90313	7.62785e-14	2.43989e-12
Itpr1	-3.21735	6.4153	-8.90098	7.70188e-14	2.46138e-12
Ano6	-3.13842	7.00925	-8.90086	7.70595e-14	2.46138e-12
Slit3	-2.66121	4.81714	-8.89636	7.86321e-14	2.50983e-12
Zcchc11	3.50583	6.88938	8.8941	7.94355e-14	2.53368e-12
Cdk14	-2.9192	8.01747	-8.88872	8.1378e-14	2.5938e-12
C030041B07Rik	3.2684	6.19695	8.88517	8.26865e-14	2.63365e-12
Ctsc	-1.92148	3.89881	-8.88382	8.31904e-14	2.64783e-12
Krt6b	-5.12845	5.01976	-8.88144	8.4085e-14	2.67441e-12
Gatsl3	-2.62378	6.22012	-8.8754	8.64009e-14	2.74613e-12
Pls3	-3.56241	7.89778	-8.86883	8.89872e-14	2.82635e-12
Cd38	-3.12018	5.61197	-8.86816	8.92563e-14	2.83241e-12
Kcnq4	-2.32238	6.25703	-8.86804	8.93036e-14	2.83241e-12
S1pr3	-3.67966	8.01035	-8.86746	8.95373e-14	2.83782e-12
Tmem160	-2.9419	7.93939	-8.8667	8.98427e-14	2.8455e-12
Bbs4	3.56321	7.27101	8.86652	8.99158e-14	2.84582e-12
Epb41	4.25696	8.73014	8.86343	9.11732e-14	2.88359e-12
Cndp2	-2.73976	8.09789	-8.85847	9.32287e-14	2.94654e-12
Eif4e3	-3.43144	6.63669	-8.85705	9.38271e-14	2.96337e-12
Ldhb	-2.8896	9.9579	-8.85121	9.63229e-14	3.04007e-12
5730507C01Rik	4.17398	7.43332	8.8492	9.71961e-14	3.06548e-12
Mettl7a1	-3.5241	7.14703	-8.84793	9.7753e-14	3.08089e-12
Pde1c	-3.03772	5.89531	-8.84474	9.91631e-14	3.12315e-12
Endod1	-4.03907	6.42718	-8.84408	9.94554e-14	3.13017e-12
Gnai2	-4.13681	8.69305	-8.83925	1.01639e-13	3.19667e-12
Edn3	-3.09672	6.30222	-8.83613	1.03076e-13	3.23961e-12
Clu	-5.64356	10.0014	-8.83252	1.04759e-13	3.29021e-12
Adipor2	-2.71302	6.85944	-8.83131	1.05331e-13	3.30587e-12
Lrp10	-3.40826	7.70513	-8.83086	1.05546e-13	3.31032e-12
Ccrl2	-2.18298	4.83038	-8.82972	1.06086e-13	3.32493e-12
Pde7b	-3.62306	6.88034	-8.82592	1.07914e-13	3.37989e-12
Prpf39	4.06645	9.13199	8.82462	1.08545e-13	3.39729e-12
C230085N15Rik	2.92595	5.47911	8.82283	1.09422e-13	3.42237e-12
Map7	2.59819	10.8194	8.82125	1.10204e-13	3.44443e-12
Tsc22d4	-3.09118	7.34513	-8.81868	1.11484e-13	3.48202e-12
Abhd4	-3.47923	7.78338	-8.81565	1.13014e-13	3.52737e-12
Syngr1	-3.46857	6.81488	-8.81191	1.14929e-13	3.58465e-12
Arsa	-2.87897	7.25108	-8.80908	1.16401e-13	3.62807e-12
	3.7303	5.45907	8.79082	1.26358e-13	3.93567e-12
Snx7	-2.96331	6.13688	-8.78799	1.27973e-13	3.98324e-12
Cds2	-2.49057	7.5256	-8.78748	1.28269e-13	3.98969e-12
Cep44	2.94903	6.47181	8.7855	1.29412e-13	4.02248e-12
A730011C13Rik	2.89883	6.82688	8.78453	1.29977e-13	4.03727e-12
Rufy3	4.09476	9.76524	8.78239	1.31233e-13	4.07345e-12
Cyr61	-3.26388	6.38783	-8.77744	1.34185e-13	4.16224e-12
Gbp6	-3.44079	5.82452	-8.776	1.35056e-13	4.18638e-12
Hebp2	-3.11149	6.48683	-8.77359	1.36531e-13	4.22917e-12
Tma16	4.00593	8.10674	8.76191	1.43887e-13	4.45399e-12
Clec4a3	-2.5561	4.17768	-8.75785	1.46539e-13	4.53297e-12
Arhgdia	-3.42479	8.55835	-8.75594	1.47804e-13	4.56897e-12
Cnn3	-3.34079	6.1581	-8.75428	1.48907e-13	4.59991e-12
2810043O03Rik	4.22847	7.0328	8.75093	1.51166e-13	4.66648e-12
Sox6	-2.38849	6.24541	-8.74937	1.52235e-13	4.69305e-12
2700079J08Rik	3.199	10.0486	8.7495	1.52141e-13	4.69305e-12
Glo1	2.786	11.421	8.73924	1.59324e-13	4.90825e-12
Gpd2	-2.59036	7.05662	-8.7361	1.61585e-13	4.97451e-12
Selenom	-4.77274	7.3885	-8.73201	1.64585e-13	5.0634e-12
Nid1	-3.72663	6.23724	-8.73075	1.65519e-13	5.08868e-12
Sgms1	-2.98524	5.77138	-8.72428	1.70403e-13	5.23526e-12
Tkt	-3.84801	10.316	-8.7241	1.70544e-13	5.23602e-12
	4.35226	6.67951	8.72353	1.70979e-13	5.24581e-12
	-2.72171	4.99546	-8.72311	1.71308e-13	5.25232e-12
Tacc1	-3.0248	8.02799	-8.72269	1.71625e-13	5.25846e-12
Nagk	-3.00312	7.75645	-8.72048	1.7334e-13	5.3074e-12
Nmi	-3.14479	6.49692	-8.71177	1.80262e-13	5.51559e-12
Cd48	-2.62052	4.57936	-8.71155	1.80443e-13	5.51741e-12
Prrx2	-2.41772	5.06624	-8.70976	1.81901e-13	5.55819e-12
Acot9	-3.49401	7.19229	-8.70594	1.85046e-13	5.65048e-12
AA407331	4.12537	4.87599	8.7005	1.89629e-13	5.7865e-12
Mal	-4.29535	5.34908	-8.70025	1.89842e-13	5.78908e-12
Palld	-2.37205	7.20123	-8.69475	1.94597e-13	5.93007e-12
Smpd1	-3.0523	5.31135	-8.69323	1.95927e-13	5.96657e-12
	3.2771	5.58449	8.68628	2.02145e-13	6.1518e-12
Ezr	-3.48603	7.13023	-8.68507	2.03251e-13	6.18126e-12
Psap	-4.11377	9.98794	-8.68435	2.03907e-13	6.19703e-12
	-4.1156	6.70489	-8.68079	2.07194e-13	6.29269e-12
Rflnb	-2.25797	7.04392	-8.67943	2.0847e-13	6.32718e-12
Mertk	-3.31793	6.84158	-8.67385	2.13761e-13	6.48343e-12
Atg4a	-3.00526	7.10518	-8.67326	2.14333e-13	6.49639e-12
Dkk3	-3.02775	9.90046	-8.67286	2.14712e-13	6.50351e-12
Clu	-6.22462	9.36215	-8.67115	2.16371e-13	6.54935e-12
Gm19710	2.51313	5.83573	8.66657	2.20878e-13	6.68129e-12
Serpinb6b	-1.98138	4.12577	-8.66447	2.22973e-13	6.74014e-12
Rgs5	-4.75426	5.77562	-8.65926	2.28256e-13	6.89524e-12
Gnpda1	-2.65395	7.10954	-8.65752	2.30045e-13	6.94461e-12
Tmem268	-3.74631	6.06508	-8.65698	2.30604e-13	6.95683e-12
Rapgef4	-3.83543	6.75035	-8.65506	2.32599e-13	7.01234e-12
	3.66306	6.72092	8.65448	2.33209e-13	7.02601e-12
Tspan6	-3.71805	7.71011	-8.65383	2.33896e-13	7.04202e-12
	-3.02294	5.0156	-8.64336	2.4516e-13	7.37622e-12
Alox5ap	-3.79271	6.54375	-8.63969	2.49237e-13	7.49388e-12
Fam102b	-3.07865	7.87055	-8.63856	2.50508e-13	7.5271e-12
Mme	-3.41206	4.82734	-8.63492	2.54642e-13	7.64621e-12
Plscr2	-3.46478	4.45894	-8.63315	2.56679e-13	7.70224e-12
E130311K13Rik	-2.75744	5.76564	-8.62574	2.65365e-13	7.95759e-12
	4.15435	7.53149	8.62301	2.68641e-13	8.05047e-12
Vegfc	-3.60686	5.34631	-8.62002	2.72276e-13	8.154e-12
Rflna	-2.4911	6.5942	-8.61743	2.75469e-13	8.24415e-12
Gja1	-5.673	6.84141	-8.61666	2.76423e-13	8.2672e-12
AI256396	-2.36728	4.02628	-8.60836	2.86932e-13	8.57582e-12
	3.23693	5.90058	8.60713	2.88524e-13	8.61771e-12
Hspa13	-2.98554	6.7589	-8.60501	2.91286e-13	8.69444e-12
Rpgrip1	4.91791	8.51013	8.60226	2.94913e-13	8.79687e-12
Alad	-2.54112	6.48062	-8.60193	2.95348e-13	8.80404e-12
Smarca5	4.14221	6.77657	8.59915	2.99056e-13	8.90867e-12
Prelp	-2.99218	6.16611	-8.59302	3.0741e-13	9.15148e-12
Rnf13	-3.30245	9.41168	-8.59142	3.0964e-13	9.21178e-12
Zyx	-3.2769	6.44535	-8.58931	3.12586e-13	9.29331e-12
Tpm1	-3.53686	7.5792	-8.58711	3.1569e-13	9.3794e-12
Gypc	-2.64284	5.54012	-8.58288	3.21748e-13	9.5531e-12
Cp	-3.554	7.36421	-8.57821	3.2858e-13	9.74952e-12
Birc6	4.20961	6.19119	8.57537	3.32795e-13	9.8681e-12
2900022M07Rik	3.26595	6.1222	8.56986	3.41142e-13	1.0109e-11
Abcb1b	-2.08772	3.97408	-8.5688	3.42776e-13	1.01507e-11
Scarb2	-3.63348	6.97777	-8.56786	3.44226e-13	1.0187e-11
Camsap1	2.79761	9.2807	8.56602	3.47079e-13	1.02647e-11
C77080	-2.58599	7.28084	-8.56342	3.51159e-13	1.03785e-11
Dbp	-4.53932	9.18582	-8.5611	3.54845e-13	1.04806e-11
Adgrl4	-2.92228	6.23532	-8.55705	3.61357e-13	1.06659e-11
Rasgrp3	-3.25511	6.33447	-8.55374	3.6677e-13	1.08186e-11
	3.91473	6.75822	8.55181	3.69975e-13	1.0906e-11
Acvr2a	3.44261	9.84836	8.55152	3.70446e-13	1.09128e-11
Erbin	3.19049	6.69315	8.54597	3.79813e-13	1.11814e-11
Ctbs	-2.60584	5.36673	-8.54546	3.80691e-13	1.12e-11
Birc6	3.59749	6.48055	8.54232	3.86098e-13	1.13516e-11
Il6st	-3.31926	6.90801	-8.54124	3.87968e-13	1.13992e-11
AA407331	3.25755	7.24089	8.53012	4.07862e-13	1.19759e-11
Urm1	3.19975	7.0718	8.52938	4.09208e-13	1.20076e-11
C2	-2.79678	6.82502	-8.5287	4.10458e-13	1.20365e-11
Crip2	-3.78083	7.55652	-8.52855	4.10753e-13	1.20373e-11
Ms4a6d	-3.17624	5.21147	-8.52835	4.11121e-13	1.20402e-11
Atp1a2	-4.02885	5.41438	-8.52503	4.1729e-13	1.2213e-11
Gaa	-2.88407	7.84721	-8.51863	4.29479e-13	1.25616e-11
Cpa2	-3.11769	6.48533	-8.51259	4.41297e-13	1.28988e-11
	2.77493	5.89248	8.5123	4.41863e-13	1.2907e-11
Slc25a15	-2.88366	7.00599	-8.49775	4.71723e-13	1.37703e-11
	2.52232	5.14526	8.49532	4.76911e-13	1.39128e-11
Myh1	-4.83662	4.36639	-8.49506	4.77472e-13	1.39201e-11
Btd	-2.91903	6.34175	-8.49255	4.82885e-13	1.40689e-11
	3.83589	6.78347	8.49151	4.85132e-13	1.41252e-11
Gng12	-2.19737	7.19581	-8.49091	4.8645e-13	1.41544e-11
Zfand2a	-4.24492	7.4161	-8.48935	4.89879e-13	1.4245e-11
Sox7	-2.68303	4.48037	-8.48733	4.94331e-13	1.43652e-11
F2r	-4.01134	6.9268	-8.48594	4.97445e-13	1.44464e-11
Cav2	-4.87094	7.57148	-8.48463	5.00383e-13	1.45224e-11
Nap1l1	2.98706	10.9354	8.48432	5.01068e-13	1.45329e-11
Boc	-2.26433	6.75206	-8.48027	5.10269e-13	1.47903e-11
Ttc7	-1.91758	6.00148	-8.47956	5.11918e-13	1.48285e-11
Acad11	-4.00038	7.38308	-8.47818	5.15104e-13	1.49112e-11
Ttr	-7.33951	9.34744	-8.47729	5.17155e-13	1.4961e-11
Gfpt2	-2.44773	5.66477	-8.46052	5.57647e-13	1.61221e-11
Il18	-4.0044	7.11108	-8.45794	5.64142e-13	1.6289e-11
Cacul1	2.75846	5.61732	8.45805	5.63867e-13	1.6289e-11
Car3	4.73549	5.35158	8.45474	5.72321e-13	1.65146e-11
Acad11	-3.22199	7.64318	-8.4538	5.74733e-13	1.65736e-11
Arpc1b	-2.99074	6.93463	-8.45135	5.81094e-13	1.67463e-11
Adamts10	-2.79076	6.21782	-8.44723	5.91942e-13	1.7048e-11
Ifi27l2a	-2.87845	5.6972	-8.44516	5.97487e-13	1.71967e-11
Txnip	-4.12681	8.06426	-8.4431	6.03033e-13	1.73453e-11
Cdh11	-3.42799	8.45215	-8.44273	6.04038e-13	1.73631e-11
Serpina3g	-2.37413	4.6209	-8.43913	6.13903e-13	1.76354e-11
Frmd6	-2.0892	6.97012	-8.43834	6.16083e-13	1.76868e-11
Meox1	-2.38053	5.74879	-8.43782	6.17511e-13	1.77165e-11
Lpcat1	3.71357	10.5484	8.43731	6.18948e-13	1.77465e-11
Cdc7	3.09191	8.40647	8.43546	6.24114e-13	1.78832e-11
Dhrs7	-2.82621	8.00923	-8.43254	6.32351e-13	1.81077e-11
AW112010	-2.59818	4.88949	-8.42739	6.4715e-13	1.85197e-11
	2.96958	10.036	8.42543	6.52865e-13	1.86714e-11
Ppil3	-2.9454	7.24717	-8.42225	6.62286e-13	1.89289e-11
Megf9	-3.80861	5.396	-8.41924	6.71288e-13	1.9174e-11
Mta3	-2.41652	5.52313	-8.41797	6.75128e-13	1.92715e-11
Adcy7	-2.46939	4.52902	-8.41622	6.80456e-13	1.94113e-11
Tie1	-2.85126	4.80872	-8.411	6.96605e-13	1.98594e-11
Rab34	-3.65813	7.6037	-8.40994	6.9993e-13	1.99416e-11
Tnfaip2	-4.164	5.60519	-8.40567	7.13478e-13	2.03148e-11
Gprc5b	-2.63891	7.39634	-8.40475	7.16456e-13	2.03867e-11
Pdgfc	-2.94912	6.49653	-8.39987	7.3233e-13	2.08252e-11
Hopx	-3.61976	8.25611	-8.39718	7.41224e-13	2.10649e-11
Sh2b3	-2.42256	6.09137	-8.39039	7.64196e-13	2.1704e-11
Peli1	3.80398	6.08841	8.38993	7.65762e-13	2.17348e-11
Copz2	-3.16867	6.71214	-8.38646	7.77796e-13	2.20625e-11
Sod3	-3.32225	4.85165	-8.38564	7.80695e-13	2.21308e-11
Arhgap42	-3.03982	6.0538	-8.38045	7.99102e-13	2.26384e-11
	-2.32619	10.972	-8.37814	8.07424e-13	2.28598e-11
Lasp1	-4.03224	8.42168	-8.37539	8.17459e-13	2.31294e-11
	-3.36734	4.63678	-8.37358	8.24159e-13	2.33043e-11
	3.30315	7.50804	8.3724	8.28518e-13	2.34129e-11
Slc7a10	-3.04529	6.14836	-8.36661	8.50377e-13	2.40156e-11
Ccl8	-1.90345	5.48653	-8.36633	8.51426e-13	2.40186e-11
	3.52657	4.92504	8.3663	8.51549e-13	2.40186e-11
Gch1	-2.17545	4.63094	-8.36573	8.53727e-13	2.4065e-11
Dock10	-3.25644	5.21639	-8.36483	8.57186e-13	2.41474e-11
Fgf7	-2.48734	5.12135	-8.36469	8.5773e-13	2.41476e-11
Gm17066	2.82034	5.89141	8.36262	8.65734e-13	2.43577e-11
Pla1a	-2.08399	4.67297	-8.35986	8.76536e-13	2.46463e-11
	4.17103	5.43777	8.35527	8.94787e-13	2.51438e-11
	3.50892	8.09882	8.35044	9.1442e-13	2.56795e-11
	2.96666	10.3962	8.34945	9.18511e-13	2.57783e-11
Armcx2	-3.13163	8.31524	-8.34862	9.21942e-13	2.58585e-11
Tcn2	-3.15662	7.59452	-8.34702	9.28565e-13	2.60281e-11
	3.64447	6.83489	8.34644	9.31021e-13	2.60807e-11
Ano6	-3.11041	8.04007	-8.34366	9.42721e-13	2.63921e-11
Sfi1	5.35764	7.30916	8.33934	9.61179e-13	2.68921e-11
Zfc3h1	2.7883	9.61706	8.33808	9.66646e-13	2.70283e-11
Clec14a	-2.87126	4.75441	-8.33374	9.85661e-13	2.75429e-11
Abtb2	-3.25962	6.15085	-8.33291	9.89345e-13	2.76288e-11
Actb	4.01569	11.0286	8.33114	9.9725e-13	2.78323e-11
Slc48a1	-3.85618	7.60265	-8.32975	1.00347e-12	2.79886e-11
Tro	2.02511	8.12807	8.32747	1.01384e-12	2.82602e-11
Col4a2	-3.19785	6.52905	-8.32557	1.0225e-12	2.84841e-11
Ric1	3.46216	9.1012	8.32166	1.04062e-12	2.89711e-11
	-2.38258	7.43927	-8.32101	1.04368e-12	2.90382e-11
Slc9a3r1	-4.09666	8.01583	-8.32074	1.04495e-12	2.90556e-11
Spata5	3.19992	4.76754	8.31886	1.0538e-12	2.92836e-11
Kctd17	-2.79845	6.86026	-8.31515	1.07152e-12	2.97578e-11
Samd7	4.13987	7.04857	8.31147	1.08933e-12	3.02339e-11
Ccdc141	-3.98359	5.97445	-8.31122	1.0906e-12	3.02503e-11
	4.24024	5.05196	8.30566	1.11817e-12	3.09961e-11
Ces2f	3.69851	5.63183	8.30116	1.14097e-12	3.16087e-11
Fcer1g	-2.66579	7.1476	-8.30066	1.14354e-12	3.1641e-11
Emp2	-2.18833	5.46029	-8.30072	1.14324e-12	3.1641e-11
Hpgd	-3.57464	6.28954	-8.29889	1.15269e-12	3.18747e-11
Atp8b4	-1.77058	4.27612	-8.29522	1.17183e-12	3.23841e-11
Ets1	-3.13798	5.55927	-8.2928	1.18465e-12	3.27183e-11
Pcx	-2.89231	7.11215	-8.28793	1.21081e-12	3.34203e-11
Fes	-1.98909	5.6745	-8.28762	1.21252e-12	3.34469e-11
Crispld1	-2.73255	4.84743	-8.28625	1.22002e-12	3.36334e-11
D13Ertd787e	3.30487	5.64028	8.28114	1.24831e-12	3.43922e-11
Smim20	-3.39118	7.32648	-8.28059	1.25138e-12	3.44348e-11
Pias1	2.6232	6.86441	8.2806	1.25133e-12	3.44348e-11
P4ha2	-2.72833	5.83705	-8.28031	1.25296e-12	3.44573e-11
Nfatc2ip	2.81873	9.25609	8.27782	1.26705e-12	3.48234e-11
Adk	3.55127	5.57552	8.27724	1.27036e-12	3.48932e-11
Phgdh	-3.46275	7.96415	-8.27694	1.27207e-12	3.49188e-11
Clptm1l	-3.48436	9.16776	-8.2762	1.27633e-12	3.50145e-11
3100003M19Rik	2.98287	6.58729	8.2716	1.30297e-12	3.57236e-11
Itm2b	-4.09792	10.5012	-8.26519	1.34099e-12	3.67213e-11
Cgnl1	-2.57829	6.6429	-8.26523	1.34078e-12	3.67213e-11
Fhdc1	-2.29275	6.43343	-8.26497	1.34234e-12	3.67358e-11
Pqbp1	-3.54066	8.39717	-8.26309	1.35368e-12	3.70239e-11
Tspan4	-3.07256	7.61508	-8.25715	1.39031e-12	3.80027e-11
Tc2n	-2.61041	4.03257	-8.25648	1.39448e-12	3.80934e-11
	-2.92306	4.91095	-8.25551	1.40061e-12	3.82378e-11
Fam117a	-3.23017	6.61206	-8.25306	1.41609e-12	3.8637e-11
Ccdc39	4.19534	8.06298	8.25283	1.41754e-12	3.86534e-11
Aga	-2.49017	8.28533	-8.25161	1.42533e-12	3.88421e-11
Pitpna	-3.03039	8.96697	-8.25096	1.42951e-12	3.89326e-11
Syde1	-2.53843	5.58074	-8.24787	1.44943e-12	3.94512e-11
0610012G03Rik	-4.0116	8.77703	-8.24381	1.47613e-12	4.01537e-11
Slc43a3	-2.26006	5.09517	-8.24235	1.48582e-12	4.0393e-11
Tuba4a	-4.29972	9.58258	-8.24193	1.48866e-12	4.04457e-11
Hhex	-2.30695	4.90889	-8.23902	1.5082e-12	4.09521e-11
D7Ertd183e	3.6082	5.50659	8.23159	1.5594e-12	4.23167e-11
Nme2	-3.11796	9.80029	-8.22411	1.6126e-12	4.37341e-11
Epas1	-4.54241	9.59237	-8.22147	1.63188e-12	4.42176e-11
Dbp	-4.0532	7.76027	-8.2214	1.63239e-12	4.42176e-11
Mbp	-3.37195	5.7866	-8.22096	1.63562e-12	4.42785e-11
C78452	4.01899	5.04191	8.21823	1.65572e-12	4.47959e-11
Ext2	-3.43231	7.71287	-8.21475	1.68182e-12	4.54747e-11
Myo1f	-1.99881	4.52969	-8.21427	1.68543e-12	4.5545e-11
	2.95726	9.92866	8.21347	1.69148e-12	4.56811e-11
Pnisr	3.53154	10.0021	8.20555	1.75272e-12	4.73068e-11
	4.41955	5.19327	8.20292	1.77358e-12	4.78409e-11
Mogat1	-3.42604	6.34463	-8.19598	1.82966e-12	4.93242e-11
Cwf19l2	3.73747	6.08548	8.19403	1.84578e-12	4.97292e-11
	-3.27706	5.18545	-8.18808	1.89571e-12	5.10438e-11
Mtm1	3.94456	9.05341	8.18533	1.91921e-12	5.16457e-11
Fmo2	-2.57256	5.29053	-8.18379	1.93251e-12	5.19728e-11
Gclc	-3.31059	7.20585	-8.1834	1.93592e-12	5.20332e-11
Prom1	3.22964	12.1951	8.1826	1.9429e-12	5.21899e-11
Slco3a1	-2.58095	6.45232	-8.17737	1.98902e-12	5.33969e-11
Csf1	-2.69328	6.17322	-8.17461	2.01385e-12	5.40313e-11
6030458A19Rik	4.38552	5.26458	8.1742	2.01752e-12	5.40975e-11
Hspb11	3.34468	4.99513	8.17199	2.03762e-12	5.4604e-11
Vps54	2.5527	5.95557	8.16997	2.05621e-12	5.50696e-11
Tbc1d8b	-3.14867	6.15734	-8.16803	2.07421e-12	5.55186e-11
Cysltr1	-2.27365	4.58208	-8.16634	2.08996e-12	5.5907e-11
Acvrl1	-2.39663	4.98949	-8.16409	2.11122e-12	5.64422e-11
	2.65234	6.90221	8.1611	2.13967e-12	5.7169e-11
H2-Aa	-3.15723	5.60428	-8.16093	2.14132e-12	5.71791e-11
Rnf128	-2.91343	5.85113	-8.15571	2.19206e-12	5.84995e-11
Lysmd2	-3.19634	7.23604	-8.15382	2.2108e-12	5.89647e-11
9130002K18Rik	3.33816	6.0453	8.15319	2.21698e-12	5.90946e-11
Ints7	2.88516	9.90156	8.15217	2.22721e-12	5.93322e-11
Gmds	-2.61245	6.10533	-8.15089	2.23997e-12	5.961e-11
Gpr65	-2.41912	3.87584	-8.15086	2.24028e-12	5.961e-11
Zcchc11	3.14158	6.17136	8.14848	2.26433e-12	6.02145e-11
Angptl4	-2.35579	6.89474	-8.1442	2.3083e-12	6.13474e-11
	3.24358	6.24227	8.14389	2.31146e-12	6.13951e-11
Rarres2	-2.87462	7.15486	-8.14065	2.34534e-12	6.22586e-11
D430030G11Rik	2.99113	6.06749	8.13918	2.36082e-12	6.26327e-11
	2.4519	11.9953	8.13885	2.3643e-12	6.26881e-11
Rnf152	-3.54167	6.8415	-8.13825	2.37071e-12	6.28211e-11
Mpp7	2.99425	5.87995	8.13344	2.42245e-12	6.41543e-11
Pld1	-2.6259	5.51209	-8.12966	2.46387e-12	6.52131e-11
	3.59618	8.05966	8.12834	2.47849e-12	6.55616e-11
Hps1	-3.82968	6.49414	-8.12498	2.5161e-12	6.64785e-11
Trib2	2.4607	10.4643	8.12499	2.51604e-12	6.64785e-11
Agpat2	-2.84979	5.45974	-8.1242	2.52493e-12	6.66725e-11
Prkcd	-2.80614	5.8098	-8.12226	2.54709e-12	6.72185e-11
Erbb3	-2.48234	5.41294	-8.11545	2.62607e-12	6.92623e-11
Macrod2	3.26363	5.50327	8.10925	2.70011e-12	7.11735e-11
Snx9	-2.45939	7.26782	-8.10618	2.73758e-12	7.21188e-11
Ccdc163	2.85596	6.94776	8.10372	2.76793e-12	7.2876e-11
Slc19a2	-2.83414	7.68235	-8.10201	2.78928e-12	7.33951e-11
Itgb5	-3.70896	8.15638	-8.098	2.8399e-12	7.46835e-11
Gja1	-5.26485	8.35173	-8.09574	2.86878e-12	7.5399e-11
Ctsb	-3.14409	10.3827	-8.08919	2.95437e-12	7.76034e-11
Scrg1	-2.69151	5.04121	-8.08852	2.96319e-12	7.77898e-11
Tm2d2	-4.52893	7.53514	-8.08812	2.96857e-12	7.78856e-11
Smg7	3.58973	9.37229	8.08772	2.97388e-12	7.79796e-11
Wls	-3.69114	5.94873	-8.08742	2.9779e-12	7.80397e-11
Ntm	3.46825	8.90201	8.08671	2.98739e-12	7.82429e-11
Erap1	-2.78903	4.33521	-8.08637	2.99188e-12	7.83151e-11
Plp2	-3.39022	7.10705	-8.08613	2.9952e-12	7.83566e-11
Acer2	4.84159	6.37987	8.08256	3.04355e-12	7.95751e-11
Iscu	-2.72991	9.18841	-8.08203	3.05072e-12	7.97164e-11
Clybl	-2.88605	5.8365	-8.07907	3.09154e-12	8.07363e-11
Palmd	-2.20046	6.73289	-8.07512	3.14676e-12	8.21307e-11
Grb2	-2.89261	7.26898	-8.07466	3.15327e-12	8.2253e-11
Zfp292	2.75374	8.98996	8.06833	3.24397e-12	8.45701e-11
Rnh1	-2.51778	8.67985	-8.06437	3.30211e-12	8.60362e-11
	3.30777	7.60778	8.06352	3.31469e-12	8.63141e-11
	3.06017	6.39144	8.06307	3.32152e-12	8.64419e-11
	3.1984	7.26585	8.0625	3.32991e-12	8.66103e-11
	4.00035	5.06428	8.05936	3.37711e-12	8.77875e-11
Enah	2.44244	5.31972	8.05774	3.40178e-12	8.83776e-11
	2.23314	5.46402	8.05497	3.44432e-12	8.94313e-11
	3.42981	6.09169	8.05288	3.47673e-12	9.0221e-11
Ttr	-7.18595	7.9954	-8.05249	3.48287e-12	9.03283e-11
Wdr31	4.27917	8.23322	8.04347	3.62648e-12	9.39987e-11
Arhgef5	-2.03974	6.32291	-8.04028	3.6787e-12	9.5243e-11
Kansl1l	2.54558	4.63844	8.0403	3.67849e-12	9.5243e-11
Tcta	-3.5746	8.46455	-8.0349	3.76857e-12	9.75137e-11
Dusp3	-3.05479	8.32158	-8.03031	3.84702e-12	9.94865e-11
Hid1	-2.5037	7.54356	-8.02499	3.9397e-12	1.01825e-10
Churc1	-2.64529	8.1808	-8.02468	3.9453e-12	1.01911e-10
Ccnd2	-3.50561	7.25478	-8.02337	3.96853e-12	1.02453e-10
Tub	4.39405	9.54345	8.02213	3.99056e-12	1.02962e-10
Bmp7	-2.3508	6.22193	-8.01935	4.04064e-12	1.04195e-10
Fgfrl1	-2.4849	7.57408	-8.01904	4.04627e-12	1.04281e-10
Ccser1	3.73647	7.17473	8.01673	4.08838e-12	1.05305e-10
Calhm2	-1.83199	5.28305	-8.01511	4.11823e-12	1.06014e-10
Lrrc74b	3.7099	5.2361	8.01406	4.13759e-12	1.06452e-10
Ctsa	-4.16115	8.24378	-8.01213	4.17354e-12	1.07315e-10
Endou	-2.72127	5.17218	-8.00938	4.22539e-12	1.08525e-10
Pan3	3.06508	8.80133	8.00944	4.22409e-12	1.08525e-10
Sptlc1	-3.09541	7.4146	-8.00651	4.28009e-12	1.09867e-10
Tmem33	-3.23364	8.32353	-8.00594	4.29104e-12	1.10085e-10
	2.97891	6.65923	8.00457	4.31734e-12	1.10697e-10
	3.5997	6.09314	8.0027	4.35371e-12	1.11566e-10
Tns1	-2.55482	5.85112	-8.00174	4.37242e-12	1.11982e-10
Pde2a	-3.14783	8.15461	-8.00004	4.40591e-12	1.12776e-10
Fli1	-2.1925	4.71019	-7.99469	4.51289e-12	1.15449e-10
Snx1	-2.78295	7.88233	-7.99367	4.53345e-12	1.15909e-10
Ttl	-3.09135	5.37101	-7.99334	4.54021e-12	1.16016e-10
Gstp1	-3.03972	10.6009	-7.99295	4.54815e-12	1.16153e-10
Cd164	-2.97455	10.0137	-7.99213	4.56482e-12	1.16513e-10
Lpxn	-2.51002	4.52655	-7.99124	4.5831e-12	1.16913e-10
Car13	-2.25261	4.4162	-7.99055	4.59727e-12	1.17208e-10
Rbp3	4.35059	11.5426	7.98932	4.6227e-12	1.1779e-10
Insig2	-3.55967	7.12962	-7.9838	4.73855e-12	1.20673e-10
Helz2	-2.13031	4.86155	-7.98367	4.74121e-12	1.20673e-10
Cyb561	-2.48816	5.97147	-7.98238	4.76883e-12	1.21308e-10
	4.0807	4.99239	7.97686	4.88813e-12	1.24273e-10
5031439G07Rik	-2.94518	8.16342	-7.97115	5.01493e-12	1.27424e-10
Myd88	-2.9184	5.98811	-7.9689	5.06568e-12	1.28642e-10
	3.4808	7.0911	7.96651	5.12022e-12	1.29953e-10
Dclk1	-3.8981	6.95881	-7.96604	5.13097e-12	1.30153e-10
Cryab	-6.00666	8.46109	-7.96458	5.16464e-12	1.30933e-10
Mapk3	-3.55583	7.79749	-7.96361	5.1871e-12	1.31378e-10
Jarid2	2.61187	9.98609	7.96357	5.188e-12	1.31378e-10
Aamdc	-2.80926	7.85941	-7.95859	5.30504e-12	1.34266e-10
Rbbp4	3.58582	8.15602	7.9581	5.3167e-12	1.34486e-10
Pgf	-2.72346	6.50809	-7.95796	5.32019e-12	1.34499e-10
Mapre1	-3.91754	7.86929	-7.95703	5.3423e-12	1.34982e-10
Pttg1ip	-3.0865	9.32128	-7.95244	5.4532e-12	1.37707e-10
Brca1	-3.5087	7.24017	-7.95205	5.46288e-12	1.37874e-10
Myh9	-3.01894	6.67252	-7.94631	5.60508e-12	1.41384e-10
Rhob	-4.02346	8.31615	-7.9443	5.6558e-12	1.42584e-10
Necab2	-2.78041	6.76891	-7.94367	5.67172e-12	1.42905e-10
	-3.15513	8.11931	-7.94278	5.69453e-12	1.434e-10
Specc1	-2.69807	5.29687	-7.94189	5.71728e-12	1.43892e-10
Tor4a	-2.74502	6.02044	-7.94128	5.73287e-12	1.44204e-10
Gpc2	4.71496	6.48584	7.93896	5.79266e-12	1.45627e-10
Wfdc2	-2.54173	6.6404	-7.93783	5.82212e-12	1.46286e-10
Trabd2b	-1.885	5.48399	-7.93548	5.88375e-12	1.47752e-10
Car12	-2.35834	4.09392	-7.93175	5.98281e-12	1.50156e-10
Mbd6	3.38157	9.09506	7.93085	6.007e-12	1.5068e-10
Adgrl4	-2.86317	4.9595	-7.92918	6.05202e-12	1.51724e-10
Rpgrip1	4.19941	10.1372	7.92627	6.13135e-12	1.53628e-10
Frmpd2	4.53793	9.62858	7.92314	6.21789e-12	1.5571e-10
Nqo2	-2.02627	5.93379	-7.91925	6.32712e-12	1.58357e-10
	3.90656	8.94381	7.9136	6.4894e-12	1.62328e-10
Lpcat3	-3.48902	7.01359	-7.91313	6.50308e-12	1.62581e-10
Decr1	-2.89381	7.88402	-7.91298	6.50723e-12	1.62594e-10
Zcchc11	2.96162	6.71378	7.91171	6.54459e-12	1.63437e-10
Sh3pxd2b	-2.79134	7.26588	-7.90217	6.82992e-12	1.70468e-10
Cd200r4	-2.02369	3.57188	-7.90001	6.89654e-12	1.72036e-10
Ddx58	-2.49985	5.83885	-7.8997	6.90599e-12	1.72176e-10
Kdelc2	-2.70903	5.8468	-7.89789	6.96216e-12	1.73385e-10
Zfp788	3.1602	6.63604	7.89798	6.95937e-12	1.73385e-10
Gpc3	-2.8449	7.2878	-7.8951	7.04979e-12	1.7547e-10
Pclo	3.4059	8.61133	7.89429	7.07528e-12	1.76008e-10
BC022960	2.79824	6.53764	7.89339	7.1038e-12	1.7662e-10
Rbm4b	2.87412	6.25812	7.89102	7.17967e-12	1.78408e-10
Rhobtb2	-2.17495	6.71349	-7.89071	7.18955e-12	1.78555e-10
Taldo1	-3.73092	9.25122	-7.88993	7.21486e-12	1.79085e-10
Ptpn9	-2.57679	7.13762	-7.88762	7.28985e-12	1.80847e-10
Grasp	-3.8787	6.70767	-7.88431	7.39867e-12	1.83446e-10
Thbs1	-3.25311	5.31593	-7.88369	7.41912e-12	1.83851e-10
Psmb10	-2.04301	6.9661	-7.88236	7.46339e-12	1.84847e-10
Slbp	3.27726	6.69939	7.882	7.47557e-12	1.85047e-10
	2.22204	12.2764	7.88145	7.49379e-12	1.85396e-10
Ankra2	3.62061	6.15621	7.88076	7.5172e-12	1.85873e-10
Cystm1	-2.84847	8.0319	-7.878	7.61054e-12	1.88078e-10
Akap2	-3.01088	6.58553	-7.87573	7.68814e-12	1.89892e-10
	4.15765	6.3519	7.87454	7.7294e-12	1.90807e-10
Nucb1	-3.7583	7.48119	-7.87396	7.74932e-12	1.91097e-10
	-2.85591	10.3581	-7.87395	7.74963e-12	1.91097e-10
Fam213b	-3.05868	8.41219	-7.87229	7.8076e-12	1.92421e-10
St6gal1	-3.93528	7.60995	-7.86928	7.91321e-12	1.94917e-10
Zbtb26	2.62122	7.83986	7.86872	7.93337e-12	1.95307e-10
Ube2g2	-2.45309	8.05086	-7.86619	8.02371e-12	1.97424e-10
Brd8	3.13363	7.38124	7.86452	8.08387e-12	1.98795e-10
Fuca1	-4.04351	8.20501	-7.86361	8.11661e-12	1.99492e-10
Ehd2	-3.30755	5.09382	-7.86308	8.13601e-12	1.99751e-10
Cmpk2	-3.16915	6.56171	-7.86317	8.13269e-12	1.99751e-10
Gstm1	-2.13478	5.46327	-7.86221	8.16793e-12	2.00425e-10
	2.61751	6.2608	7.86197	8.17639e-12	2.00524e-10
	2.47487	5.3599	7.85951	8.26712e-12	2.02639e-10
	2.96075	5.91728	7.85913	8.28122e-12	2.02874e-10
Pi16	-2.63076	6.17301	-7.85319	8.50418e-12	2.08223e-10
Ifnar2	-1.92057	5.44448	-7.8509	8.59167e-12	2.10251e-10
Slc2a4	-2.2899	6.20602	-7.85064	8.60193e-12	2.10388e-10
Alas1	-2.65993	7.47252	-7.84987	8.63141e-12	2.10995e-10
BC051142	2.65516	6.4306	7.84959	8.64211e-12	2.11142e-10
	4.06045	7.49794	7.84307	8.89791e-12	2.17274e-10
C87414	4.10685	5.72057	7.83982	9.02851e-12	2.20344e-10
Hes1	-3.23182	7.22382	-7.83449	9.24613e-12	2.25533e-10
2900076A07Rik	2.25366	6.09763	7.83113	9.38638e-12	2.2883e-10
Zfand3	-3.81647	8.16042	-7.82965	9.44863e-12	2.30223e-10
Slc9a6	-2.79565	6.74591	-7.8252	9.6386e-12	2.34725e-10
Ttyh1	3.72075	9.98231	7.82468	9.66118e-12	2.35148e-10
	2.91282	6.75796	7.82221	9.76834e-12	2.37628e-10
Eva1b	-2.93434	6.44573	-7.82139	9.80415e-12	2.3837e-10
Acp5	-2.11313	4.6944	-7.82085	9.82798e-12	2.38821e-10
Tcp11x2	3.75472	5.66086	7.81979	9.87465e-12	2.39826e-10
Srpr	-2.59074	8.67805	-7.81356	1.01537e-11	2.4647e-10
Ccdc74a	-2.46483	5.41909	-7.81335	1.01634e-11	2.46574e-10
Rps6	-3.05546	6.97365	-7.81293	1.01821e-11	2.46762e-10
Tmem100	-2.3791	4.83884	-7.81297	1.01806e-11	2.46762e-10
Zdhhc9	-3.07659	6.09375	-7.81199	1.02253e-11	2.47674e-10
Bcan	-2.79051	6.59608	-7.8089	1.03675e-11	2.50984e-10
Nat8f4	-3.01962	5.31788	-7.80846	1.03878e-11	2.51342e-10
Ncam1	2.14654	11.1934	7.80834	1.03937e-11	2.51349e-10
Myocd	3.33662	5.71676	7.80785	1.04164e-11	2.51764e-10
Dact1	-2.64643	6.60874	-7.80392	1.06012e-11	2.56092e-10
Foxc2	-2.18783	4.49375	-7.79745	1.09123e-11	2.63234e-10
Pmm2	3.0414	6.05668	7.79741	1.09143e-11	2.63234e-10
	5.0596	7.27138	7.79758	1.09058e-11	2.63234e-10
	3.23612	7.60478	7.79675	1.09466e-11	2.6387e-10
Elovl7	-2.77458	5.67819	-7.79224	1.11695e-11	2.69099e-10
	3.81747	9.6692	7.79166	1.11983e-11	2.6965e-10
Tmem268	-2.33129	5.89209	-7.79099	1.12319e-11	2.70316e-10
Lypd6b	-2.70432	5.407	-7.79006	1.12788e-11	2.71299e-10
Xdh	-2.10622	5.45139	-7.78709	1.14296e-11	2.7478e-10
H2-K1	-2.83244	5.81711	-7.78591	1.14897e-11	2.75931e-10
	3.24139	8.74557	7.78596	1.14872e-11	2.75931e-10
Ccdc94	2.21118	6.79423	7.78215	1.16848e-11	2.80316e-10
4930573O21Rik	4.32955	5.71387	7.78217	1.16835e-11	2.80316e-10
Uqcc2	-3.66335	8.53772	-7.77939	1.183e-11	2.83649e-10
Cyp4v3	-3.43134	6.8355	-7.77772	1.19182e-11	2.85612e-10
Hsdl2	-2.71486	7.51988	-7.77664	1.19762e-11	2.86851e-10
Reep5	-2.89681	8.55961	-7.77387	1.21252e-11	2.90266e-10
Tmod3	-3.37948	5.94369	-7.76557	1.25838e-11	3.01084e-10
C77673	2.96148	6.80521	7.76384	1.26813e-11	3.03255e-10
Vegfb	-3.16675	7.34548	-7.76338	1.27075e-11	3.0372e-10
Tshr	-2.94442	5.57449	-7.76308	1.27245e-11	3.03967e-10
	3.36423	5.38824	7.76153	1.28129e-11	3.05916e-10
Fam189a2	-2.4742	7.13744	-7.76071	1.28601e-11	3.06717e-10
Lcorl	3.43772	8.98445	7.76077	1.28565e-11	3.06717e-10
Gli2	-3.86579	6.15736	-7.75666	1.30946e-11	3.11897e-10
Ilf2	3.00567	9.80431	7.75661	1.3098e-11	3.11897e-10
Syt1	3.99081	7.29574	7.75666	1.30947e-11	3.11897e-10
	-2.42646	4.2639	-7.753	1.33105e-11	3.16791e-10
C130034I24Rik	2.65848	6.2559	7.75052	1.34594e-11	3.20164e-10
	-3.96783	8.61284	-7.74948	1.35219e-11	3.21436e-10
Arap2	-2.44077	4.81659	-7.74939	1.35271e-11	3.21436e-10
Hnf4a	-2.35322	6.22108	-7.74661	1.36965e-11	3.2529e-10
Hgsnat	-2.63301	7.90788	-7.74349	1.38889e-11	3.29686e-10
Ptprf	-3.27019	7.89663	-7.74231	1.39623e-11	3.31255e-10
Anxa7	-2.99776	7.74527	-7.74118	1.40325e-11	3.32745e-10
E330037M01Rik	4.3919	5.23309	7.7403	1.40877e-11	3.33878e-10
Igfbp4	-3.11783	7.62253	-7.73967	1.41278e-11	3.34652e-10
Alad	-3.25265	7.97573	-7.73902	1.4169e-11	3.35451e-10
Smyd4	-3.00551	6.71265	-7.73726	1.42804e-11	3.37911e-10
Tob2	2.80247	10.596	7.73627	1.4344e-11	3.39239e-10
Pnisr	3.6124	10.3111	7.73554	1.43905e-11	3.40161e-10
	3.83699	9.60477	7.73528	1.44077e-11	3.40388e-10
Psme1	-3.85147	7.76633	-7.72942	1.47898e-11	3.49233e-10
Pigz	-2.8996	6.47604	-7.72877	1.48325e-11	3.50058e-10
Ptpra	-3.25631	8.19434	-7.72645	1.49873e-11	3.53525e-10
Tnfaip8	-3.08399	6.92561	-7.72521	1.50707e-11	3.55309e-10
H2afj	-2.67264	8.78277	-7.71921	1.54797e-11	3.64759e-10
Sulf1	-3.45786	8.43135	-7.71505	1.57701e-11	3.71408e-10
Nhsl2	-2.44822	5.62583	-7.71237	1.59601e-11	3.75687e-10
	2.32079	5.41728	7.71	1.61296e-11	3.79478e-10
Supt20	2.65914	9.06661	7.70935	1.61771e-11	3.80398e-10
Lasp1	-3.51638	7.8821	-7.70688	1.63563e-11	3.84412e-10
Vcam1	-4.20677	6.24982	-7.70499	1.64945e-11	3.87458e-10
	-2.83018	5.9257	-7.7022	1.67016e-11	3.92117e-10
	3.91501	7.4258	7.7019	1.67242e-11	3.92444e-10
Maf	-2.06881	6.32753	-7.69761	1.70478e-11	3.99829e-10
Osbpl5	-2.46698	6.44639	-7.69336	1.73739e-11	4.07267e-10
B930012P20Rik	3.11772	5.88676	7.69321	1.73858e-11	4.07333e-10
Prkar1a	-3.55115	8.74648	-7.69184	1.74922e-11	4.09615e-10
Fads1	-3.38265	8.09352	-7.69128	1.75364e-11	4.10435e-10
Crispld2	-3.07499	7.96755	-7.69005	1.76329e-11	4.1248e-10
9930012K11Rik	-2.0796	5.35637	-7.6885	1.77556e-11	4.15135e-10
Slc9a3r1	-4.085	8.51766	-7.68822	1.77778e-11	4.15439e-10
Nov	-2.94556	5.04676	-7.68728	1.7852e-11	4.16957e-10
Fam49a	-3.07103	6.63948	-7.6811	1.83517e-11	4.28406e-10
Gm17491	3.40907	8.34853	7.67933	1.8497e-11	4.31575e-10
Dnajb9	-2.64064	9.09562	-7.67771	1.86312e-11	4.34481e-10
Ypel2	3.33239	9.95407	7.6766	1.87237e-11	4.36412e-10
Slc7a7	-1.9893	5.20683	-7.67421	1.89252e-11	4.40882e-10
Spon1	-2.89202	7.6373	-7.67113	1.91871e-11	4.46752e-10
Ocrl	2.93786	6.19548	7.67066	1.92275e-11	4.47461e-10
Fnip1	4.56481	8.21084	7.67045	1.92451e-11	4.47641e-10
Mpp1	-2.91516	7.48519	-7.66535	1.96885e-11	4.57716e-10
Cd93	-3.29634	5.50801	-7.66442	1.97705e-11	4.59388e-10
Dsp	-3.70803	5.34739	-7.66347	1.9854e-11	4.6109e-10
Vash1	2.66867	7.30237	7.66212	1.99743e-11	4.63645e-10
	3.27614	6.35745	7.66058	2.01119e-11	4.66599e-10
	2.39483	4.93108	7.66026	2.01403e-11	4.66776e-10
Cfap69	3.25735	7.04975	7.66032	2.01356e-11	4.66776e-10
Malt1	3.80121	7.52589	7.65273	2.08287e-11	4.82484e-10
	3.07768	4.86707	7.64937	2.11434e-11	4.89521e-10
Cdip1	2.36088	5.27327	7.64914	2.11656e-11	4.89784e-10
Serpinh1	-4.74272	6.1672	-7.64666	2.14006e-11	4.94968e-10
Insig2	-2.63389	7.87751	-7.64623	2.14416e-11	4.95408e-10
Mapk12	-2.52962	6.77963	-7.64624	2.14407e-11	4.95408e-10
	2.75406	4.63823	7.6446	2.15986e-11	4.9878e-10
	3.44287	8.07089	7.64288	2.17648e-11	5.02362e-10
Pip4k2a	-2.44951	7.3971	-7.63836	2.22079e-11	5.12326e-10
Eogt	-2.6033	7.12132	-7.63734	2.2309e-11	5.14397e-10
Spcs3	-3.12276	7.77912	-7.63712	2.2331e-11	5.14639e-10
Rnf20	3.79848	6.68832	7.6368	2.23631e-11	5.15116e-10
Wasf2	-2.311	5.85501	-7.63555	2.24887e-11	5.17745e-10
Lcor	3.30498	9.57324	7.63275	2.27709e-11	5.23975e-10
Soat1	-3.07351	6.76821	-7.6323	2.28172e-11	5.24772e-10
	2.31808	5.47303	7.63085	2.29643e-11	5.27618e-10
Gatad2b	2.97548	6.78546	7.63087	2.29623e-11	5.27618e-10
Tc2n	-3.52354	5.06041	-7.62923	2.31312e-11	5.31181e-10
Slc15a2	-3.86007	6.70875	-7.62809	2.32494e-11	5.33623e-10
Plin2	-3.35382	8.23436	-7.62701	2.3362e-11	5.35937e-10
Usp31	2.46921	8.58968	7.62579	2.34893e-11	5.38583e-10
Cox8b	-3.52177	6.4217	-7.62213	2.38752e-11	5.47152e-10
Tcn2	-2.34984	9.49479	-7.61954	2.41531e-11	5.53239e-10
Tbc1d5	-3.32921	6.47876	-7.61798	2.43213e-11	5.56809e-10
Krt23	-2.21349	5.21864	-7.61702	2.44259e-11	5.58921e-10
Lrpap1	-3.08844	9.53152	-7.61593	2.45454e-11	5.6137e-10
Serp1	-3.61674	7.55311	-7.61571	2.45696e-11	5.6164e-10
Trpm3	-4.16032	7.0091	-7.61515	2.46302e-11	5.62738e-10
Inpp5d	-2.12364	4.77248	-7.61351	2.48114e-11	5.66591e-10
Pbx1	-2.88751	6.8516	-7.61284	2.48857e-11	5.68001e-10
Tmem9b	-3.63023	7.75867	-7.6118	2.50012e-11	5.70348e-10
Zfp101	3.17512	6.46389	7.60987	2.52176e-11	5.74994e-10
Sox17	-3.66008	5.77615	-7.60965	2.52417e-11	5.75253e-10
Gramd3	-2.38714	6.68115	-7.60755	2.54791e-11	5.80371e-10
Nat8f4	-2.56502	5.90706	-7.60582	2.56767e-11	5.84575e-10
Tmtc3	3.00308	6.69712	7.60546	2.57183e-11	5.85227e-10
Esrrg	3.43808	9.4791	7.60472	2.58036e-11	5.86872e-10
C530045E16Rik	2.70931	5.33909	7.60396	2.58907e-11	5.88557e-10
Zfr	2.91869	6.22575	7.60282	2.60223e-11	5.9125e-10
Mfap3l	-2.40333	5.54523	-7.59994	2.63588e-11	5.98594e-10
Rab7b	-1.92335	6.00046	-7.59916	2.64506e-11	6.00378e-10
Tmem50b	-2.54067	8.64439	-7.59825	2.65581e-11	6.02513e-10
Zfp398	2.83605	5.33156	7.5961	2.68143e-11	6.08021e-10
	2.40236	5.71856	7.5946	2.69936e-11	6.11778e-10
	2.89053	5.58749	7.594	2.70661e-11	6.13112e-10
Cpne8	-2.75021	5.90441	-7.59349	2.71281e-11	6.14208e-10
BC029722	-2.47348	8.11222	-7.59034	2.7512e-11	6.22588e-10
Gprc5b	-3.23133	5.92878	-7.58697	2.79279e-11	6.31657e-10
	3.17377	7.50607	7.58687	2.79407e-11	6.31657e-10
Vmn2r84	4.05289	5.15363	7.58319	2.84026e-11	6.41777e-10
Myo1d	-2.44769	6.45974	-7.58181	2.85779e-11	6.45415e-10
Plxnc1	-3.13195	7.27581	-7.58158	2.86068e-11	6.45743e-10
Cebpb	-2.50527	6.39025	-7.57973	2.88436e-11	6.50763e-10
[truncated: 6,479 more rows]

## Sheet: photoreceptor-enriched
Symbol	logFC	AveExpr	t	P.Value	adj.P.Val
Srrm4	6.52996	8.86689	17.6221	2.25563e-29	6.16552e-27
Myt1	6.38424	9.37083	17.5326	3.10907e-29	8.29718e-27
Samd7	6.14666	9.44571	15.4955	6.04712e-26	1.04096e-23
Ankrd33b	4.86002	10.3766	15.0352	3.60046e-25	5.27222e-23
D2Ertd612e	5.23182	8.54752	14.6299	1.77147e-24	2.34985e-22
Neurod1	5.25617	11.379	13.8507	4.01843e-23	4.45296e-21
Eml5	4.21255	7.89638	13.5829	1.19539e-22	1.23939e-20
Crxos	4.75399	7.85386	13.1062	8.51346e-22	7.78835e-20
Neurod4	5.80091	10.3536	12.9458	1.65828e-21	1.44942e-19
	6.00828	7.93314	12.6915	4.80118e-21	3.91569e-19
Chd7	4.46493	9.06129	12.6858	4.91846e-21	4.00411e-19
Btbd7	3.94528	7.75381	12.3779	1.79995e-20	1.34181e-18
Rprd1a	4.09098	8.37777	12.3542	1.99058e-20	1.47659e-18
	4.32552	7.8413	12.3363	2.1468e-20	1.58466e-18
Msi1	4.4434	10.1561	12.276	2.77272e-20	2.01373e-18
Mir124a-1hg	5.41719	10.9238	12.2565	3.01165e-20	2.16978e-18
Chfr	3.98701	9.48079	12.2401	3.22894e-20	2.31892e-18
Camta1	4.5237	8.73427	12.1465	4.80844e-20	3.38324e-18
Zranb1	4.1658	10.1119	12.1058	5.71803e-20	3.97364e-18
	4.48667	5.21295	11.9747	1.00123e-19	6.7097e-18
	4.58301	5.96539	11.96	1.06588e-19	7.10077e-18
Neurod4	5.49819	9.68644	11.9039	1.35558e-19	8.91222e-18
Prpf4b	4.29551	9.1712	11.757	2.54638e-19	1.62439e-17
	4.51948	7.81247	11.5134	7.28129e-19	4.38443e-17
	4.01454	7.42978	11.4641	9.01378e-19	5.37739e-17
Suv39h2	3.83576	8.24032	11.4391	1.00442e-18	5.9763e-17
Slc25a27	4.61694	7.45135	11.3202	1.68278e-18	9.69288e-17
	3.27548	6.5154	11.1937	2.91765e-18	1.62255e-16
Insm1	5.37712	8.53315	11.0729	4.94238e-18	2.64107e-16
	4.30601	7.17079	11.0537	5.37537e-18	2.85553e-16
Cfap69	3.0667	5.99984	11.018	6.2822e-18	3.30611e-16
Rbm5	4.43993	6.93374	10.9981	6.85313e-18	3.59399e-16
LOC552908	5.09391	7.80638	10.988	7.16227e-18	3.74305e-16
	2.78844	7.68836	10.9725	7.66415e-18	3.98227e-16
Kmt2d	3.81994	10.5827	10.9719	7.68465e-18	3.98833e-16
Taok1	3.4793	5.85923	10.8859	1.1201e-17	5.70177e-16
	6.77235	7.9073	10.8695	1.2038e-17	6.12094e-16
Pcdh15	5.22654	8.36211	10.7962	1.66077e-17	8.31325e-16
Hnrnpa2b1	3.84798	10.7767	10.716	2.36296e-17	1.16599e-15
Snap25	6.74158	8.93705	10.5879	4.15368e-17	2.00976e-15
Vopp1	2.86662	10.9492	10.5839	4.2272e-17	2.04098e-15
	3.54515	8.29472	10.5421	5.08416e-17	2.4239e-15
Ncam1	4.40683	7.94345	10.5342	5.26504e-17	2.5022e-15
Cadm1	3.36985	10.7154	10.5211	5.57699e-17	2.6421e-15
Akap13	3.93906	6.4028	10.5202	5.59975e-17	2.6501e-15
	3.65201	7.07295	10.5076	5.91955e-17	2.78102e-15
Ncam1	3.92196	10.6538	10.3988	9.57602e-17	4.41152e-15
A430102J17Rik	3.74256	8.24979	10.3807	1.03755e-16	4.76524e-15
	3.53923	6.05165	10.3607	1.13346e-16	5.19515e-15
AI465300	4.13144	5.49525	10.351	1.18342e-16	5.39669e-15
B830007D08Rik	4.35127	7.03045	10.3068	1.4393e-16	6.52401e-15
	4.25958	7.99631	10.2633	1.74551e-16	7.8022e-15
Acbd5	3.02156	6.4445	10.2578	1.78786e-16	7.96782e-15
Lrp4	4.92024	8.78157	10.2494	1.85616e-16	8.24776e-15
Tmem86b	5.09801	7.29818	10.222	2.09554e-16	9.27488e-15
Ubap2l	4.3525	5.76741	10.2188	2.12628e-16	9.36498e-15
	4.42122	7.28098	10.2073	2.23713e-16	9.82444e-15
Nup153	2.89991	6.20006	10.2051	2.25902e-16	9.90128e-15
Gm9918	4.8289	8.36458	10.2047	2.26327e-16	9.90454e-15
Meis2	4.20288	8.01681	10.1444	2.95827e-16	1.27921e-14
Kansl1	3.58063	8.22916	10.136	3.07011e-16	1.32503e-14
Ncapd3	3.4405	8.15973	10.0897	3.77153e-16	1.61692e-14
Slc12a9	3.30723	5.58968	10.0842	3.86607e-16	1.6543e-14
	5.76297	6.27513	10.0751	4.02434e-16	1.71714e-14
Pitpnm3	4.18062	9.61967	10.0598	4.30813e-16	1.82958e-14
Zfp207	3.65978	9.8896	10.0572	4.35822e-16	1.84737e-14
	4.01231	6.64606	10.0414	4.67564e-16	1.9708e-14
Supt16	3.13678	10.3263	9.94044	7.32881e-16	3.02136e-14
Prpf4b	3.9747	10.5243	9.91442	8.22965e-16	3.37014e-14
Mtch2	3.61328	6.59698	9.91044	8.37697e-16	3.42219e-14
Rbm39	4.89897	9.9623	9.86648	1.01906e-15	4.12946e-14
	3.7471	7.24013	9.80641	1.33221e-15	5.34554e-14
	3.22655	6.31884	9.79109	1.42646e-15	5.69335e-14
	3.83325	6.99259	9.74964	1.71642e-15	6.78461e-14
	3.05988	6.32651	9.72755	1.89436e-15	7.46833e-14
	3.86193	4.79035	9.7045	2.0998e-15	8.22471e-14
Samd11	4.45326	10.3975	9.70377	2.1067e-15	8.24062e-14
2810037O22Rik	3.49287	11.0506	9.69599	2.18122e-15	8.50997e-14
Kcnq1ot1	4.98357	6.54176	9.68278	2.31382e-15	9.00394e-14
	3.48679	9.84526	9.66695	2.48346e-15	9.64742e-14
	3.34111	6.75636	9.65192	2.65601e-15	1.03e-13
	5.42286	7.76117	9.65002	2.67869e-15	1.0379e-13
Wasf1	3.4416	9.33161	9.64097	2.78929e-15	1.0789e-13
	3.45853	6.80909	9.62342	3.01694e-15	1.15999e-13
Psme4	3.39492	6.58273	9.57439	3.75665e-15	1.43099e-13
	3.132	7.70349	9.55148	4.16227e-15	1.57618e-13
	4.11483	5.83132	9.54028	4.37602e-15	1.65019e-13
2900022M07Rik	3.48039	5.32915	9.53533	4.47418e-15	1.68299e-13
Unc13a	2.91648	6.83005	9.53129	4.55582e-15	1.70942e-13
Gdpd1	3.17118	9.29433	9.53108	4.56002e-15	1.70957e-13
	3.92684	6.11739	9.51228	4.96038e-15	1.85044e-13
Ptbp2	3.02962	10.439	9.50955	5.02128e-15	1.87161e-13
	4.30662	8.41563	9.50372	5.15423e-15	1.91799e-13
Snap25	4.99356	11.8061	9.46322	6.179e-15	2.27122e-13
	3.33173	7.0231	9.46131	6.2321e-15	2.28888e-13
Cdk5r1	3.17629	8.09222	9.45801	6.32488e-15	2.31917e-13
Smc6	5.11416	6.84198	9.43008	7.16776e-15	2.60914e-13
Dyrk2	3.15859	11.1748	9.41975	7.50699e-15	2.72823e-13
Vps18	2.67074	5.82672	9.41775	7.57465e-15	2.7506e-13
Grip1	3.05728	7.32543	9.40075	8.17411e-15	2.96351e-13
AA617406	2.8498	7.10052	9.39431	8.41344e-15	3.0405e-13
	3.17882	7.35693	9.39192	8.50406e-15	3.06833e-13
Kdm6a	3.62527	5.91157	9.38796	8.65658e-15	3.11837e-13
	4.33913	5.18318	9.38059	8.94716e-15	3.21279e-13
	2.46183	6.0796	9.35553	1.00106e-14	3.57189e-13
Casz1	2.95743	8.25193	9.34593	1.04507e-14	3.72012e-13
	3.19235	6.482	9.34393	1.05451e-14	3.75073e-13
	2.62903	6.79972	9.32508	1.1475e-14	4.06865e-13
2810403D21Rik	3.13418	5.0936	9.31312	1.21071e-14	4.27263e-13
	3.85505	5.98152	9.29921	1.28859e-14	4.54036e-13
Neo1	3.63818	5.6311	9.29331	1.32317e-14	4.65131e-13
	2.49151	6.10169	9.28235	1.38981e-14	4.87795e-13
	2.82333	6.04971	9.25787	1.55112e-14	5.40625e-13
Ubxn10	2.83334	6.40923	9.25428	1.57632e-14	5.48984e-13
	3.51818	6.90242	9.19904	2.01967e-14	6.95337e-13
	2.92119	6.3008	9.18376	2.16297e-14	7.41841e-13
Mir124-2hg	4.80732	10.9418	9.16797	2.32186e-14	7.93321e-13
	3.77344	6.4332	9.14587	2.5639e-14	8.70742e-13
D10Ertd709e	3.23569	6.08282	9.11126	2.99487e-14	1.00373e-12
Srek1	2.91156	8.26127	9.10234	3.11733e-14	1.04243e-12
Pan3	5.35401	7.98578	9.09088	3.28184e-14	1.09478e-12
Pias4	3.06292	5.48028	9.08205	3.41472e-14	1.13742e-12
Celsr3	3.60932	7.86283	9.08205	3.41464e-14	1.13742e-12
	3.86493	7.34453	9.06793	3.63816e-14	1.20739e-12
	3.88282	7.49191	9.06383	3.70571e-14	1.2271e-12
	5.29772	7.19174	9.03503	4.21741e-14	1.38536e-12
	5.04237	6.25936	9.01425	4.6301e-14	1.5176e-12
Ankrd52	2.92186	5.99	9.00829	4.7556e-14	1.55535e-12
Mllt10	3.59949	5.77723	9.00545	4.81676e-14	1.57421e-12
Zfp462	2.99125	10.4937	8.98894	5.1876e-14	1.69173e-12
	5.10917	6.94019	8.98364	5.31256e-14	1.73123e-12
Ppp1r9a	3.03955	5.68367	8.96673	5.73193e-14	1.8625e-12
Crx	4.23086	10.7861	8.96243	5.84354e-14	1.89468e-12
Elovl4	4.13025	10.6971	8.95699	5.98806e-14	1.94014e-12
	3.43417	9.93038	8.95395	6.07049e-14	1.96403e-12
Vipas39	3.47332	5.19622	8.95106	6.14981e-14	1.98826e-12
	3.64945	7.32	8.92913	6.78654e-14	2.18317e-12
Atf2	3.45446	6.102	8.91592	7.20169e-14	2.30848e-12
Rbbp6	3.61432	6.92957	8.90558	7.54414e-14	2.41482e-12
Zcchc11	3.50583	6.88938	8.8941	7.94355e-14	2.53368e-12
C030041B07Rik	3.2684	6.19695	8.88517	8.26865e-14	2.63365e-12
Bbs4	3.56321	7.27101	8.86652	8.99158e-14	2.84582e-12
Epb41	4.25696	8.73014	8.86343	9.11732e-14	2.88359e-12
5730507C01Rik	4.17398	7.43332	8.8492	9.71961e-14	3.06548e-12
Prpf39	4.06645	9.13199	8.82462	1.08545e-13	3.39729e-12
C230085N15Rik	2.92595	5.47911	8.82283	1.09422e-13	3.42237e-12
Map7	2.59819	10.8194	8.82125	1.10204e-13	3.44443e-12
	3.7303	5.45907	8.79082	1.26358e-13	3.93567e-12
Cep44	2.94903	6.47181	8.7855	1.29412e-13	4.02248e-12
A730011C13Rik	2.89883	6.82688	8.78453	1.29977e-13	4.03727e-12
Rufy3	4.09476	9.76524	8.78239	1.31233e-13	4.07345e-12
Tma16	4.00593	8.10674	8.76191	1.43887e-13	4.45399e-12
2810043O03Rik	4.22847	7.0328	8.75093	1.51166e-13	4.66648e-12
2700079J08Rik	3.199	10.0486	8.7495	1.52141e-13	4.69305e-12
Glo1	2.786	11.421	8.73924	1.59324e-13	4.90825e-12
	4.35226	6.67951	8.72353	1.70979e-13	5.24581e-12
AA407331	4.12537	4.87599	8.7005	1.89629e-13	5.7865e-12
	3.2771	5.58449	8.68628	2.02145e-13	6.1518e-12
Gm19710	2.51313	5.83573	8.66657	2.20878e-13	6.68129e-12
	3.66306	6.72092	8.65448	2.33209e-13	7.02601e-12
	4.15435	7.53149	8.62301	2.68641e-13	8.05047e-12
	3.23693	5.90058	8.60713	2.88524e-13	8.61771e-12
Rpgrip1	4.91791	8.51013	8.60226	2.94913e-13	8.79687e-12
Smarca5	4.14221	6.77657	8.59915	2.99056e-13	8.90867e-12
Birc6	4.20961	6.19119	8.57537	3.32795e-13	9.8681e-12
2900022M07Rik	3.26595	6.1222	8.56986	3.41142e-13	1.0109e-11
Camsap1	2.79761	9.2807	8.56602	3.47079e-13	1.02647e-11
	3.91473	6.75822	8.55181	3.69975e-13	1.0906e-11
Acvr2a	3.44261	9.84836	8.55152	3.70446e-13	1.09128e-11
Erbin	3.19049	6.69315	8.54597	3.79813e-13	1.11814e-11
Birc6	3.59749	6.48055	8.54232	3.86098e-13	1.13516e-11
AA407331	3.25755	7.24089	8.53012	4.07862e-13	1.19759e-11
Urm1	3.19975	7.0718	8.52938	4.09208e-13	1.20076e-11
	2.77493	5.89248	8.5123	4.41863e-13	1.2907e-11
	2.52232	5.14526	8.49532	4.76911e-13	1.39128e-11
	3.83589	6.78347	8.49151	4.85132e-13	1.41252e-11
Nap1l1	2.98706	10.9354	8.48432	5.01068e-13	1.45329e-11
Cacul1	2.75846	5.61732	8.45805	5.63867e-13	1.6289e-11
Car3	4.73549	5.35158	8.45474	5.72321e-13	1.65146e-11
Lpcat1	3.71357	10.5484	8.43731	6.18948e-13	1.77465e-11
Cdc7	3.09191	8.40647	8.43546	6.24114e-13	1.78832e-11
	2.96958	10.036	8.42543	6.52865e-13	1.86714e-11
Peli1	3.80398	6.08841	8.38993	7.65762e-13	2.17348e-11
	3.30315	7.50804	8.3724	8.28518e-13	2.34129e-11
	3.52657	4.92504	8.3663	8.51549e-13	2.40186e-11
Gm17066	2.82034	5.89141	8.36262	8.65734e-13	2.43577e-11
	4.17103	5.43777	8.35527	8.94787e-13	2.51438e-11
	3.50892	8.09882	8.35044	9.1442e-13	2.56795e-11
	2.96666	10.3962	8.34945	9.18511e-13	2.57783e-11
	3.64447	6.83489	8.34644	9.31021e-13	2.60807e-11
Sfi1	5.35764	7.30916	8.33934	9.61179e-13	2.68921e-11
Zfc3h1	2.7883	9.61706	8.33808	9.66646e-13	2.70283e-11
Actb	4.01569	11.0286	8.33114	9.9725e-13	2.78323e-11
Tro	2.02511	8.12807	8.32747	1.01384e-12	2.82602e-11
Ric1	3.46216	9.1012	8.32166	1.04062e-12	2.89711e-11
Spata5	3.19992	4.76754	8.31886	1.0538e-12	2.92836e-11
Samd7	4.13987	7.04857	8.31147	1.08933e-12	3.02339e-11
	4.24024	5.05196	8.30566	1.11817e-12	3.09961e-11
Ces2f	3.69851	5.63183	8.30116	1.14097e-12	3.16087e-11
D13Ertd787e	3.30487	5.64028	8.28114	1.24831e-12	3.43922e-11
Pias1	2.6232	6.86441	8.2806	1.25133e-12	3.44348e-11
Nfatc2ip	2.81873	9.25609	8.27782	1.26705e-12	3.48234e-11
Adk	3.55127	5.57552	8.27724	1.27036e-12	3.48932e-11
3100003M19Rik	2.98287	6.58729	8.2716	1.30297e-12	3.57236e-11
Ccdc39	4.19534	8.06298	8.25283	1.41754e-12	3.86534e-11
D7Ertd183e	3.6082	5.50659	8.23159	1.5594e-12	4.23167e-11
C78452	4.01899	5.04191	8.21823	1.65572e-12	4.47959e-11
	2.95726	9.92866	8.21347	1.69148e-12	4.56811e-11
Pnisr	3.53154	10.0021	8.20555	1.75272e-12	4.73068e-11
	4.41955	5.19327	8.20292	1.77358e-12	4.78409e-11
Cwf19l2	3.73747	6.08548	8.19403	1.84578e-12	4.97292e-11
Mtm1	3.94456	9.05341	8.18533	1.91921e-12	5.16457e-11
Prom1	3.22964	12.1951	8.1826	1.9429e-12	5.21899e-11
6030458A19Rik	4.38552	5.26458	8.1742	2.01752e-12	5.40975e-11
Hspb11	3.34468	4.99513	8.17199	2.03762e-12	5.4604e-11
Vps54	2.5527	5.95557	8.16997	2.05621e-12	5.50696e-11
	2.65234	6.90221	8.1611	2.13967e-12	5.7169e-11
9130002K18Rik	3.33816	6.0453	8.15319	2.21698e-12	5.90946e-11
Ints7	2.88516	9.90156	8.15217	2.22721e-12	5.93322e-11
Zcchc11	3.14158	6.17136	8.14848	2.26433e-12	6.02145e-11
	3.24358	6.24227	8.14389	2.31146e-12	6.13951e-11
D430030G11Rik	2.99113	6.06749	8.13918	2.36082e-12	6.26327e-11
	2.4519	11.9953	8.13885	2.3643e-12	6.26881e-11
Mpp7	2.99425	5.87995	8.13344	2.42245e-12	6.41543e-11
	3.59618	8.05966	8.12834	2.47849e-12	6.55616e-11
Trib2	2.4607	10.4643	8.12499	2.51604e-12	6.64785e-11
Macrod2	3.26363	5.50327	8.10925	2.70011e-12	7.11735e-11
Ccdc163	2.85596	6.94776	8.10372	2.76793e-12	7.2876e-11
Smg7	3.58973	9.37229	8.08772	2.97388e-12	7.79796e-11
Ntm	3.46825	8.90201	8.08671	2.98739e-12	7.82429e-11
Acer2	4.84159	6.37987	8.08256	3.04355e-12	7.95751e-11
Zfp292	2.75374	8.98996	8.06833	3.24397e-12	8.45701e-11
	3.30777	7.60778	8.06352	3.31469e-12	8.63141e-11
	3.06017	6.39144	8.06307	3.32152e-12	8.64419e-11
	3.1984	7.26585	8.0625	3.32991e-12	8.66103e-11
	4.00035	5.06428	8.05936	3.37711e-12	8.77875e-11
Enah	2.44244	5.31972	8.05774	3.40178e-12	8.83776e-11
	2.23314	5.46402	8.05497	3.44432e-12	8.94313e-11
	3.42981	6.09169	8.05288	3.47673e-12	9.0221e-11
Wdr31	4.27917	8.23322	8.04347	3.62648e-12	9.39987e-11
Kansl1l	2.54558	4.63844	8.0403	3.67849e-12	9.5243e-11
Tub	4.39405	9.54345	8.02213	3.99056e-12	1.02962e-10
Ccser1	3.73647	7.17473	8.01673	4.08838e-12	1.05305e-10
Lrrc74b	3.7099	5.2361	8.01406	4.13759e-12	1.06452e-10
Pan3	3.06508	8.80133	8.00944	4.22409e-12	1.08525e-10
	2.97891	6.65923	8.00457	4.31734e-12	1.10697e-10
	3.5997	6.09314	8.0027	4.35371e-12	1.11566e-10
Rbp3	4.35059	11.5426	7.98932	4.6227e-12	1.1779e-10
	4.0807	4.99239	7.97686	4.88813e-12	1.24273e-10
	3.4808	7.0911	7.96651	5.12022e-12	1.29953e-10
Jarid2	2.61187	9.98609	7.96357	5.188e-12	1.31378e-10
Rbbp4	3.58582	8.15602	7.9581	5.3167e-12	1.34486e-10
Gpc2	4.71496	6.48584	7.93896	5.79266e-12	1.45627e-10
Mbd6	3.38157	9.09506	7.93085	6.007e-12	1.5068e-10
Rpgrip1	4.19941	10.1372	7.92627	6.13135e-12	1.53628e-10
Frmpd2	4.53793	9.62858	7.92314	6.21789e-12	1.5571e-10
	3.90656	8.94381	7.9136	6.4894e-12	1.62328e-10
Zcchc11	2.96162	6.71378	7.91171	6.54459e-12	1.63437e-10
Zfp788	3.1602	6.63604	7.89798	6.95937e-12	1.73385e-10
Pclo	3.4059	8.61133	7.89429	7.07528e-12	1.76008e-10
BC022960	2.79824	6.53764	7.89339	7.1038e-12	1.7662e-10
Rbm4b	2.87412	6.25812	7.89102	7.17967e-12	1.78408e-10
Slbp	3.27726	6.69939	7.882	7.47557e-12	1.85047e-10
	2.22204	12.2764	7.88145	7.49379e-12	1.85396e-10
Ankra2	3.62061	6.15621	7.88076	7.5172e-12	1.85873e-10
	4.15765	6.3519	7.87454	7.7294e-12	1.90807e-10
Zbtb26	2.62122	7.83986	7.86872	7.93337e-12	1.95307e-10
Brd8	3.13363	7.38124	7.86452	8.08387e-12	1.98795e-10
	2.61751	6.2608	7.86197	8.17639e-12	2.00524e-10
	2.47487	5.3599	7.85951	8.26712e-12	2.02639e-10
	2.96075	5.91728	7.85913	8.28122e-12	2.02874e-10
BC051142	2.65516	6.4306	7.84959	8.64211e-12	2.11142e-10
	4.06045	7.49794	7.84307	8.89791e-12	2.17274e-10
C87414	4.10685	5.72057	7.83982	9.02851e-12	2.20344e-10
2900076A07Rik	2.25366	6.09763	7.83113	9.38638e-12	2.2883e-10
Ttyh1	3.72075	9.98231	7.82468	9.66118e-12	2.35148e-10
	2.91282	6.75796	7.82221	9.76834e-12	2.37628e-10
Tcp11x2	3.75472	5.66086	7.81979	9.87465e-12	2.39826e-10
Ncam1	2.14654	11.1934	7.80834	1.03937e-11	2.51349e-10
Myocd	3.33662	5.71676	7.80785	1.04164e-11	2.51764e-10
Pmm2	3.0414	6.05668	7.79741	1.09143e-11	2.63234e-10
	5.0596	7.27138	7.79758	1.09058e-11	2.63234e-10
	3.23612	7.60478	7.79675	1.09466e-11	2.6387e-10
	3.81747	9.6692	7.79166	1.11983e-11	2.6965e-10
	3.24139	8.74557	7.78596	1.14872e-11	2.75931e-10
Ccdc94	2.21118	6.79423	7.78215	1.16848e-11	2.80316e-10
4930573O21Rik	4.32955	5.71387	7.78217	1.16835e-11	2.80316e-10
C77673	2.96148	6.80521	7.76384	1.26813e-11	3.03255e-10
	3.36423	5.38824	7.76153	1.28129e-11	3.05916e-10
Lcorl	3.43772	8.98445	7.76077	1.28565e-11	3.06717e-10
Ilf2	3.00567	9.80431	7.75661	1.3098e-11	3.11897e-10
Syt1	3.99081	7.29574	7.75666	1.30947e-11	3.11897e-10
C130034I24Rik	2.65848	6.2559	7.75052	1.34594e-11	3.20164e-10
E330037M01Rik	4.3919	5.23309	7.7403	1.40877e-11	3.33878e-10
Tob2	2.80247	10.596	7.73627	1.4344e-11	3.39239e-10
Pnisr	3.6124	10.3111	7.73554	1.43905e-11	3.40161e-10
	3.83699	9.60477	7.73528	1.44077e-11	3.40388e-10
	2.32079	5.41728	7.71	1.61296e-11	3.79478e-10
Supt20	2.65914	9.06661	7.70935	1.61771e-11	3.80398e-10
	3.91501	7.4258	7.7019	1.67242e-11	3.92444e-10
B930012P20Rik	3.11772	5.88676	7.69321	1.73858e-11	4.07333e-10
Gm17491	3.40907	8.34853	7.67933	1.8497e-11	4.31575e-10
Ypel2	3.33239	9.95407	7.6766	1.87237e-11	4.36412e-10
Ocrl	2.93786	6.19548	7.67066	1.92275e-11	4.47461e-10
Fnip1	4.56481	8.21084	7.67045	1.92451e-11	4.47641e-10
Vash1	2.66867	7.30237	7.66212	1.99743e-11	4.63645e-10
	3.27614	6.35745	7.66058	2.01119e-11	4.66599e-10
	2.39483	4.93108	7.66026	2.01403e-11	4.66776e-10
Cfap69	3.25735	7.04975	7.66032	2.01356e-11	4.66776e-10
Malt1	3.80121	7.52589	7.65273	2.08287e-11	4.82484e-10
	3.07768	4.86707	7.64937	2.11434e-11	4.89521e-10
Cdip1	2.36088	5.27327	7.64914	2.11656e-11	4.89784e-10
	2.75406	4.63823	7.6446	2.15986e-11	4.9878e-10
	3.44287	8.07089	7.64288	2.17648e-11	5.02362e-10
Rnf20	3.79848	6.68832	7.6368	2.23631e-11	5.15116e-10
Lcor	3.30498	9.57324	7.63275	2.27709e-11	5.23975e-10
	2.31808	5.47303	7.63085	2.29643e-11	5.27618e-10
Gatad2b	2.97548	6.78546	7.63087	2.29623e-11	5.27618e-10
Usp31	2.46921	8.58968	7.62579	2.34893e-11	5.38583e-10
Zfp101	3.17512	6.46389	7.60987	2.52176e-11	5.74994e-10
Tmtc3	3.00308	6.69712	7.60546	2.57183e-11	5.85227e-10
Esrrg	3.43808	9.4791	7.60472	2.58036e-11	5.86872e-10
C530045E16Rik	2.70931	5.33909	7.60396	2.58907e-11	5.88557e-10
Zfr	2.91869	6.22575	7.60282	2.60223e-11	5.9125e-10
Zfp398	2.83605	5.33156	7.5961	2.68143e-11	6.08021e-10
	2.40236	5.71856	7.5946	2.69936e-11	6.11778e-10
	2.89053	5.58749	7.594	2.70661e-11	6.13112e-10
	3.17377	7.50607	7.58687	2.79407e-11	6.31657e-10
Vmn2r84	4.05289	5.15363	7.58319	2.84026e-11	6.41777e-10
Pnpt1	2.71791	7.07688	7.57715	2.91777e-11	6.57314e-10
Trim24	2.8276	5.83194	7.57666	2.92421e-11	6.58437e-10
	3.55145	5.47072	7.57118	2.99646e-11	6.74369e-10
	3.06656	6.52052	7.55944	3.15738e-11	7.0811e-10
	2.98293	4.99373	7.5571	3.19042e-11	7.15165e-10
	3.11829	6.13278	7.5564	3.20039e-11	7.17044e-10
Hadhb	2.96994	7.4266	7.55124	3.27492e-11	7.31561e-10
C77815	3.58446	5.04633	7.55083	3.28079e-11	7.3251e-10
Tmem30a	4.15867	6.85536	7.54832	3.31781e-11	7.40408e-10
D7Ertd183e	2.85998	6.79582	7.54494	3.36804e-11	7.50503e-10
D3Ertd246e	3.17169	5.06118	7.54341	3.39112e-11	7.55274e-10
Celf4	3.01993	9.30041	7.53565	3.51043e-11	7.81075e-10
Trpm7	3.1583	7.77544	7.53005	3.59895e-11	7.98408e-10
Cpsf6	2.72697	10.6178	7.52927	3.61149e-11	8.00795e-10
	4.74424	9.46484	7.52404	3.6967e-11	8.1768e-10
Ewsr1	2.48681	11.4319	7.51989	3.7656e-11	8.32511e-10
Kansl1l	2.83467	8.84065	7.51835	3.79153e-11	8.37834e-10
	2.73731	4.99362	7.51539	3.8418e-11	8.47695e-10
Rbm39	4.11278	9.12298	7.51393	3.86683e-11	8.52801e-10
Chgb	3.5036	10.5878	7.51232	3.8946e-11	8.58506e-10
	3.57856	7.42589	7.5068	3.99161e-11	8.77317e-10
	4.20744	7.17588	7.50086	4.09846e-11	8.99924e-10
Crebzf	3.29191	9.00003	7.4979	4.15278e-11	9.10967e-10
	2.61216	5.56	7.4977	4.1566e-11	9.11361e-10
2900072G11Rik	3.47268	5.13627	7.49667	4.17564e-11	9.14645e-10
	3.54116	4.88968	7.49456	4.21501e-11	9.22822e-10
7030407O06Rik	2.8811	7.15943	7.49373	4.2307e-11	9.25125e-10
	3.7651	6.10609	7.49368	4.23168e-11	9.25125e-10
	2.84323	5.35944	7.4837	4.42376e-11	9.65288e-10
Scai	3.05066	8.06697	7.48137	4.46992e-11	9.74845e-10
A130078K24Rik	2.22104	5.12209	7.4804	4.48927e-11	9.78152e-10
	3.60369	5.79338	7.47864	4.52456e-11	9.85331e-10
Ypel2	3.1887	11.2572	7.47679	4.56187e-11	9.92976e-10
	2.51248	6.5093	7.46802	4.74346e-11	1.03151e-09
	4.49815	7.40629	7.45773	4.96558e-11	1.07618e-09
Tet2	3.37136	8.93471	7.45641	4.99484e-11	1.082e-09
E430022K19Rik	2.70643	5.46081	7.44025	5.36694e-11	1.15871e-09
Rhot1	3.27727	8.48883	7.43892	5.39877e-11	1.16447e-09
Paqr5	4.19001	6.98467	7.43289	5.5453e-11	1.19379e-09
4930432J09Rik	2.73613	6.23266	7.43269	5.55047e-11	1.19433e-09
Cep41	2.44951	4.83532	7.42587	5.72128e-11	1.22874e-09
2810404I24Rik	2.8039	6.78604	7.421	5.84631e-11	1.2544e-09
	4.07504	7.91142	7.41868	5.90699e-11	1.26561e-09
Kdm5b	2.89529	8.45153	7.41763	5.93469e-11	1.27094e-09
	4.10988	9.44284	7.40963	6.14927e-11	1.3144e-09
Ccdc39	3.33258	4.93974	7.4007	6.39828e-11	1.36504e-09
	2.68966	7.76151	7.40039	6.40705e-11	1.36626e-09
Elavl2	3.58517	7.91439	7.39533	6.55275e-11	1.39535e-09
	3.12013	5.38398	7.39273	6.62898e-11	1.41092e-09
Nap1l1	2.39123	10.8915	7.38209	6.94954e-11	1.47636e-09
	3.7488	6.42464	7.38057	6.99668e-11	1.48567e-09
	3.19002	6.91677	7.37874	7.05378e-11	1.49709e-09
Clk4	3.40542	8.18014	7.37336	7.22437e-11	1.53114e-09
Phf8	2.06677	8.90003	7.37157	7.2819e-11	1.54188e-09
	3.61436	6.93711	7.37106	7.29835e-11	1.54392e-09
Itgav	3.37334	5.95174	7.36931	7.35555e-11	1.55383e-09
Trim9	3.58288	7.29745	7.36655	7.44608e-11	1.57148e-09
Runx1t1	3.74713	6.78077	7.36134	7.62024e-11	1.60673e-09
	2.43277	6.10034	7.36079	7.63906e-11	1.60995e-09
	4.25844	5.26273	7.36068	7.64281e-11	1.60999e-09
Srrm3	3.87013	7.45	7.35676	7.77698e-11	1.63596e-09
	4.21339	5.13624	7.35284	7.91351e-11	1.66279e-09
Mecp2	3.45816	7.317	7.35256	7.92301e-11	1.66357e-09
Mup10	4.88311	5.61307	7.3482	8.078e-11	1.69454e-09
Abi2	3.36901	6.99143	7.34257	8.28246e-11	1.7334e-09
	3.6452	4.89817	7.33904	8.41308e-11	1.75747e-09
	2.5313	6.91328	7.33634	8.51457e-11	1.7762e-09
	2.88736	6.71862	7.33455	8.58231e-11	1.78868e-09
Ttyh2	3.7844	9.62222	7.33146	8.70089e-11	1.81089e-09
	4.3499	6.3019	7.33091	8.72201e-11	1.81444e-09
	3.0226	7.00471	7.3198	9.16277e-11	1.90526e-09
Srsf1	2.71786	10.99	7.3193	9.18308e-11	1.90772e-09
Msmo1	3.00928	6.11086	7.30088	9.96473e-11	2.06481e-09
Dscaml1	3.93201	8.83315	7.30075	9.97019e-11	2.06481e-09
	2.79087	6.66216	7.29985	1.00104e-10	2.07195e-09
Rhox4b	3.91244	9.12977	7.29198	1.03655e-10	2.1425e-09
	4.37646	5.38108	7.29205	1.03623e-10	2.1425e-09
8030462N17Rik	2.9052	9.97598	7.2894	1.04848e-10	2.16617e-09
4921515E04Rik	3.13612	4.88347	7.28823	1.05394e-10	2.17646e-09
C230085N15Rik	3.04429	5.66649	7.28277	1.07975e-10	2.22771e-09
AU015858	2.87281	4.82117	7.27416	1.12176e-10	2.30805e-09
Prpf39	3.3911	9.22838	7.27221	1.13147e-10	2.32484e-09
Zfp292	2.31177	9.41466	7.27047	1.14024e-10	2.34181e-09
Zfp292	2.68335	9.29922	7.27	1.1426e-10	2.34558e-09
Elavl1	5.07665	6.08882	7.2686	1.14973e-10	2.35914e-09
2310035C23Rik	2.53339	7.06812	7.26753	1.15518e-10	2.36926e-09
Nudcd1	2.83699	5.23243	7.26669	1.15949e-10	2.37701e-09
Eml5	3.11991	9.04116	7.26423	1.17217e-10	2.40191e-09
Lhx4	3.60798	8.10974	7.26243	1.18158e-10	2.42009e-09
Glo1	2.81244	11.3952	7.25551	1.21834e-10	2.49087e-09
	2.72468	4.8101	7.25097	1.24307e-10	2.53796e-09
	2.89719	4.93424	7.24168	1.29531e-10	2.64104e-09
	2.35881	12.0649	7.23606	1.32795e-10	2.70514e-09
	3.10847	7.0902	7.23086	1.35885e-10	2.76434e-09
	2.45188	7.23948	7.2234	1.40445e-10	2.85324e-09
Siah1a	3.57287	8.85895	7.22045	1.42291e-10	2.88581e-09
1700109H08Rik	2.37855	6.25802	7.2185	1.43527e-10	2.90799e-09
Lig3	2.35128	7.91892	7.2143	1.4622e-10	2.95858e-09
	5.30552	7.29345	7.21263	1.47299e-10	2.97908e-09
Rfx3	2.85839	9.06115	7.20301	1.53707e-10	3.10449e-09
	2.72864	6.51461	7.19298	1.6068e-10	3.23809e-09
Dyrk1a	3.35763	9.36229	7.18703	1.64964e-10	3.31553e-09
C130071C03Rik	3.7192	8.38513	7.18689	1.65064e-10	3.31606e-09
	3.45628	6.86242	7.1853	1.66228e-10	3.33796e-09
Slc16a4	3.5627	7.40275	7.18139	1.69128e-10	3.39316e-09
	2.38626	5.78252	7.18087	1.69518e-10	3.39935e-09
	3.8143	8.16777	7.18051	1.69784e-10	3.40179e-09
Slc23a1	3.27097	4.63749	7.17177	1.76472e-10	3.52638e-09
2610005L07Rik	3.33861	9.76737	7.16936	1.78367e-10	3.56268e-09
	2.41399	5.64846	7.16576	1.81227e-10	3.61341e-09
	5.28804	5.66662	7.16238	1.83953e-10	3.6629e-09
	3.16381	5.78799	7.14781	1.96183e-10	3.89438e-09
Fam208a	3.59454	8.7095	7.13621	2.06501e-10	4.08304e-09
Ap2a2	2.89994	7.33554	7.13382	2.08691e-10	4.12092e-09
Phykpl	2.65077	6.50406	7.13255	2.09858e-10	4.14034e-09
Fbxw2	2.77066	6.91486	7.12861	2.13549e-10	4.20948e-09
	3.68742	5.16841	7.12722	2.1486e-10	4.23347e-09
Bicd1	3.15032	4.6383	7.12533	2.16659e-10	4.26332e-09
	4.21697	8.27964	7.12367	2.18258e-10	4.29291e-09
	2.98027	5.80283	7.11911	2.22688e-10	4.37243e-09
5930436O19Rik	2.88732	7.57503	7.10268	2.39437e-10	4.68904e-09
A930013F10Rik	3.26069	8.20605	7.10162	2.40565e-10	4.70908e-09
Epc1	1.86173	10.8566	7.09484	2.47862e-10	4.84142e-09
Ulk2	2.67822	5.45078	7.09323	2.49636e-10	4.87185e-09
Zmym4	3.04718	7.02299	7.09199	2.51009e-10	4.89229e-09
A430035B10Rik	3.48704	8.22001	7.08485	2.59035e-10	5.04436e-09
Scg5	2.86414	10.0199	7.08446	2.59482e-10	5.05088e-09
Rbm39	2.59787	10.6456	7.08364	2.60419e-10	5.06693e-09
Epb41l5	2.46346	9.54024	7.08344	2.60649e-10	5.06923e-09
Shprh	2.83413	5.03967	7.07861	2.66257e-10	5.17384e-09
Bbs5	3.46829	9.74639	7.07803	2.66948e-10	5.18502e-09
4932438A13Rik	3.28552	6.75533	7.07676	2.68445e-10	5.21185e-09
Ube2e1	2.68338	7.00638	7.0764	2.68874e-10	5.21794e-09
	4.1006	8.38668	7.04807	3.04635e-10	5.86149e-09
	2.90004	4.18678	7.04193	3.12977e-10	6.00918e-09
	2.90763	6.06603	7.04168	3.13332e-10	6.01344e-09
Mmd	2.73913	9.06904	7.03703	3.19805e-10	6.12985e-09
	2.20327	5.54551	7.03428	3.23702e-10	6.1962e-09
	5.17272	6.48161	7.03057	3.29038e-10	6.28811e-09
	3.33086	6.15133	7.0273	3.33819e-10	6.37407e-09
Ube3a	3.80383	6.72074	7.02681	3.34533e-10	6.385e-09
	4.10701	7.42036	7.02538	3.36651e-10	6.42271e-09
Smc2	3.15265	4.95419	7.01495	3.52465e-10	6.7074e-09
D5Ertd683e	2.02188	5.23032	7.01019	3.59926e-10	6.84361e-09
Tbl1xr1	2.37295	5.64667	7.00907	3.61701e-10	6.87157e-09
Helz	2.70767	7.01553	7.00888	3.62011e-10	6.87166e-09
Arglu1	2.41896	11.0656	7.00736	3.64442e-10	6.9149e-09
	3.70013	6.11277	7.00367	3.70403e-10	7.01324e-09
Zfp957	3.2968	5.93991	7.00225	3.72731e-10	7.05167e-09
	3.75802	6.43965	6.9935	3.87354e-10	7.3219e-09
D130062J10Rik	2.48062	5.35772	6.98213	4.07221e-10	7.67753e-09
Pik3ca	2.74368	10.0419	6.98118	4.0893e-10	7.7039e-09
2610005L07Rik	3.19963	9.39131	6.98049	4.10179e-10	7.7242e-09
	3.34346	6.70373	6.97247	4.24897e-10	7.9847e-09
Rbm39	3.71908	7.49445	6.96746	4.34359e-10	8.14894e-09
Stam2	2.56319	6.88392	6.96727	4.34729e-10	8.15248e-09
	2.7523	5.15365	6.96393	4.41159e-10	8.26275e-09
Mbtd1	2.88479	7.23491	6.96127	4.46342e-10	8.35288e-09
C79246	3.71016	4.99119	6.96055	4.47756e-10	8.37589e-09
Itfg2	2.15804	8.97139	6.9585	4.51811e-10	8.44823e-09
E230016M11Rik	2.60602	6.04736	6.95752	4.53754e-10	8.47753e-09
	3.6391	6.36797	6.95578	4.57234e-10	8.53902e-09
	2.80594	5.99057	6.95133	4.66264e-10	8.68965e-09
	2.97602	9.64479	6.9494	4.70247e-10	8.74943e-09
	3.28953	5.65064	6.94306	4.83514e-10	8.97406e-09
Scn3a	3.68635	7.05056	6.94072	4.8851e-10	9.05932e-09
Pabpn1	3.14695	8.64956	6.93626	4.98184e-10	9.23114e-09
Ntm	3.16799	9.30176	6.93251	5.06464e-10	9.37301e-09
Wdr20rt	3.11257	5.45014	6.93168	5.08304e-10	9.4032e-09
Kalrn	3.15551	4.96453	6.92838	5.15735e-10	9.52505e-09
Kansl2	2.24095	10.4216	6.92728	5.18232e-10	9.56724e-09
9430034F23Rik	2.00908	5.99036	6.92306	5.27924e-10	9.73422e-09
	2.53692	4.75691	6.92236	5.2955e-10	9.76021e-09
Klhl4	3.15152	4.63929	6.92125	5.32123e-10	9.80363e-09
	3.24946	6.29834	6.92057	5.33707e-10	9.82479e-09
	2.53577	4.48262	6.91939	5.36499e-10	9.87215e-09
2600002B07Rik	2.07903	7.07216	6.91438	5.48414e-10	1.00832e-08
Snapin	3.24342	9.43947	6.91069	5.57363e-10	1.02269e-08
Hnrnpa1	3.59302	6.62697	6.91039	5.58116e-10	1.02365e-08
Acvr2a	3.56154	5.5374	6.91011	5.588e-10	1.02449e-08
Riiad1	2.51507	6.02215	6.90999	5.59091e-10	1.02461e-08
Pabpc1	2.96054	6.22554	6.90029	5.83392e-10	1.06654e-08
	3.93389	4.71189	6.89977	5.84742e-10	1.06857e-08
Dock3	2.41294	7.51143	6.89705	5.91744e-10	1.0805e-08
Sephs2	3.54443	10.1492	6.89491	5.97326e-10	1.08936e-08
	3.34211	6.4631	6.89108	6.0746e-10	1.1074e-08
	2.18071	4.97702	6.88029	6.36885e-10	1.15777e-08
9430051O21Rik	2.99612	7.86589	6.87554	6.50289e-10	1.18166e-08
H2-T24	3.09005	6.42838	6.86787	6.72527e-10	1.22059e-08
1700097M23Rik	3.37812	5.1612	6.86412	6.83684e-10	1.23984e-08
Ppp3r1	2.66234	7.20296	6.86347	6.85625e-10	1.24236e-08
	2.34641	5.94108	6.8631	6.86721e-10	1.24285e-08
	2.95891	6.8578	6.86204	6.89927e-10	1.24774e-08
Zbtb43	2.41824	9.58083	6.86009	6.95839e-10	1.25784e-08
	3.23681	6.32082	6.85059	7.25423e-10	1.30765e-08
Vps54	2.68434	5.37456	6.848	7.33686e-10	1.32201e-08
	3.02843	6.91985	6.84669	7.37937e-10	1.32861e-08
Taf15	3.13673	5.78263	6.84676	7.37702e-10	1.32861e-08
Napb	3.39762	9.36733	6.8456	7.4146e-10	1.33389e-08
	3.04195	6.99706	6.84377	7.47409e-10	1.34405e-08
	2.21377	6.58046	6.84298	7.50011e-10	1.34766e-08
Fchsd2	2.47077	4.37409	6.84142	7.55145e-10	1.35634e-08
D030002E05Rik	2.57625	6.68842	6.84086	7.57019e-10	1.35917e-08
Mphosph9	4.27703	6.91048	6.84076	7.57331e-10	1.35919e-08
Gm10482	4.25183	5.39489	6.83881	7.63821e-10	1.3692e-08
Nap1l1	2.20374	11.1978	6.83838	7.65259e-10	1.37069e-08
	2.86915	7.68497	6.83622	7.72546e-10	1.38264e-08
	3.10581	5.12365	6.82344	8.17018e-10	1.45876e-08
	2.89624	4.4049	6.82101	8.25725e-10	1.47314e-08
	3.56549	9.44618	6.8206	8.27212e-10	1.47521e-08
Zfp329	3.07807	9.17242	6.81658	8.41888e-10	1.4996e-08
Aftph	2.47857	6.80924	6.81349	8.5337e-10	1.51946e-08
Dym	3.20992	4.76297	6.80768	8.75313e-10	1.55668e-08
Msl2	2.87226	9.53988	6.80403	8.8942e-10	1.58115e-08
Gjd2	4.00689	9.38514	6.8022	8.96561e-10	1.59322e-08
6330525I24Rik	2.99442	5.61721	6.80116	9.0064e-10	1.59983e-08
Zfp458	3.35054	6.05256	6.80041	9.03622e-10	1.6045e-08
4933438K21Rik	4.54746	6.41543	6.79659	9.18848e-10	1.62961e-08
	2.31191	6.05203	6.79504	9.25106e-10	1.64006e-08
	3.15489	5.95178	6.79287	9.33914e-10	1.65308e-08
Vopp1	3.0283	6.31126	6.782	9.79363e-10	1.73149e-08
Als2cr11	2.81877	4.47804	6.7786	9.9401e-10	1.75394e-08
	3.25506	5.54807	6.77276	1.0197e-09	1.79576e-08
4732460I02Rik	2.70876	6.3997	6.77266	1.02015e-09	1.79585e-08
Ptcd1	3.39738	8.04547	6.75563	1.09897e-09	1.92783e-08
	2.39831	4.81282	6.75397	1.10694e-09	1.93955e-08
	3.05452	6.49303	6.75169	1.11802e-09	1.95505e-08
Dcc	3.08478	7.30197	6.74742	1.13903e-09	1.98833e-08
	2.89405	6.32003	6.74103	1.17128e-09	2.04197e-08
Cylc1	3.00902	4.48599	6.73873	1.18309e-09	2.06018e-08
Zfp81	2.61143	4.96846	6.7377	1.18845e-09	2.0657e-08
	2.61576	7.2514	6.73314	1.2123e-09	2.10373e-08
AU015680	2.80331	7.18866	6.72722	1.24401e-09	2.15761e-08
D930016D06Rik	2.94644	7.68584	6.72409	1.26116e-09	2.186e-08
Map3k1	2.01892	8.05733	6.72379	1.2628e-09	2.18799e-08
Actr2	2.88057	5.38013	6.72178	1.27391e-09	2.20556e-08
	2.6557	7.04745	6.71898	1.28958e-09	2.23012e-08
	3.02996	6.16488	6.71812	1.29443e-09	2.23765e-08
Kmt5a	2.69362	4.3764	6.71444	1.31533e-09	2.27203e-08
Mga	3.25396	9.32879	6.71258	1.32609e-09	2.28887e-08
A430105D02Rik	2.84928	4.66444	6.70483	1.37163e-09	2.36565e-08
Lefty2	2.80943	4.95113	6.70443	1.37406e-09	2.36894e-08
Acrbp	2.07444	7.15354	6.70282	1.38369e-09	2.38372e-08
Pou4f1	3.77227	7.92175	6.70105	1.39443e-09	2.40039e-08
	3.11236	5.08599	6.69665	1.42143e-09	2.44406e-08
	2.48675	6.49013	6.69627	1.4238e-09	2.44721e-08
A230051N06Rik	2.33325	6.87574	6.69353	1.44091e-09	2.47378e-08
Phf14	3.41513	5.0036	6.69162	1.45293e-09	2.49253e-08
	3.80628	5.08387	6.69104	1.45659e-09	2.49785e-08
Usp9x	2.55958	9.51248	6.6891	1.46897e-09	2.51813e-08
2610005L07Rik	3.74479	7.97512	6.68855	1.47247e-09	2.52317e-08
Ube2w	2.61129	6.14741	6.6853	1.49349e-09	2.55822e-08
B230214N19Rik	2.79627	6.49889	6.68518	1.4943e-09	2.55863e-08
E430024I08Rik	4.08418	6.77399	6.68442	1.49923e-09	2.56611e-08
	3.35606	5.1101	6.6827	1.51053e-09	2.58447e-08
Btg1	2.78665	7.24751	6.68128	1.51988e-09	2.59849e-08
4932431P20Rik	3.37243	5.30773	6.68065	1.52406e-09	2.60465e-08
	2.8681	6.89235	6.68052	1.52491e-09	2.60511e-08
AI426330	2.57859	8.0193	6.67333	1.57346e-09	2.68601e-08
Ipo7	3.14983	5.89739	6.67017	1.59519e-09	2.7207e-08
	3.95127	5.76957	6.66665	1.61985e-09	2.75895e-08
	3.59698	5.76435	6.66609	1.62381e-09	2.76464e-08
Cep290	3.45608	8.50891	6.66289	1.64656e-09	2.80233e-08
	3.46763	6.65256	6.66206	1.65259e-09	2.81152e-08
Gm26910	2.36849	8.24175	6.66117	1.65896e-09	2.82129e-08
Braf	2.6074	6.19458	6.66	1.66744e-09	2.83251e-08
Dimt1	2.14842	7.40687	6.65806	1.6816e-09	2.85549e-08
Otud5	3.40102	7.17037	6.65609	1.69604e-09	2.87784e-08
Pop1	2.63194	6.45005	6.65438	1.70876e-09	2.89833e-08
Zscan18	1.99617	7.23127	6.65418	1.71021e-09	2.8997e-08
Ttc25	2.65234	6.08116	6.65112	1.73315e-09	2.93639e-08
Zfp207	3.54199	8.26893	6.64873	1.75129e-09	2.96601e-08
Cadm2	3.10388	7.62695	6.64691	1.76521e-09	2.98846e-08
Atp2a2	2.90631	7.2181	6.64643	1.7689e-09	2.99359e-08
Zfp763	3.04796	9.20983	6.64276	1.79735e-09	3.03831e-08
	2.69403	6.09465	6.64101	1.81109e-09	3.05811e-08
D3Ertd740e	2.36091	5.86198	6.64071	1.81345e-09	3.06095e-08
Bzw2	2.69158	6.10085	6.63774	1.837e-09	3.09722e-08
9130204L05Rik	2.83672	4.40154	6.63569	1.85348e-09	3.12383e-08
Atp5a1	4.14531	9.0076	6.63553	1.85473e-09	3.12477e-08
D230040J21Rik	2.85319	6.41419	6.6341	1.86634e-09	3.14316e-08
	4.10374	5.60923	6.6327	1.87769e-09	3.1611e-08
	3.60401	5.7804	6.63223	1.88158e-09	3.16645e-08
Foxo3	2.7525	9.54652	6.63166	1.88622e-09	3.17309e-08
	2.03961	5.04145	6.62868	1.9108e-09	3.21324e-08
	4.09835	5.83793	6.6249	1.94245e-09	3.26403e-08
Fbxo42	2.51215	6.04507	6.62225	1.96501e-09	3.29825e-08
Qtrt2	3.07191	8.71378	6.6194	1.98944e-09	3.33678e-08
	2.74454	7.35613	6.61865	1.99597e-09	3.34648e-08
Gle1	1.87827	7.27697	6.61255	2.04959e-09	3.42747e-08
	2.92897	7.958	6.61056	2.06737e-09	3.45207e-08
Baz2b	2.60006	10.0272	6.60954	2.07661e-09	3.46622e-08
	3.00542	5.10089	6.60916	2.07999e-09	3.47058e-08
Foxo3	2.66265	10.486	6.60616	2.10729e-09	3.51223e-08
	2.66541	5.30317	6.60223	2.14354e-09	3.57133e-08
Hltf	2.74921	5.37242	6.5919	2.2419e-09	3.72557e-08
Gnb3	2.98955	10.0861	6.58989	2.2616e-09	3.75692e-08
Tcf12	3.43736	6.79045	6.58415	2.31863e-09	3.84316e-08
	2.81488	5.50953	6.58305	2.3297e-09	3.8601e-08
	3.20014	6.2064	6.58032	2.35751e-09	3.90188e-08
Atp2b1	3.23835	9.60774	6.57804	2.38091e-09	3.93771e-08
2310057M21Rik	2.64279	5.5204	6.57764	2.38509e-09	3.94318e-08
A130086G11Rik	1.9669	6.84886	6.57641	2.3978e-09	3.96274e-08
	2.74781	7.26734	6.57629	2.39904e-09	3.96334e-08
	4.01389	7.93061	6.57288	2.43481e-09	4.01801e-08
Ryr2	2.86948	7.01747	6.57117	2.45295e-09	4.04057e-08
Zfp40	3.8185	8.22341	6.5704	2.46123e-09	4.05271e-08
Bhmt2	3.38247	5.23186	6.56732	2.49426e-09	4.10411e-08
4933411B09Rik	2.88637	4.76748	6.56692	2.49863e-09	4.1098e-08
5730478J17Rik	2.86198	6.79418	6.56546	2.51444e-09	4.1343e-08
Mat2a	2.99444	10.3575	6.56272	2.54449e-09	4.17913e-08
Acsm3	2.98409	5.54698	6.55983	2.57667e-09	4.22737e-08
Uvssa	2.60398	4.52832	6.55358	2.64746e-09	4.34193e-08
	2.79687	6.44853	6.55092	2.67813e-09	4.38889e-08
Srek1	2.70106	7.58164	6.54956	2.69395e-09	4.40436e-08
Tpp2	3.11864	6.77133	6.5496	2.69343e-09	4.40436e-08
Rpl27a	3.55626	9.49626	6.5496	2.69344e-09	4.40436e-08
Kansl1l	2.68142	8.7561	6.54829	2.70877e-09	4.42478e-08
	2.17198	5.5504	6.54817	2.7102e-09	4.42552e-08
Epb41l5	2.83905	5.57973	6.54444	2.75435e-09	4.49273e-08
Zranb1	2.31525	9.63996	6.54399	2.75972e-09	4.49986e-08
D10Ertd755e	2.85651	4.44455	6.53844	2.82692e-09	4.6061e-08
	2.50386	5.34104	6.53703	2.84425e-09	4.63267e-08
Ccr9	3.12971	5.36866	6.5343	2.87807e-09	4.68437e-08
	3.43619	7.10989	6.52668	2.97474e-09	4.83822e-08
Celf2	2.09615	10.9065	6.52138	3.04376e-09	4.94869e-08
	3.15945	6.17922	6.52053	3.05502e-09	4.96342e-08
Nipsnap2	3.04235	9.84124	6.52024	3.05887e-09	4.96788e-08
Pa2g4	3.8139	7.40884	6.5191	3.07392e-09	4.99053e-08
	2.37363	6.42566	6.51837	3.08371e-09	5.00463e-08
Mtf2	2.20234	5.8167	6.51487	3.13078e-09	5.07388e-08
Emsy	2.43751	5.75041	6.51357	3.14843e-09	5.10048e-08
Brpf3	2.4033	8.22615	6.49523	3.40849e-09	5.49612e-08
	2.82518	5.71294	6.49445	3.41991e-09	5.51059e-08
Ube2i	2.28754	6.42745	6.48909	3.50023e-09	5.63196e-08
	4.49063	7.84231	6.48862	3.50721e-09	5.64119e-08
	3.13159	8.55194	6.48548	3.5552e-09	5.71633e-08
Erbin	3.10973	7.22679	6.47704	3.6873e-09	5.92239e-08
	3.06301	5.59314	6.47617	3.7013e-09	5.94277e-08
	2.87512	5.68484	6.47532	3.71489e-09	5.96035e-08
Wac	3.02858	6.9278	6.47475	3.72408e-09	5.9713e-08
Lemd3	2.19083	6.84001	6.47168	3.77377e-09	6.04192e-08
	2.59913	4.74786	6.46933	3.81218e-09	6.09692e-08
Riok3	3.05824	7.602	6.4671	3.84922e-09	6.15398e-08
	3.05063	6.6122	6.46658	3.85778e-09	6.16548e-08
	3.58411	5.63433	6.46561	3.87407e-09	6.18713e-08
6430598H11Rik	3.28478	6.05399	6.46519	3.88109e-09	6.19614e-08
Htt	2.22854	6.13639	6.463	3.91799e-09	6.25086e-08
A530017D24Rik	3.75122	7.83075	6.44928	4.15708e-09	6.61569e-08
Syp	3.23495	9.92556	6.44051	4.31745e-09	6.86605e-08
9030420N05Rik	2.28298	6.31632	6.43085	4.50126e-09	7.14829e-08
Gsdma2	2.957	5.32469	6.42924	4.53253e-09	7.19541e-08
Ccdc73	3.68765	5.35741	6.42735	4.56978e-09	7.23926e-08
Kcnq1ot1	3.19128	5.13289	6.42666	4.5834e-09	7.25828e-08
Tspan8	3.4245	7.03376	6.42653	4.58595e-09	7.25978e-08
C78024	2.91192	4.39578	6.42631	4.59028e-09	7.26408e-08
	2.69861	5.30962	6.42597	4.59693e-09	7.27205e-08
Angel2	3.01546	6.13981	6.4239	4.63812e-09	7.33464e-08
Ptpn21	3.30856	6.52489	6.42267	4.66293e-09	7.37129e-08
Zfp263	3.29979	9.32453	6.41695	4.77931e-09	7.53678e-08
Dmp1	2.66911	4.5162	6.41628	4.79309e-09	7.55586e-08
AA511261	2.62125	4.65545	6.4113	4.89716e-09	7.70915e-08
Coq8a	4.30391	8.36008	6.40478	5.0367e-09	7.91776e-08
Xiap	3.49133	6.25159	6.40126	5.11377e-09	8.0305e-08
	2.68363	5.17386	6.39679	5.21304e-09	8.1807e-08
	2.18914	5.18033	6.39662	5.21688e-09	8.18387e-08
2510017J16Rik	3.13758	6.80758	6.39502	5.25307e-09	8.23779e-08
Abcf1	2.94113	7.13121	6.39476	5.25892e-09	8.24409e-08
Krit1	2.9203	5.41007	6.39391	5.27809e-09	8.2684e-08
Fndc3a	2.33819	5.38622	6.39194	5.32319e-09	8.33615e-08
	3.12103	6.79666	6.38926	5.38488e-09	8.41814e-08
A430106A12Rik	2.5624	6.75577	6.38814	5.41094e-09	8.45596e-08
Seh1l	4.01634	8.00336	6.38377	5.51371e-09	8.61357e-08
	2.22635	10.3482	6.38189	5.55862e-09	8.67772e-08
	2.44942	5.85611	6.38091	5.58205e-09	8.71128e-08
Rab2a	4.62271	7.93085	6.3787	5.63547e-09	8.78857e-08
D430013B06Rik	2.86331	5.37093	6.3752	5.72101e-09	8.91272e-08
Dnajc6	2.57678	10.2814	6.37312	5.77236e-09	8.98961e-08
Gpm6b	2.04099	11.5404	6.3707	5.83296e-09	9.07771e-08
	3.21878	6.30775	6.37025	5.84412e-09	9.08882e-08
	3.2528	6.91255	6.3698	5.85556e-09	9.10347e-08
Tcof1	2.90889	6.90605	6.36883	5.87999e-09	9.1383e-08
	3.94879	7.5055	6.36425	5.99696e-09	9.31046e-08
	2.48031	5.1918	6.36095	6.08272e-09	9.42738e-08
Dhx9	2.57014	8.60965	6.35692	6.18898e-09	9.58877e-08
Cspp1	2.7072	6.62543	6.35654	6.19914e-09	9.60122e-08
Oaz3	2.90452	4.93547	6.35571	6.22124e-09	9.63214e-08
Rnf10	2.91342	6.92706	6.34917	6.3987e-09	9.89331e-08
	2.73462	5.05746	6.3489	6.40615e-09	9.90142e-08
Serinc4	3.2518	8.31815	6.34431	6.53371e-09	1.00813e-07
	2.69976	6.30083	6.34282	6.57586e-09	1.01325e-07
Maged2	5.35204	6.40694	6.34258	6.58246e-09	1.01392e-07
	2.62003	8.2004	6.34093	6.62931e-09	1.02079e-07
Ets2	3.46368	5.53257	6.33905	6.68306e-09	1.02836e-07
LOC552873	2.92524	6.3968	6.33874	6.69204e-09	1.02939e-07
Prrc1	2.13601	6.00306	6.33729	6.7338e-09	1.03546e-07
	2.93	6.33478	6.32905	6.9764e-09	1.07167e-07
Macf1	3.11223	7.88057	6.32888	6.98164e-09	1.07175e-07
Pds5a	3.12845	5.61783	6.32751	7.0227e-09	1.07768e-07
	4.10315	5.81529	6.32346	7.14606e-09	1.09512e-07
Atp11b	2.77772	10.184	6.31653	7.36182e-09	1.12551e-07
	2.29471	5.75857	6.31301	7.47387e-09	1.14148e-07
Elmod2	2.31676	10.3737	6.31049	7.55511e-09	1.15311e-07
Marf1	2.96102	8.84834	6.30586	7.70677e-09	1.17546e-07
	3.0905	7.73983	6.30324	7.79378e-09	1.18793e-07
	3.24971	4.9219	6.3019	7.83884e-09	1.19439e-07
Tex30	2.26071	8.76364	6.30067	7.88045e-09	1.19952e-07
Ints6	2.23655	11.256	6.29915	7.93184e-09	1.20652e-07
Pdzd2	2.23109	6.28847	6.29283	8.14975e-09	1.23883e-07
	3.06452	5.96186	6.2896	8.26332e-09	1.25398e-07
Cecr2	2.54763	7.59879	6.28897	8.28559e-09	1.25669e-07
D030028M11Rik	2.42543	5.21928	6.28554	8.40845e-09	1.27301e-07
	2.66957	5.48399	6.28075	8.58277e-09	1.29853e-07
	4.10078	5.59369	6.28065	8.58658e-09	1.29867e-07
	3.22874	6.38784	6.27818	8.67801e-09	1.31118e-07
	3.13445	5.95802	6.27225	8.90142e-09	1.34358e-07
	1.98329	5.51506	6.27086	8.95445e-09	1.35023e-07
	2.73478	4.27925	6.26958	9.00357e-09	1.35719e-07
Mphosph10	2.28895	6.05982	6.26365	9.23513e-09	1.39023e-07
	3.37882	6.86067	6.26273	9.27186e-09	1.3939e-07
Gnl2	2.66159	6.91254	6.26095	9.3428e-09	1.40363e-07
Vps50	2.63452	6.58036	6.26011	9.3762e-09	1.40818e-07
6330563C09Rik	3.15971	6.27865	6.25909	9.41731e-09	1.41294e-07
	2.5521	5.85234	6.25634	9.52905e-09	1.42876e-07
D2Ertd173e	2.53597	5.41712	6.25168	9.72075e-09	1.45653e-07
Mapk8	2.40603	6.8375	6.24686	9.9236e-09	1.48544e-07
	3.03745	6.84946	6.24562	9.97638e-09	1.49235e-07
2700099C18Rik	3.00382	4.83434	6.24494	1.00053e-08	1.49618e-07
Gnpnat1	3.3156	7.6546	6.244	1.00458e-08	1.50174e-07
Tpp2	2.44419	6.05455	6.24257	1.01072e-08	1.51042e-07
Selenoi	2.85247	4.95323	6.23337	1.05127e-08	1.56894e-07
3200001G23Rik	2.56966	4.53223	6.23271	1.05426e-08	1.57288e-07
	2.64181	6.60607	6.23113	1.06139e-08	1.58195e-07
Myef2	2.59341	9.30187	6.23081	1.06286e-08	1.58361e-07
	3.18799	5.56005	6.2296	1.06839e-08	1.59133e-07
Tmprss2	3.94487	7.7085	6.22927	1.0699e-08	1.59305e-07
1700012D14Rik	2.20864	5.65558	6.22358	1.09624e-08	1.6285e-07
Cadm2	3.4482	8.99902	6.22304	1.09874e-08	1.63169e-07
A430105D02Rik	2.77297	5.50723	6.22273	1.1002e-08	1.63278e-07
	2.88112	8.67707	6.22038	1.11131e-08	1.6471e-07
	4.0849	8.00214	6.22009	1.11267e-08	1.64857e-07
6330510M09Rik	2.9416	4.77176	6.21788	1.12324e-08	1.66314e-07
	3.5554	7.67916	6.21603	1.13216e-08	1.6747e-07
Pdzd2	2.97491	9.09018	6.21412	1.14145e-08	1.68733e-07
	2.51454	7.03042	6.21191	1.15228e-08	1.70167e-07
Pde4d	2.46304	4.44466	6.2115	1.15431e-08	1.7041e-07
2700008E08Rik	2.71016	5.14574	6.21096	1.15695e-08	1.70745e-07
	3.46683	6.17201	6.21012	1.16113e-08	1.71305e-07
1700094D03Rik	2.41366	6.78248	6.20939	1.16472e-08	1.71779e-07
Cadm2	2.6091	7.08999	6.20876	1.16789e-08	1.72133e-07
	2.55744	5.32119	6.20796	1.17188e-08	1.72666e-07
	2.18433	6.1137	6.20766	1.17338e-08	1.7283e-07
	2.69237	5.72851	6.20742	1.17458e-08	1.7295e-07
B430319H21Rik	2.47948	6.09822	6.20529	1.18533e-08	1.74362e-07
	5.78652	5.64683	6.20122	1.20609e-08	1.77358e-07
	3.50522	6.24926	6.19153	1.25701e-08	1.84365e-07
D4Ertd617e	2.45909	5.49853	6.19112	1.25923e-08	1.84631e-07
	2.35113	6.3026	6.19059	1.26207e-08	1.84927e-07
Fam161a	3.72625	9.554	6.18951	1.26792e-08	1.85604e-07
	2.9132	5.50048	6.18845	1.27363e-08	1.86379e-07
Rps15a-ps6	2.21327	4.90979	6.18765	1.27798e-08	1.86955e-07
Suv39h2	2.58192	6.75485	6.18191	1.30969e-08	1.91346e-07
Tcf20	2.07705	8.99184	6.17916	1.32512e-08	1.93411e-07
Thoc1	2.57794	5.89443	6.17795	1.33202e-08	1.94294e-07
	2.63044	4.43281	6.17643	1.34066e-08	1.9549e-07
Hs3st3b1	3.33108	9.43856	6.17247	1.36347e-08	1.98367e-07
	3.60509	5.1713	6.1722	1.36508e-08	1.98538e-07
	3.54126	7.91624	6.16729	1.39396e-08	2.02542e-07
Slit2	3.86534	7.42799	6.16717	1.39464e-08	2.02575e-07
	2.40868	4.78753	6.16447	1.41081e-08	2.04727e-07
Psmg3	1.91327	6.25804	6.16251	1.42261e-08	2.06239e-07
	2.42097	4.97852	6.16224	1.42428e-08	2.06415e-07
	2.84102	6.58135	6.16016	1.43693e-08	2.08182e-07
	2.61313	7.14819	6.159	1.44405e-08	2.09146e-07
Usp7	4.00997	7.98866	6.15496	1.46916e-08	2.1251e-07
4930447C04Rik	4.08524	6.6345	6.15167	1.48987e-08	2.15229e-07
	3.81442	7.11611	6.14981	1.50173e-08	2.16873e-07
Kdm5c	2.69906	9.55031	6.14391	1.53989e-08	2.21958e-07
Med13	3.24605	5.09842	6.14165	1.55483e-08	2.23825e-07
	3.42182	9.43648	6.14094	1.55949e-08	2.24424e-07
	2.42183	5.41747	6.14004	1.56548e-08	2.25214e-07
Fndc7	2.95064	4.66431	6.13936	1.57006e-08	2.25801e-07
Rpgr	3.31663	8.66347	6.13901	1.57235e-08	2.26059e-07
BC059841	2.90731	8.22261	6.13807	1.57867e-08	2.26823e-07
Nrxn3	2.96555	8.98301	6.13807	1.57865e-08	2.26823e-07
Kdm6b	3.00223	9.20162	6.13745	1.58286e-08	2.27279e-07
	4.73764	6.9919	6.13016	1.63269e-08	2.34211e-07
Ncoa7	2.45539	5.64897	6.12914	1.6398e-08	2.35007e-07
Wdr12	2.48842	7.21128	6.1269	1.65549e-08	2.3718e-07
	2.9486	6.80578	6.12617	1.66069e-08	2.37773e-07
Grcc10	2.27903	7.50835	6.12589	1.66268e-08	2.37908e-07
Api5	2.41628	10.2929	6.12447	1.67274e-08	2.39196e-07
Mettl3	2.19297	9.66617	6.12329	1.68112e-08	2.40318e-07
Xpo4	2.48229	5.83467	6.12244	1.68727e-08	2.41043e-07
	2.62967	5.81718	6.11692	1.72728e-08	2.46448e-07
Senp6	3.05766	5.52044	6.11618	1.73273e-08	2.46991e-07
Ccdc173	3.96936	6.55127	6.1159	1.73481e-08	2.47209e-07
	2.25236	5.74431	6.10897	1.78671e-08	2.54203e-07
	2.74563	6.50946	6.10763	1.79687e-08	2.55569e-07
	2.67505	6.25658	6.10614	1.80828e-08	2.56867e-07
	2.39319	5.97777	6.10437	1.82197e-08	2.58567e-07
	2.40741	6.60582	6.10193	1.84091e-08	2.61009e-07
	2.2164	4.25299	6.09965	1.85883e-08	2.63384e-07
4930440C22Rik	2.56877	4.41495	6.09892	1.86466e-08	2.64043e-07
	2.90178	4.68633	6.09463	1.89888e-08	2.68469e-07
Nupl1	2.29545	10.8097	6.08976	1.93858e-08	2.73738e-07
Hectd2	2.66512	5.96603	6.08799	1.95319e-08	2.75629e-07
	3.08496	6.72407	6.08125	2.00991e-08	2.83367e-07
Taf5	2.43517	8.41407	6.08111	2.01108e-08	2.83443e-07
	2.9098	5.43338	6.08033	2.01779e-08	2.843e-07
	2.40987	4.96911	6.07609	2.0544e-08	2.89006e-07
	2.73045	5.85694	6.07565	2.05821e-08	2.89452e-07
	3.57201	6.35499	6.06285	2.17303e-08	3.05218e-07
Zdhhc6	2.60658	5.76428	6.06121	2.18819e-08	3.07079e-07
	2.1541	5.60535	6.05966	2.2027e-08	3.08713e-07
Akap8	2.19611	9.25517	6.05973	2.20201e-08	3.08713e-07
Zfp207	2.83758	6.49851	6.05798	2.21837e-08	3.10619e-07
	1.72849	13.4343	6.05053	2.28952e-08	3.20284e-07
	2.36064	5.95221	6.04848	2.30951e-08	3.22581e-07
	3.01527	4.72392	6.04664	2.32758e-08	3.25003e-07
	2.35807	5.67634	6.04563	2.33763e-08	3.26205e-07
Prtg	2.50476	7.50268	6.04321	2.36165e-08	3.29455e-07
	3.14644	5.17351	6.04103	2.3836e-08	3.32414e-07
2610005L07Rik	2.27836	5.40332	6.04091	2.3848e-08	3.32463e-07
Luc7l	2.78101	8.27541	6.04085	2.38542e-08	3.32463e-07
	2.87145	6.10109	6.03762	2.41823e-08	3.36827e-07
Spire1	2.44483	7.53447	6.03743	2.42017e-08	3.36994e-07
Mastl	2.48466	5.60994	6.03487	2.44655e-08	3.40352e-07
Nfx1	2.48554	9.51038	6.03321	2.46387e-08	3.42654e-07
2610028L16Rik	3.44636	7.683	6.02926	2.50531e-08	3.48311e-07
Rreb1	4.02096	7.02759	6.02768	2.52222e-08	3.50445e-07
Gdap1	2.55176	7.43975	6.01277	2.68643e-08	3.72344e-07
	2.72483	6.09449	6.0097	2.72153e-08	3.76916e-07
	1.93884	6.23187	6.00785	2.74289e-08	3.79353e-07
Cplx2	2.79443	8.31248	6.0062	2.76204e-08	3.81767e-07
Hapln1	3.40856	5.02889	6.00612	2.763e-08	3.81784e-07
Luc7l2	3.15179	8.7515	6.00603	2.76406e-08	3.81813e-07
Pot1a	3.16366	4.7276	6.00251	2.80547e-08	3.87178e-07
5930427L02Rik	2.43995	5.71202	6.0011	2.82222e-08	3.89251e-07
2310039F13Rik	2.53445	6.98918	5.99928	2.84397e-08	3.92011e-07
A930007A09Rik	2.90272	6.24584	5.99777	2.86217e-08	3.94279e-07
Ivns1abp	2.71742	6.74644	5.99587	2.88526e-08	3.97338e-07
Lsm14b	2.44066	10.0523	5.99425	2.90515e-08	3.99763e-07
Abcb7	3.84136	6.88278	5.99422	2.90553e-08	3.99763e-07
	4.10917	6.22337	5.99432	2.90424e-08	3.99763e-07
Myb	4.43693	8.21661	5.99309	2.91941e-08	4.01451e-07
	2.36629	4.80427	5.99085	2.94714e-08	4.04755e-07
	3.71354	5.17528	5.99085	2.9472e-08	4.04755e-07
4632432E15Rik	3.16397	7.46633	5.98742	2.99015e-08	4.1053e-07
Gngt1	4.64198	10.9057	5.98551	3.01432e-08	4.13721e-07
Trib1	2.46065	6.07238	5.98285	3.04845e-08	4.17897e-07
Cspp1	2.5844	7.70356	5.98203	3.05903e-08	4.19092e-07
Csnk1g3	2.25933	9.51477	5.97696	3.12512e-08	4.27238e-07
Platr22	2.65451	5.2968	5.97682	3.12696e-08	4.2736e-07
0610037L13Rik	2.67196	7.6441	5.97664	3.12933e-08	4.27426e-07
Hoxc8	3.27775	4.70443	5.97481	3.15365e-08	4.30617e-07
Cops5	3.33663	5.1283	5.96848	3.23895e-08	4.41729e-07
	3.32876	4.72425	5.9633	3.31053e-08	4.5081e-07
Zbtb18	1.96071	10.921	5.96138	3.33741e-08	4.54058e-07
4921527H02Rik	2.59324	4.58355	5.96073	3.34659e-08	4.5517e-07
C79946	2.87494	8.311	5.96041	3.35106e-08	4.55641e-07
Cnot4	2.51187	9.50138	5.95659	3.40551e-08	4.62905e-07
Camk2d	2.89737	7.32608	5.95577	3.41739e-08	4.6438e-07
	2.3216	5.08065	5.95455	3.43499e-08	4.6663e-07
B430105A11Rik	2.77251	4.96974	5.95406	3.44205e-08	4.67449e-07
Igf2bp2	3.59993	7.80426	5.95179	3.4752e-08	4.71809e-07
Phip	2.51685	7.16145	5.95164	3.47736e-08	4.7196e-07
Ywhag	3.18239	5.01158	5.95151	3.47928e-08	4.72079e-07
4632427E13Rik	2.87939	7.61624	5.94905	3.51557e-08	4.76286e-07
Ivns1abp	2.4578	10.8556	5.94696	3.54665e-08	4.80352e-07
Snhg14	2.66566	5.1888	5.94405	3.5903e-08	4.85973e-07
Ddx49	1.96392	5.88285	5.94162	3.62734e-08	4.90692e-07
Amn1	3.15805	5.08265	5.9411	3.63518e-08	4.91458e-07
Fam160a2	2.67195	7.57145	5.94099	3.63686e-08	4.91537e-07
D230044B12Rik	3.31644	7.54123	5.93744	3.69173e-08	4.98654e-07
Nol4l	2.03642	9.44014	5.93306	3.76049e-08	5.06728e-07
Snx10	3.01152	7.06096	5.93116	3.79058e-08	5.10477e-07
Hnrnpc	2.68803	4.60464	5.93019	3.80616e-08	5.12423e-07
	2.16334	6.44969	5.92971	3.81382e-08	5.13148e-07
D9Ertd26e	2.43527	6.54395	5.9279	3.84298e-08	5.16906e-07
Snap91	2.85522	10.001	5.92784	3.84405e-08	5.16906e-07
Elavl2	2.89908	7.3684	5.92604	3.87327e-08	5.2037e-07
Gm38402	3.05403	5.34218	5.92367	3.9121e-08	5.252e-07
	3.38816	7.56535	5.92363	3.91271e-08	5.252e-07
	1.95439	4.89073	5.918	4.00651e-08	5.36832e-07
Timm10b	3.12082	7.50991	5.91659	4.03033e-08	5.39863e-07
Crxos	2.31931	6.08208	5.91288	4.09373e-08	5.4803e-07
	3.07415	5.52508	5.90941	4.15386e-08	5.55915e-07
Adam23	2.85377	6.02648	5.90348	4.25872e-08	5.68936e-07
Ablim1	2.58638	4.73027	5.90324	4.2631e-08	5.69352e-07
Cadm1	2.28521	10.5913	5.90089	4.30537e-08	5.74657e-07
Ccdc130	2.65759	6.4648	5.89946	4.33136e-08	5.77784e-07
Maf1	3.2261	6.60466	5.89752	4.36677e-08	5.82335e-07
	3.17314	5.55331	5.89575	4.39942e-08	5.86515e-07
Slc38a9	2.99791	7.98256	5.89557	4.40259e-08	5.86591e-07
Cacna2d4	3.48861	8.97696	5.89488	4.4154e-08	5.87778e-07
AV039307	2.26932	4.78166	5.89412	4.42961e-08	5.89494e-07
	2.40105	4.41299	5.89313	4.44793e-08	5.91583e-07
	3.32291	5.37742	5.89283	4.45356e-08	5.92159e-07
Tph1	2.06701	4.91587	5.89072	4.4932e-08	5.9693e-07
Cadm2	3.23526	9.36265	5.89071	4.49342e-08	5.9693e-07
	2.48572	6.92521	5.89051	4.49732e-08	5.97272e-07
2900092N22Rik	3.02228	4.56784	5.8885	4.53537e-08	6.01971e-07
	2.36481	4.91851	5.88566	4.58971e-08	6.08468e-07
	2.23387	4.47323	5.88366	4.62851e-08	6.13071e-07
Ehd2	2.37502	5.30499	5.88048	4.69076e-08	6.20769e-07
	2.65889	6.68131	5.87751	4.74961e-08	6.27637e-07
March7	2.24783	7.67373	5.87557	4.78842e-08	6.32024e-07
Prcp	2.08674	6.16904	5.87293	4.84172e-08	6.38684e-07
Cacna2d4	3.18875	8.68005	5.86889	4.9244e-08	6.49211e-07
1700097N02Rik	2.45208	4.52948	5.86877	4.92694e-08	6.49339e-07
D4Ertd111e	2.35051	6.24616	5.86703	4.96291e-08	6.53716e-07
	2.80189	7.26891	5.86482	5.00933e-08	6.59445e-07
	2.6429	5.19519	5.85151	5.29671e-08	6.95449e-07
Cecr2	2.12037	7.09053	5.85098	5.30851e-08	6.96797e-07
Wsb1	2.71665	9.68913	5.85037	5.32206e-08	6.98371e-07
Rhoa	2.78336	5.38002	5.84899	5.35293e-08	7.02217e-07
	2.40115	10.182	5.84804	5.37418e-08	7.048e-07
Elfn1	2.84607	7.78255	5.84686	5.40099e-08	7.08111e-07
	2.23213	7.07492	5.84587	5.42335e-08	7.10629e-07
Tob2	2.65412	10.6925	5.84306	5.48765e-08	7.18428e-07
	2.67719	6.69044	5.84037	5.5498e-08	7.25933e-07
4831440E17Rik	2.20791	5.15946	5.83973	5.56452e-08	7.27436e-07
Abca5	2.4041	6.89373	5.83726	5.62241e-08	7.3479e-07
Rock1	2.13023	5.92807	5.83694	5.6299e-08	7.3539e-07
	2.66877	5.00649	5.83693	5.63026e-08	7.3539e-07
	2.6667	6.64138	5.83137	5.76283e-08	7.5227e-07
C79130	2.44926	4.50929	5.83079	5.77679e-08	7.53874e-07
	2.21488	6.32059	5.82892	5.82227e-08	7.59589e-07
AU015680	3.60864	5.65171	5.82766	5.8529e-08	7.63365e-07
Mycbp2	1.95031	9.64548	5.82631	5.88624e-08	7.67048e-07
	1.78319	13.139	5.8216	6.00338e-08	7.81635e-07
Pot1a	1.9508	8.82279	5.8198	6.04875e-08	7.87315e-07
Tnik	2.79812	6.49793	5.81882	6.07359e-08	7.89865e-07
4933421D24Rik	2.35745	5.33289	5.81854	6.08074e-08	7.90566e-07
	2.59771	6.2957	5.81741	6.10949e-08	7.94075e-07
	2.95546	6.72074	5.81657	6.13082e-08	7.96388e-07
Uhrf2	1.99919	4.98976	5.81562	6.1553e-08	7.99108e-07
Ddx21	2.88721	8.70563	5.81251	6.23599e-08	8.08885e-07
	2.04572	6.26963	5.80959	6.31236e-08	8.18321e-07
Prox1	3.28438	7.47783	5.80846	6.34245e-08	8.21985e-07
	2.54491	4.82566	5.80693	6.38316e-08	8.26786e-07
Airn	1.85014	6.08588	5.80666	6.39034e-08	8.27479e-07
Rp1l1	3.76137	9.31353	5.80561	6.41831e-08	8.30623e-07
R3hdm1	2.68846	6.18808	5.8044	6.45092e-08	8.34604e-07
Gm5085	2.33508	5.34351	5.80353	6.47453e-08	8.37178e-07
	2.90728	5.24754	5.80355	6.47393e-08	8.37178e-07
Panct1	2.26626	4.83693	5.80297	6.48961e-08	8.38766e-07
Tmed5	2.57199	6.02267	5.79786	6.6296e-08	8.56002e-07
	3.40044	4.76043	5.7942	6.73166e-08	8.68434e-07
Prm1	2.64715	7.90136	5.79177	6.80044e-08	8.76555e-07
	3.51495	7.45345	5.79087	6.82595e-08	8.79591e-07
	3.21291	5.25769	5.78926	6.87195e-08	8.85013e-07
	1.87074	6.68911	5.78356	7.03745e-08	9.04519e-07
Gnb1	2.73489	12.2506	5.78315	7.04941e-08	9.05799e-07
Mcmbp	2.29219	6.26103	5.77788	7.20639e-08	9.24653e-07
Mpped2	2.65598	7.94241	5.77608	7.26068e-08	9.30824e-07
Mtm1	3.13357	7.62279	5.77537	7.28201e-08	9.33028e-07
	2.87929	6.12833	5.7715	7.40062e-08	9.47418e-07
4930458K08Rik	2.42906	5.26449	5.76459	7.61696e-08	9.73456e-07
	2.41061	6.86761	5.75805	7.82727e-08	9.99767e-07
8430401P03Rik	2.43917	5.71554	5.75388	7.96457e-08	1.01615e-06
Mmd2	3.06354	9.08189	5.75277	8.00136e-08	1.02056e-06
4930430F08Rik	2.76001	5.6856	5.74952	8.11053e-08	1.03382e-06
	2.45131	5.0298	5.74608	8.22746e-08	1.04792e-06
	2.94376	6.71158	5.74503	8.26379e-08	1.05195e-06
	2.81182	6.77588	5.74246	8.35264e-08	1.06296e-06
Rbm6	2.61193	7.78205	5.73926	8.46451e-08	1.07598e-06
	3.49826	4.78526	5.73668	8.556e-08	1.0873e-06
	2.43578	5.82119	5.73602	8.57945e-08	1.08998e-06
	2.85798	6.79254	5.73464	8.6289e-08	1.09595e-06
	2.28425	7.05545	5.73368	8.66356e-08	1.09973e-06
	2.4265	4.78285	5.7334	8.67343e-08	1.10068e-06
Nlk	2.28988	11.6483	5.73298	8.68852e-08	1.10228e-06
	3.05352	5.9624	5.73291	8.69136e-08	1.10233e-06
	2.58229	5.77969	5.73119	8.7535e-08	1.10905e-06
	2.42612	7.75847	5.7287	8.84461e-08	1.11988e-06
	3.11257	4.93095	5.72775	8.87976e-08	1.12401e-06
	3.04596	7.43098	5.72765	8.88359e-08	1.12418e-06
	2.65586	4.67071	5.72415	9.01383e-08	1.1393e-06
Mtcl1	2.42065	10.026	5.72036	9.15684e-08	1.15552e-06
	2.3431	4.86705	5.71883	9.21544e-08	1.16226e-06
Ankrd10	2.689	10.4743	5.71739	9.27078e-08	1.16859e-06
	3.38998	4.58551	5.71366	9.41554e-08	1.18584e-06
	2.21873	6.32916	5.71204	9.47895e-08	1.19265e-06
	2.53528	4.64285	5.71201	9.48016e-08	1.19265e-06
	2.38098	5.7396	5.70699	9.67977e-08	1.2164e-06
Igll1	3.11706	5.78051	5.7064	9.70355e-08	1.21871e-06
	2.81948	6.63606	5.70382	9.80815e-08	1.23116e-06
Pou3f2	2.34548	5.44809	5.70358	9.81806e-08	1.23207e-06
	2.52014	4.80973	5.70179	9.89145e-08	1.24058e-06
Cadm2	3.10347	7.60887	5.70127	9.9128e-08	1.24292e-06
Oaz3	3.49806	5.69637	5.70103	9.92241e-08	1.24343e-06
Erich6	3.07528	6.06779	5.70064	9.93845e-08	1.24475e-06
	2.40719	4.918	5.70038	9.94929e-08	1.24576e-06
BC001981	2.71577	6.70449	5.69747	1.00702e-07	1.26019e-06
9430041J12Rik	2.15812	5.46364	5.69637	1.01165e-07	1.26564e-06
Klhl1	2.03726	6.75144	5.68839	1.0457e-07	1.30715e-06
	2.41762	5.83757	5.68583	1.05688e-07	1.31966e-06
Nadk2	2.9062	7.49947	5.67995	1.08294e-07	1.35033e-06
Rbm12b2	2.76126	6.91786	5.67477	1.10647e-07	1.37701e-06
	2.55698	6.76585	5.66829	1.13658e-07	1.41331e-06
Mga	2.24582	5.92357	5.66451	1.15449e-07	1.43401e-06
	2.50425	6.05177	5.66137	1.16965e-07	1.45163e-06
Gm20767	2.79827	4.72162	5.66008	1.17587e-07	1.45895e-06
4921521C08Rik	2.4298	5.51077	5.65846	1.1838e-07	1.46798e-06
Acvr1c	2.60554	4.36855	5.65227	1.21455e-07	1.50405e-06
Wdr66	3.77319	7.77511	5.65077	1.22212e-07	1.51259e-06
Celf2	2.68963	6.20732	5.65046	1.22365e-07	1.51407e-06
Psrc1	2.65493	5.47502	5.64604	1.24627e-07	1.54037e-06
Mmd2	2.57392	8.83488	5.64092	1.27291e-07	1.57028e-06
4930540M05Rik	2.22605	5.14028	5.64054	1.27493e-07	1.57234e-06
	2.90328	4.68876	5.64036	1.2759e-07	1.57311e-06
Taf1d	2.12139	5.06454	5.63865	1.28495e-07	1.5834e-06
	2.49848	6.66459	5.63796	1.2886e-07	1.5866e-06
	2.37422	5.14152	5.6344	1.30773e-07	1.60884e-06
Pdcd4	2.3756	10.9994	5.63114	1.32544e-07	1.62912e-06
	2.85293	5.25371	5.62991	1.3322e-07	1.63627e-06
4932438A13Rik	2.73036	5.91875	5.6291	1.33669e-07	1.64133e-06
	3.24789	8.99019	5.62891	1.33773e-07	1.64216e-06
Rdh14	2.90414	7.82503	5.62718	1.34734e-07	1.65215e-06
	2.40533	4.49315	5.62673	1.34984e-07	1.65478e-06
Tnpo1	2.45304	11.0083	5.62466	1.36142e-07	1.66806e-06
4931432E15Rik	2.65054	5.02975	5.62408	1.36472e-07	1.67165e-06
Cramp1l	2.85205	5.93563	5.62342	1.36844e-07	1.6753e-06
D14Ertd725e	2.43203	6.77132	5.62273	1.37235e-07	1.67963e-06
Ap1s2	2.21176	6.03849	5.62026	1.38638e-07	1.69572e-06
4930570G19Rik	2.68865	5.57501	5.62022	1.38662e-07	1.69572e-06
C920021L13Rik	2.50459	5.25195	5.61927	1.3921e-07	1.70196e-06
	2.64746	6.77939	5.61907	1.39324e-07	1.70288e-06
Atp8a1	2.51067	8.55504	5.61867	1.39556e-07	1.7048e-06
Col19a1	3.0332	6.18049	5.61773	1.40098e-07	1.71095e-06
Nr2c2	3.02881	5.89636	5.61714	1.40439e-07	1.71465e-06
	2.1648	5.0631	5.61646	1.40835e-07	1.71902e-06
Trim36	2.16891	7.76806	5.61391	1.42325e-07	1.7358e-06
Iapp	3.17175	5.24572	5.60527	1.47492e-07	1.7959e-06
	3.24357	5.14296	5.60286	1.48963e-07	1.81333e-06
4930571B16Rik	2.57079	5.96194	5.60185	1.49589e-07	1.81997e-06
Rp1	4.42812	10.5309	5.59841	1.51721e-07	1.84392e-06
Mospd2	2.07085	5.33163	5.59645	1.52957e-07	1.85744e-06
AI428301	2.41925	6.49639	5.5955	1.53553e-07	1.86316e-06
	2.14806	4.53777	5.59534	1.53656e-07	1.86342e-06
Zfr	2.17048	4.69302	5.59374	1.54675e-07	1.87526e-06
	2.33353	6.99995	5.58603	1.5967e-07	1.93271e-06
Rufy2	1.92397	5.97637	5.58532	1.60136e-07	1.93783e-06
Gpbp1	3.07467	9.40703	5.58072	1.63197e-07	1.97328e-06
Exoc5	2.19598	9.58177	5.58039	1.63421e-07	1.97536e-06
Ric8b	2.48704	7.47907	5.57899	1.64366e-07	1.98529e-06
	2.06653	4.96771	5.57763	1.65287e-07	1.99588e-06
	2.73525	6.02588	5.57657	1.66011e-07	2.00409e-06
	2.25385	6.06295	5.57603	1.66385e-07	2.00806e-06
Ndufb2	1.8865	6.82725	5.5743	1.67575e-07	2.02188e-06
	2.18723	6.11945	5.57381	1.6791e-07	2.02431e-06
Igf1os	2.37676	5.51556	5.57209	1.69103e-07	2.03814e-06
	3.1953	5.31224	5.56789	1.72051e-07	2.07146e-06
5830411J07Rik	2.28823	5.74876	5.5646	1.744e-07	2.09805e-06
Rhbdl3	2.88591	8.44911	5.5641	1.7476e-07	2.10127e-06
Thumpd3	2.12869	5.99088	5.56232	1.76041e-07	2.11441e-06
Brsk2	2.534	8.83663	5.55962	1.78008e-07	2.13733e-06
Wtap	2.13609	10.9784	5.55895	1.78501e-07	2.14167e-06
2610030P05Rik	2.18985	6.37989	5.55829	1.78985e-07	2.14691e-06
Paupar	2.45908	5.00993	5.55817	1.7907e-07	2.14737e-06
Brcc3	2.63596	7.89542	5.55517	1.81294e-07	2.17172e-06
Skap1	2.60206	4.52113	5.55427	1.81968e-07	2.17922e-06
Zfp280c	2.11501	8.07998	5.55008	1.85129e-07	2.21531e-06
	2.22931	4.43656	5.54584	1.88386e-07	2.25189e-06
Pisd-ps3	3.37112	7.18991	5.54307	1.90544e-07	2.27588e-06
	2.47929	7.38194	5.54077	1.92349e-07	2.29622e-06
Rufy3	2.0182	8.77034	5.54024	1.92766e-07	2.29998e-06
	2.28026	7.16668	5.53957	1.93298e-07	2.30511e-06
Tma16	2.06754	5.54925	5.53869	1.93997e-07	2.31162e-06
Dlg4	3.55262	6.8879	5.53713	1.95249e-07	2.32592e-06
Tes3-ps	3.47669	7.66049	5.53561	1.96474e-07	2.33927e-06
Rab2a	4.02708	8.70459	5.53091	2.00296e-07	2.38164e-06
Mro	2.53754	5.17682	5.52977	2.01242e-07	2.39099e-06
Pkn1	2.2609	5.08843	5.52865	2.02168e-07	2.40136e-06
Rbm25	2.53202	8.16046	5.5258	2.04548e-07	2.4277e-06
6030458A19Rik	2.20208	5.6656	5.5255	2.04793e-07	2.42935e-06
	3.50996	5.35329	5.52148	2.08205e-07	2.46464e-06
Vezt	2.36757	8.61925	5.52021	2.09286e-07	2.47678e-06
Svs5	2.85169	5.7582	5.5195	2.09899e-07	2.48338e-06
	2.19637	5.69489	5.51814	2.11075e-07	2.49565e-06
	2.52773	5.29003	5.51811	2.11102e-07	2.49565e-06
Kantr	2.57188	7.1091	5.51796	2.11231e-07	2.49652e-06
	2.78001	4.70714	5.51559	2.13293e-07	2.51957e-06
Baz1b	2.22139	5.97253	5.51492	2.13877e-07	2.52581e-06
AL023051	2.3079	6.21183	5.51413	2.14577e-07	2.53341e-06
Olfr75-ps1	2.5697	5.01909	5.51324	2.15362e-07	2.54202e-06
Ubald2	2.2234	5.14754	5.50073	2.26689e-07	2.67221e-06
Lmnb1	2.73085	9.38069	5.49732	2.29879e-07	2.70769e-06
Fancb	2.30649	6.38252	5.49603	2.31096e-07	2.72132e-06
Nfat5	2.50734	5.34149	5.49166	2.35263e-07	2.76895e-06
	2.46598	5.58239	5.49045	2.36437e-07	2.78131e-06
6430605C03Rik	2.5957	4.30418	5.49035	2.36536e-07	2.78174e-06
	3.24558	6.5354	5.4885	2.38333e-07	2.80216e-06
Phxr5	2.61627	8.46156	5.48526	2.41506e-07	2.83793e-06
Enah	2.81015	7.52777	5.48286	2.4389e-07	2.86451e-06
Trit1	2.06844	8.29917	5.48098	2.45775e-07	2.88589e-06
Gm14022	2.71046	4.83046	5.4785	2.4828e-07	2.91303e-06
Ckap5	1.90124	4.74854	5.47736	2.49446e-07	2.92519e-06
	2.57042	4.79491	5.47717	2.49639e-07	2.92668e-06
	2.80072	4.78902	5.47661	2.50215e-07	2.93191e-06
Cdc40	2.04806	6.48568	5.47449	2.52388e-07	2.95661e-06
Zcchc11	2.43134	6.29053	5.47395	2.52946e-07	2.96237e-06
Braf	2.44255	5.53281	5.47306	2.53866e-07	2.97161e-06
Car3	2.76731	5.99879	5.4728	2.5414e-07	2.97404e-06
Rbm25	2.88966	9.05751	5.47246	2.54491e-07	2.97738e-06
Adamts19	2.99946	5.1267	5.46661	2.60646e-07	3.04701e-06
	2.07828	5.4264	5.46519	2.62168e-07	3.06322e-06
Neurod1	3.33296	10.8827	5.46113	2.66551e-07	3.11201e-06
Pgm2	2.12764	6.32284	5.45571	2.72514e-07	3.17999e-06
Myb	3.84367	6.21318	5.45549	2.72767e-07	3.1813e-06
Med1	2.2264	7.7468	5.45502	2.73291e-07	3.18575e-06
A130004G11Rik	2.77815	6.41819	5.45428	2.74118e-07	3.19293e-06
Cdk12	2.52478	6.95053	5.45323	2.75293e-07	3.20496e-06
	2.41289	10.7947	5.44899	2.80094e-07	3.2583e-06
	2.6107	7.0727	5.44902	2.80063e-07	3.2583e-06
AU021001	2.70707	5.07084	5.44835	2.8083e-07	3.26435e-06
C77648	1.95493	5.87085	5.44825	2.80939e-07	3.26479e-06
H3f3b	2.66149	7.58062	5.44759	2.81697e-07	3.27191e-06
Atad5	2.6139	7.15135	5.44656	2.82887e-07	3.28489e-06
Dph5	2.38347	6.13775	5.44629	2.83201e-07	3.28769e-06
Socs7	2.11111	10.6404	5.44546	2.84167e-07	3.29805e-06
	2.92046	7.3078	5.44494	2.8477e-07	3.30335e-06
Zfp81	2.38682	7.39714	5.44453	2.85246e-07	3.30802e-06
AU014972	2.06462	5.35497	5.44397	2.85898e-07	3.31302e-06
Atr	2.38893	6.70971	5.44283	2.87225e-07	3.32584e-06
Chfr	2.15416	9.19344	5.44232	2.87823e-07	3.33191e-06
Gabpb1	2.8093	7.99016	5.43997	2.90592e-07	3.36137e-06
	3.40191	7.84002	5.43066	3.01838e-07	3.4852e-06
D5Ertd121e	2.3332	4.54424	5.43045	3.02101e-07	3.48734e-06
Maneal	3.3017	6.50104	5.42958	3.03173e-07	3.49524e-06
Hdgf	3.65476	7.25582	5.42852	3.04482e-07	3.50854e-06
Adk	3.36509	5.11386	5.42766	3.05552e-07	3.51908e-06
	3.22971	4.81111	5.4248	3.09132e-07	3.55939e-06
Cep57l1	1.94381	5.78602	5.42325	3.11092e-07	3.58106e-06
	2.49465	5.99739	5.42317	3.11194e-07	3.58132e-06
Phf14	2.1472	6.87474	5.42244	3.12125e-07	3.59111e-06
	2.38504	5.4114	5.42119	3.13715e-07	3.60848e-06
Zdhhc6	1.91936	6.33178	5.42081	3.14206e-07	3.6132e-06
Leng8	2.91026	8.55577	5.41858	3.17062e-07	3.64419e-06
Ganab	3.42961	5.34653	5.41792	3.17918e-07	3.6531e-06
B430203I24Rik	2.1757	5.71702	5.41742	3.18567e-07	3.65962e-06
Wdr33	2.3714	6.56952	5.416	3.20411e-07	3.67987e-06
Esd	2.19713	6.21281	5.41391	3.23153e-07	3.70947e-06
5730507A11Rik	2.1184	4.63704	5.41156	3.26263e-07	3.74042e-06
	2.55943	4.86533	5.41028	3.27966e-07	3.75707e-06
Chchd7	3.05967	5.65248	5.40687	3.32553e-07	3.80769e-06
Taf15	2.65227	6.37832	5.40576	3.34053e-07	3.82098e-06
	2.78119	4.94587	5.4056	3.34267e-07	3.82246e-06
Firre	2.24336	7.43383	5.39852	3.44041e-07	3.92527e-06
Usp6nl	2.29513	8.64705	5.39857	3.43966e-07	3.92527e-06
Ccdc175	2.47842	4.42677	5.39868	3.4381e-07	3.92527e-06
Nvl	2.3167	6.59091	5.39825	3.4442e-07	3.9286e-06
Cdh8	3.06312	5.20864	5.39461	3.49547e-07	3.98003e-06
Cylc2	2.55478	4.5079	5.39367	3.50893e-07	3.99435e-06
Tbc1d8	2.7379	9.25095	5.39344	3.5121e-07	3.99695e-06
Tial1	2.50113	9.63172	5.39129	3.54298e-07	4.03006e-06
	2.2131	4.29964	5.39102	3.54681e-07	4.0334e-06
	2.62517	6.56998	5.38685	3.60742e-07	4.10026e-06
Cxxc4	2.01315	10.0827	5.38641	3.61388e-07	4.10656e-06
	2.1497	5.21398	5.38062	3.69996e-07	4.2012e-06
	2.06609	6.14593	5.37839	3.7335e-07	4.23715e-06
Xpo4	2.10295	5.52939	5.37821	3.73624e-07	4.2392e-06
Zfy2	2.79879	5.63572	5.37526	3.78138e-07	4.28825e-06
A930008B05Rik	2.57153	5.22228	5.37242	3.8251e-07	4.33239e-06
	2.32464	5.58626	5.3705	3.85511e-07	4.362e-06
D8Ertd28e	2.1772	4.30446	5.36976	3.86665e-07	4.37396e-06
	2.67253	5.06954	5.36949	3.87095e-07	4.37553e-06
	2.656	4.46596	5.36608	3.9249e-07	4.43318e-06
Khdc1b	2.56774	4.81794	5.36437	3.95222e-07	4.46292e-06
Rbm39	2.65418	7.39375	5.36258	3.98093e-07	4.49309e-06
	3.38356	8.2278	5.35822	4.05193e-07	4.56865e-06
8030451A03Rik	2.44613	5.79067	5.35789	4.05744e-07	4.57372e-06
Plagl2	2.86761	6.51046	5.35737	4.06596e-07	4.58218e-06
4930578M01Rik	2.73249	6.44347	5.35715	4.06953e-07	4.58391e-06
	2.19078	6.39659	5.35579	4.09202e-07	4.60579e-06
BC010981	2.1468	7.96385	5.35406	4.12081e-07	4.63705e-06
	2.20708	7.20879	5.35323	4.13464e-07	4.65145e-06
Hspa4	2.215	6.37161	5.35161	4.16188e-07	4.67412e-06
Alkbh8	2.13798	6.72187	5.35079	4.17588e-07	4.68743e-06
	2.46486	6.62628	5.35078	4.17598e-07	4.68743e-06
5730405O12Rik	2.34827	5.89473	5.35063	4.17852e-07	4.68911e-06
	3.12418	5.89306	5.35037	4.18287e-07	4.69282e-06
5830426K05Rik	3.02207	6.09653	5.35011	4.18726e-07	4.69658e-06
	2.99899	4.98511	5.34739	4.23372e-07	4.74752e-06
Zc3h15	2.41261	5.47327	5.34616	4.25495e-07	4.76894e-06
Adgrl3	2.44898	8.15536	5.34405	4.29138e-07	4.80381e-06
	2.15773	4.82474	5.33844	4.38997e-07	4.90687e-06
D2Ertd93e	2.74089	6.98587	5.33663	4.4223e-07	4.94056e-06
	2.16145	6.85958	5.33571	4.43881e-07	4.95654e-06
	2.41765	6.16528	5.33212	4.50374e-07	5.02283e-06
5230400M03Rik	1.98147	6.4353	5.33176	4.51017e-07	5.02876e-06
Strada	2.16212	6.07675	5.33016	4.53949e-07	5.05895e-06
Ube4b	2.33509	5.81587	5.32752	4.58836e-07	5.10962e-06
4631405K08Rik	2.19254	5.08745	5.32705	4.597e-07	5.11798e-06
	2.41423	6.51823	5.3265	4.60726e-07	5.12749e-06
Ank2	2.96364	9.85421	5.32621	4.61257e-07	5.13152e-06
	3.14439	9.05244	5.32581	4.62011e-07	5.13864e-06
	2.49209	5.57436	5.32544	4.62701e-07	5.14504e-06
Nap1l1	2.10075	10.5776	5.32471	4.64079e-07	5.15909e-06
	2.93438	4.89169	5.3246	4.64272e-07	5.15996e-06
Ankrd12	2.62321	7.92502	5.32256	4.68123e-07	5.19764e-06
Ccdc43	3.3975	6.7675	5.32157	4.7001e-07	5.2173e-06
9430064K01Rik	2.22521	6.49361	5.3208	4.71468e-07	5.23092e-06
Morc3	3.4834	6.28447	5.32055	4.71951e-07	5.23499e-06
	2.95535	6.6533	5.31966	4.73636e-07	5.2511e-06
	2.7187	6.51107	5.31933	4.74273e-07	5.25557e-06
	2.75933	5.24216	5.31638	4.79963e-07	5.31731e-06
Taf7	2.22003	7.02674	5.31156	4.8941e-07	5.41799e-06
Epb41l2	2.20778	11.528	5.30979	4.92921e-07	5.45418e-06
Scrn2	2.03505	7.70429	5.30855	4.95381e-07	5.48006e-06
Purb	2.8793	11.1865	5.30671	4.9909e-07	5.51973e-06
Stxbp5	2.59822	7.65025	5.30648	4.99541e-07	5.52336e-06
	3.79323	5.94575	5.30108	5.10565e-07	5.64249e-06
	2.08439	4.16474	5.30068	5.11388e-07	5.6502e-06
Elavl4	2.43324	6.92465	5.2977	5.17566e-07	5.71286e-06
C85163	2.36504	5.5452	5.29631	5.20482e-07	5.74325e-06
Srek1	2.13596	6.91393	5.29509	5.2304e-07	5.76905e-06
1500002K03Rik	2.27893	5.00448	5.29254	5.28461e-07	5.82599e-06
Strbp	1.80004	5.04185	5.2916	5.3047e-07	5.84671e-06
	2.24569	4.98667	5.29109	5.31561e-07	5.85587e-06
Mdm1	3.10541	8.65283	5.29054	5.32732e-07	5.8659e-06
	2.46258	5.7636	5.28865	5.368e-07	5.90926e-06
Ahi1	2.14485	10.2232	5.28826	5.37649e-07	5.91716e-06
Nadk2	2.95972	7.09492	5.28346	5.48152e-07	6.0254e-06
Rsbn1	2.83235	9.59459	5.27753	5.61412e-07	6.16514e-06
Phf21a	2.64091	6.73795	5.27588	5.65166e-07	6.20334e-06
	2.3434	4.78693	5.2754	5.66259e-07	6.21383e-06
Crtc2	2.00375	6.86293	5.27442	5.68495e-07	6.23685e-06
Zfp983	2.46313	5.6861	5.27163	5.74909e-07	6.2965e-06
Gria2	2.60165	8.20036	5.26994	5.78837e-07	6.3349e-06
Tmem201	2.70674	8.48634	5.26722	5.85207e-07	6.40306e-06
Nav3	2.74849	4.92721	5.26673	5.86359e-07	6.41162e-06
Pabpc4l	2.83645	5.2917	5.26138	5.99129e-07	6.54269e-06
Eml5	2.77368	9.17054	5.26027	6.01823e-07	6.56893e-06
Gpatch8	2.51566	8.06289	5.26009	6.02254e-07	6.57205e-06
	3.91768	6.44953	5.25947	6.0375e-07	6.58518e-06
	3.42085	4.7889	5.25437	6.16258e-07	6.71024e-06
	2.31095	5.05651	5.25253	6.20842e-07	6.7569e-06
Cdh2	2.28567	9.8188	5.25178	6.22711e-07	6.7756e-06
	2.77893	7.39115	5.25026	6.26521e-07	6.81378e-06
Mucl2	2.36869	4.47894	5.25008	6.26977e-07	6.81709e-06
AU045094	2.68215	4.1937	5.2484	6.31242e-07	6.8585e-06
	3.15452	6.76611	5.24743	6.33698e-07	6.88188e-06
Ttc14	3.01112	5.88279	5.24616	6.36936e-07	6.91253e-06
C77798	2.11529	5.76959	5.24306	6.4493e-07	6.99542e-06
Gm4047	2.86469	5.37046	5.24105	6.50152e-07	7.04867e-06
Slf1	2.44495	6.34589	5.24093	6.50473e-07	7.05047e-06
BB283400	3.17956	8.78161	5.24082	6.50758e-07	7.05186e-06
	2.24862	11.4344	5.23815	6.57784e-07	7.12629e-06
5830432F11Rik	2.07423	5.32807	5.23775	6.58843e-07	7.13433e-06
Crebzf	1.96503	10.2301	5.23691	6.61066e-07	7.15325e-06
Snhg14	2.59824	8.21999	5.23552	6.64761e-07	7.1915e-06
4633401B06Rik	2.68204	6.38125	5.23428	6.68074e-07	7.22562e-06
	2.70283	5.52837	5.22911	6.82093e-07	7.3737e-06
	2.0963	4.65041	5.22823	6.84507e-07	7.39625e-06
	2.23677	4.9904	5.22676	6.88537e-07	7.43801e-06
	2.66462	10.2077	5.22556	6.91856e-07	7.4685e-06
Kmt2c	2.09841	9.8933	5.22489	6.9374e-07	7.48705e-06
	3.75864	6.11177	5.22442	6.95027e-07	7.49914e-06
	2.1873	6.07983	5.22407	6.96029e-07	7.50648e-06
	2.24719	5.64009	5.22406	6.9604e-07	7.50648e-06
	3.19855	6.22829	5.22164	7.02833e-07	7.57431e-06
	2.30551	6.42887	5.21934	7.09344e-07	7.64264e-06
Dmd	2.5549	5.11071	5.21913	7.09939e-07	7.64723e-06
A130033P14	1.88029	5.79254	5.21801	7.13138e-07	7.67619e-06
	2.11906	5.10109	5.21642	7.17693e-07	7.72153e-06
	2.78074	4.94388	5.21381	7.25236e-07	7.79711e-06
	2.58914	6.43447	5.21265	7.28637e-07	7.8318e-06
	2.33247	4.27645	5.21221	7.29914e-07	7.84366e-06
	2.00997	6.53334	5.21185	7.30964e-07	7.85308e-06
	2.28763	5.35235	5.2075	7.43827e-07	7.98366e-06
	3.87769	5.89955	5.20311	7.57011e-07	8.11744e-06
	2.34943	4.92461	5.20234	7.59354e-07	8.13869e-06
	2.27811	4.64539	5.20174	7.61174e-07	8.15627e-06
	2.49232	4.67234	5.2016	7.61597e-07	8.15692e-06
Tspan8	2.81743	5.49474	5.20115	7.62978e-07	8.16977e-06
	2.42581	5.3464	5.19964	7.67599e-07	8.2134e-06
Chn1	2.07316	6.60783	5.19947	7.68128e-07	8.21711e-06
	2.74556	9.83342	5.19917	7.69048e-07	8.22305e-06
Hdac2	2.50667	6.95084	5.19548	7.80479e-07	8.34132e-06
	1.97151	5.01608	5.19219	7.90845e-07	8.44146e-06
Lims1	2.4758	5.67347	5.19096	7.94726e-07	8.47751e-06
C79240	3.10367	5.21423	5.19026	7.96969e-07	8.49743e-06
Ktn1	2.14115	5.01328	5.18934	7.99901e-07	8.52667e-06
Hells	2.44862	4.52436	5.1879	8.04511e-07	8.57176e-06
Atad2b	2.19732	9.99416	5.17979	8.31045e-07	8.83777e-06
Usmg2	2.52208	4.36292	5.17982	8.30949e-07	8.83777e-06
Bdp1	2.32025	9.46367	5.17964	8.31542e-07	8.84097e-06
Tial1	2.6563	6.38828	5.17865	8.34817e-07	8.8716e-06
Agbl4	1.97791	5.1507	5.1778	8.37684e-07	8.89788e-06
C630004L07Rik	2.43269	5.42258	5.17411	8.50111e-07	9.02138e-06
	2.582	6.10773	5.16955	8.65756e-07	9.17876e-06
Malat1	2.54617	10.44	5.1674	8.73202e-07	9.25118e-06
A530083I20Rik	1.79271	6.35655	5.16566	8.79282e-07	9.31341e-06
	2.05819	5.2992	5.16531	8.80529e-07	9.32224e-06
Fbxo43	2.10745	4.79277	5.16272	8.89686e-07	9.41256e-06
Srsf2	2.85098	10.08	5.16258	8.90187e-07	9.41565e-06
Ptafr	2.82601	5.19086	5.1613	8.94727e-07	9.45702e-06
	2.829	5.05626	5.1605	8.97596e-07	9.48068e-06
	2.162	5.36707	5.16033	8.98195e-07	9.48357e-06
Cspp1	2.23428	8.74056	5.1582	9.05878e-07	9.55919e-06
E230012J19Rik	2.55497	7.3269	5.15789	9.07002e-07	9.56882e-06
	2.23432	5.00332	5.15701	9.10171e-07	9.59776e-06
	2.24072	4.94404	5.15517	9.16895e-07	9.66189e-06
C030044O21Rik	1.85135	4.55408	5.14965	9.37284e-07	9.86752e-06
	2.84425	7.88157	5.14594	9.5124e-07	1.00028e-05
D930016D06Rik	1.95332	7.66923	5.14295	9.62667e-07	1.01135e-05
	2.59147	4.29939	5.14173	9.67332e-07	1.01554e-05
1700023F02Rik	2.31466	4.83785	5.13445	9.95796e-07	1.04348e-05
4832441B07Rik	2.13974	5.81757	5.13108	1.00924e-06	1.05622e-05
Marcksl1	3.45346	7.46586	5.13105	1.00935e-06	1.05622e-05
Dach2	2.74868	5.28261	5.12745	1.02393e-06	1.07022e-05
	2.23561	8.57065	5.12641	1.02816e-06	1.0744e-05
Edem3	2.65513	7.41138	5.12563	1.03138e-06	1.07752e-05
Nup155	1.96236	8.97518	5.12421	1.03724e-06	1.08339e-05
Ypel1	2.53911	6.6887	5.12277	1.04319e-06	1.08934e-05
Camk4	2.18109	5.70011	5.12245	1.04451e-06	1.09047e-05
Lipt1	2.21307	4.77808	5.12229	1.04517e-06	1.09091e-05
D430033H22Rik	2.98552	7.00158	5.12166	1.04778e-06	1.09339e-05
Lin54	2.23332	5.84196	5.1216	1.04806e-06	1.09342e-05
C030046M01Rik	2.87233	4.29951	5.12062	1.05213e-06	1.09741e-05
Tgs1	2.22406	10.0012	5.11958	1.0565e-06	1.10146e-05
Nlk	3.01162	10.3872	5.11944	1.05708e-06	1.10181e-05
E330022O07	3.29751	6.71859	5.11768	1.06453e-06	1.10856e-05
	2.63451	7.65109	5.11527	1.07475e-06	1.11865e-05
	2.64516	5.23095	5.11522	1.07497e-06	1.11865e-05
Ltbp1	2.2252	5.74227	5.11493	1.07621e-06	1.11968e-05
Anp32e	2.18681	11.7328	5.11486	1.07651e-06	1.11974e-05
Vmn2r29	2.41026	6.89693	5.11084	1.09384e-06	1.13645e-05
	3.13901	5.2449	5.10531	1.11816e-06	1.16091e-05
Dppa2	2.77241	4.67917	5.10487	1.12011e-06	1.16267e-05
	3.14401	9.10872	5.10308	1.12809e-06	1.17042e-05
Ythdc1	2.11249	10.9012	5.10265	1.13003e-06	1.17216e-05
	2.94605	8.37522	5.09885	1.14719e-06	1.18832e-05
Msi1	2.88124	7.57581	5.09869	1.14794e-06	1.18883e-05
	1.54756	13.5454	5.09853	1.14864e-06	1.18928e-05
Abcf2	1.83652	6.85878	5.09763	1.15277e-06	1.19301e-05
Zfp942	2.32101	4.65143	5.09736	1.15402e-06	1.19402e-05
Ptges3l	2.37874	5.4153	5.09728	1.15439e-06	1.19413e-05
Ppp1cb	2.62	7.56978	5.09586	1.1609e-06	1.20032e-05
	2.99643	5.79597	5.0911	1.18301e-06	1.22206e-05
Isl1	3.66227	8.9781	5.08902	1.19281e-06	1.23105e-05
Slc19a1	2.22514	5.9676	5.0888	1.19389e-06	1.23189e-05
Ms4a4b	2.50868	4.72611	5.08638	1.20538e-06	1.2426e-05
	2.777	5.81969	5.08619	1.20628e-06	1.24296e-05
Rbmx	2.25793	9.60609	5.08503	1.21187e-06	1.24832e-05
Ccny	2.9352	6.71378	5.08499	1.21203e-06	1.24832e-05
Lrrc69	2.13724	4.93088	5.08401	1.21676e-06	1.2529e-05
Dnajc2	2.65776	4.97911	5.08332	1.22008e-06	1.25604e-05
Speer4b	2.49387	4.38903	5.08215	1.22576e-06	1.2616e-05
Kifap3	1.87607	10.2404	5.07747	1.24869e-06	1.28403e-05
	1.94069	4.6529	5.07532	1.25941e-06	1.29446e-05
Dlc1	2.6295	5.68778	5.07509	1.26054e-06	1.29532e-05
	2.50107	6.00156	5.07359	1.26806e-06	1.30215e-05
Baz2b	2.13666	8.34042	5.0729	1.27151e-06	1.30518e-05
	2.62411	6.32144	5.0726	1.27305e-06	1.30639e-05
	2.7308	4.59357	5.07047	1.28384e-06	1.31686e-05
Fam184b	2.4467	5.74097	5.06962	1.28814e-06	1.32081e-05
Gm15834	2.3393	6.02271	5.06923	1.29014e-06	1.32182e-05
Ugt2b37	2.73307	4.42985	5.06818	1.29553e-06	1.32584e-05
	2.3283	7.16537	5.06666	1.30334e-06	1.33262e-05
Gprasp1	2.93994	6.78617	5.0642	1.31611e-06	1.34507e-05
	2.39517	5.67873	5.06396	1.31736e-06	1.34604e-05
Tmem209	1.96113	4.45118	5.0637	1.31872e-06	1.34706e-05
Mphosph8	2.06708	6.89467	5.06318	1.32139e-06	1.34924e-05
Cstf3	2.39734	5.64959	5.06296	1.32256e-06	1.35014e-05
Fzd10	2.80255	5.07158	5.06181	1.32858e-06	1.35532e-05
Ntmt1	2.99606	7.32025	5.06143	1.33059e-06	1.35679e-05
Oxa1l	2.05756	6.37453	5.06015	1.33734e-06	1.36336e-05
Cep57l1	2.12148	5.50359	5.06006	1.33781e-06	1.36354e-05
Kansl1l	2.84919	6.58608	5.05876	1.34471e-06	1.36995e-05
Crx	3.13296	9.45455	5.05685	1.3549e-06	1.38002e-05
Ap1ar	1.86974	6.60892	5.05577	1.36072e-06	1.38563e-05
Aktip	2.26145	4.92488	5.05461	1.367e-06	1.39172e-05
Ywhaz	2.73007	9.19232	5.05354	1.37275e-06	1.39726e-05
B230303O12Rik	2.01021	6.1219	5.05319	1.37469e-06	1.39891e-05
2610008E11Rik	2.55183	8.44675	5.05281	1.37675e-06	1.4007e-05
	3.14593	9.39295	5.05272	1.37721e-06	1.40084e-05
5830420C07Rik	2.68162	6.45019	5.05149	1.38394e-06	1.40674e-05
4930448K20Rik	2.48073	5.40326	5.04841	1.4009e-06	1.42366e-05
4921508D12Rik	2.39239	5.09278	5.04675	1.41009e-06	1.43139e-05
Rprd2	2.94887	6.55538	5.04458	1.42224e-06	1.4421e-05
Rnf111	2.07301	9.81247	5.04384	1.42642e-06	1.44601e-05
Cox10	3.50606	5.16426	5.04307	1.43075e-06	1.45007e-05
5830443J22Rik	2.96975	7.03128	5.04155	1.43938e-06	1.45783e-05
Tgs1	2.1284	5.8069	5.04112	1.44181e-06	1.45997e-05
BC059841	3.10841	7.2081	5.03893	1.45434e-06	1.47166e-05
9430019H13Rik	2.5877	6.52606	5.03883	1.45494e-06	1.47194e-05
	2.41338	4.77498	5.0381	1.45915e-06	1.47581e-05
	2.81444	5.41786	5.03722	1.4642e-06	1.48031e-05
	2.25213	4.56598	5.0317	1.49646e-06	1.50921e-05
C77609	2.50607	5.26582	5.03106	1.50024e-06	1.51201e-05
Psg21	2.64136	5.23373	5.03088	1.50132e-06	1.51276e-05
Luc7l2	2.42996	5.59757	5.03012	1.50582e-06	1.51696e-05
B430316J06Rik	2.46638	5.39284	5.02502	1.5364e-06	1.54673e-05
Dscam	2.18537	4.76818	5.02397	1.54278e-06	1.55245e-05
	3.14653	4.76395	5.02345	1.54594e-06	1.55493e-05
	2.42221	5.81202	5.02289	1.54937e-06	1.55804e-05
Brd7	2.14006	6.09301	5.02214	1.55399e-06	1.56234e-05
Osbpl9	2.21668	6.30384	5.0189	1.57397e-06	1.58102e-05
	1.86079	5.41247	5.0186	1.57578e-06	1.58248e-05
Camk2d	3.23605	8.06559	5.0173	1.58393e-06	1.58996e-05
	2.35468	7.54886	5.01416	1.60359e-06	1.60827e-05
	2.89529	8.11059	5.01357	1.60737e-06	1.61133e-05
Fmr1	2.21364	10.1039	5.01132	1.62169e-06	1.62424e-05
	2.80177	6.33448	5.01093	1.62414e-06	1.62634e-05
Gm16794	2.34124	4.92124	5.00851	1.63969e-06	1.64154e-05
Kyat1	1.98349	6.69761	5.00791	1.64357e-06	1.6447e-05
Pcdh15	2.58973	6.94504	5.00687	1.65032e-06	1.65072e-05
Arih2	2.27189	7.50499	5.0064	1.65339e-06	1.65306e-05
Smg1	2.23889	9.17533	5.0028	1.67698e-06	1.67442e-05
	2.98994	8.217	5.00282	1.67683e-06	1.67442e-05
Galnt3	2.39628	4.55625	5.00204	1.68201e-06	1.67906e-05
	2.15296	6.33139	4.99856	1.70523e-06	1.70075e-05
	2.92993	6.01041	4.99807	1.70848e-06	1.70286e-05
	2.67251	6.45359	4.99519	1.72796e-06	1.71923e-05
	2.39512	5.6727	4.99349	1.73957e-06	1.7304e-05
	1.9956	5.26708	4.99318	1.74169e-06	1.73201e-05
Hnrnpa2b1	2.3785	11.3504	4.99189	1.75054e-06	1.73977e-05
	1.80828	4.60075	4.99045	1.76046e-06	1.74809e-05
	2.11023	5.26236	4.98997	1.76379e-06	1.75101e-05
4930433N12Rik	2.19175	4.07337	4.98972	1.76552e-06	1.75196e-05
Psmd9	3.17741	6.02013	4.98917	1.76938e-06	1.75503e-05
Polr3f	2.24	6.69545	4.98871	1.77258e-06	1.75781e-05
	2.25624	5.55912	4.98798	1.77768e-06	1.76209e-05
	2.45729	7.09515	4.98369	1.8079e-06	1.78969e-05
D4Ertd571e	2.58571	5.07946	4.98072	1.82911e-06	1.80949e-05
	1.85441	4.85516	4.97996	1.83458e-06	1.81451e-05
2610020P09Rik	2.00978	4.43093	4.97815	1.84763e-06	1.82621e-05
Nup85	2.53159	8.58929	4.97744	1.85278e-06	1.8309e-05
Atp2c1	2.93486	5.39395	4.97636	1.8607e-06	1.83832e-05
	3.01524	6.1653	4.97593	1.8638e-06	1.84098e-05
Rsrp1	2.54714	9.33929	4.97583	1.86455e-06	1.84132e-05
	1.98875	5.21521	4.97446	1.87465e-06	1.85048e-05
2810403A07Rik	2.3848	6.54978	4.97391	1.87864e-06	1.85402e-05
Nup54	2.3297	6.29313	4.97225	1.89098e-06	1.86538e-05
Celf2	2.17412	10.8539	4.97144	1.89695e-06	1.87086e-05
4930453N24Rik	3.06924	7.82469	4.96944	1.91188e-06	1.88476e-05
	2.53923	5.20894	4.96702	1.93014e-06	1.90235e-05
Nrl	3.13701	11.5599	4.96619	1.93644e-06	1.90814e-05
	2.52832	6.81079	4.96582	1.93927e-06	1.9105e-05
D5Ertd301e	1.93851	5.4155	4.96378	1.95483e-06	1.92499e-05
Gngt1	4.42262	10.9194	4.96297	1.96108e-06	1.93031e-05
Slc38a9	1.73937	8.41945	4.96176	1.97041e-06	1.93893e-05
Clk4	2.31908	8.8469	4.96097	1.97648e-06	1.94419e-05
Senp3	1.97964	9.9777	4.96044	1.98063e-06	1.94785e-05
	2.16616	5.00465	4.96022	1.9823e-06	1.94906e-05
Spic	2.28624	4.31831	4.95982	1.98548e-06	1.95177e-05
Strbp	2.29425	8.96255	4.95945	1.9883e-06	1.95412e-05
Ank2	2.13559	4.68765	4.95721	2.00588e-06	1.97054e-05
	2.45689	6.28389	4.95573	2.0175e-06	1.98152e-05
Tmem186	2.27351	7.42032	4.95507	2.02273e-06	1.98622e-05
Prtg	2.09248	4.54841	4.95322	2.03751e-06	1.99943e-05
Bmp15	2.46467	5.15592	4.95271	2.04152e-06	2.00293e-05
Dnajc1	1.99754	4.92904	4.95144	2.05172e-06	2.01118e-05
Gnaz	3.34965	8.22365	4.95015	2.06211e-06	2.02006e-05
Farsa	2.34306	6.12009	4.95007	2.06277e-06	2.02026e-05
Yod1	3.1322	8.41136	4.94949	2.06747e-06	2.02443e-05
Hif3a	2.23475	5.78904	4.94793	2.0801e-06	2.03591e-05
	2.1605	5.42802	4.94503	2.10386e-06	2.05782e-05
	2.50565	6.92317	4.94448	2.1084e-06	2.06137e-05
Qrich1	2.21669	9.82476	4.944	2.1124e-06	2.06439e-05
Nop56	2.07118	9.1779	4.94378	2.11419e-06	2.06568e-05
Asic5	2.18778	5.33269	4.9427	2.12318e-06	2.07357e-05
Psma6	1.98092	4.51854	4.93681	2.17265e-06	2.11868e-05
Ccdc177	2.6214	8.29853	4.93609	2.17877e-06	2.12394e-05
	2.04473	6.16898	4.93348	2.20114e-06	2.14321e-05
Rbm12	2.62914	7.77986	4.93181	2.2156e-06	2.15636e-05
C79845	2.26697	5.94647	4.93032	2.22853e-06	2.16754e-05
Dlg2	2.4834	8.17216	4.92986	2.23255e-06	2.17051e-05
Gm11783	2.41439	5.83131	4.92877	2.24205e-06	2.17929e-05
	2.0935	5.08222	4.92695	2.25804e-06	2.19293e-05
Tmeff1	3.36147	5.82657	4.92249	2.29775e-06	2.23102e-05
	2.94627	6.60738	4.92243	2.29834e-06	2.23111e-05
	2.66036	5.43129	4.92033	2.31729e-06	2.24902e-05
AI835735	1.9548	6.70495	4.91967	2.32327e-06	2.25423e-05
	2.80814	6.30257	4.91898	2.32951e-06	2.25845e-05
Shisa2	2.82988	9.26405	4.91808	2.33774e-06	2.26595e-05
Jmjd1c	2.07657	7.50407	4.91691	2.34837e-06	2.27527e-05
	1.96713	5.72645	4.91602	2.35656e-06	2.28271e-05
6230414M07Rik	2.37214	7.39755	4.91559	2.36053e-06	2.28607e-05
	3.22776	9.38523	4.914	2.37529e-06	2.29937e-05
Smu1	1.71146	5.06572	4.91374	2.37767e-06	2.30118e-05
Mark2	2.45737	7.5534	4.91294	2.38512e-06	2.3079e-05
	2.11003	4.77042	4.91186	2.39519e-06	2.31665e-05
	2.0961	5.41423	4.91129	2.40053e-06	2.32082e-05
Clasp2	1.92433	9.58798	4.91077	2.40534e-06	2.32497e-05
Ythdc1	1.96525	9.07075	4.9069	2.44196e-06	2.35683e-05
	2.28464	6.00887	4.90599	2.45071e-06	2.36477e-05
	2.16745	4.8641	4.90565	2.45388e-06	2.36732e-05
Gm8479	2.05713	4.75972	4.90495	2.4606e-06	2.37279e-05
	2.21371	6.10158	4.90336	2.47595e-06	2.38657e-05
	2.62147	5.0477	4.90192	2.48988e-06	2.39744e-05
1700019M22Rik	2.68252	5.04788	4.90168	2.49218e-06	2.39915e-05
Nfkbia	2.8251	7.93463	4.90057	2.50306e-06	2.4091e-05
	2.76355	7.18792	4.90046	2.50405e-06	2.40954e-05
Gm11944	2.24932	7.4413	4.89987	2.50982e-06	2.41457e-05
D8Ertd317e	1.96153	5.91355	4.89892	2.51914e-06	2.42251e-05
Hook1	2.47876	10.6383	4.8988	2.5203e-06	2.42311e-05
Katnal2	1.91746	6.76413	4.89548	2.55313e-06	2.45415e-05
	2.57825	6.88172	4.89355	2.57249e-06	2.47223e-05
Gsdma2	2.58726	5.47297	4.89264	2.58157e-06	2.4799e-05
Sp4	2.88869	8.74498	4.89268	2.58115e-06	2.4799e-05
	2.47651	5.24007	4.89175	2.59051e-06	2.48743e-05
	2.22933	5.58265	4.88978	2.61053e-06	2.50505e-05
Angptl3	2.33715	5.08761	4.88845	2.62406e-06	2.51696e-05
Stk38	1.89575	5.65693	4.88753	2.63353e-06	2.52497e-05
Crtam	2.22218	4.82177	4.88631	2.646e-06	2.53531e-05
5730458M16Rik	2.13664	5.92944	4.88605	2.64868e-06	2.53734e-05
	2.1898	4.79002	4.88513	2.65818e-06	2.54591e-05
	2.428	6.1246	4.88416	2.6683e-06	2.55505e-05
Vcpip1	2.38038	5.37455	4.88373	2.67276e-06	2.55878e-05
Nova1	2.07783	4.95884	4.88235	2.68709e-06	2.57195e-05
Nxnl2	3.04946	9.51983	4.88143	2.69681e-06	2.58071e-05
Speer5-ps1	2.6994	4.35642	4.88107	2.70058e-06	2.58377e-05
Gria2	2.77784	8.33998	4.87911	2.72122e-06	2.60186e-05
	2.77302	6.28513	4.87822	2.7307e-06	2.61037e-05
4921519G19Rik	2.35456	4.67965	4.87728	2.74065e-06	2.61933e-05
Bud31	2.50317	6.15338	4.87625	2.75173e-06	2.6288e-05
1700020M10Rik	2.3885	4.50373	4.87541	2.76067e-06	2.63679e-05
Son	1.89974	10.1423	4.87511	2.76396e-06	2.63936e-05
Pif1	2.21931	4.86293	4.87483	2.76696e-06	2.64168e-05
DXErtd223e	2.1445	6.06628	4.87422	2.77353e-06	2.64683e-05
Fyco1	2.99793	8.59024	4.87221	2.79529e-06	2.66646e-05
Mrpl19	2.06643	4.39892	4.87166	2.80126e-06	2.67102e-05
	2.28065	4.90642	4.86972	2.82244e-06	2.68952e-05
	2.80907	8.33799	4.86944	2.82557e-06	2.69193e-05
	2.83702	5.83234	4.86676	2.8551e-06	2.71604e-05
	2.25704	5.72863	4.8655	2.86911e-06	2.72822e-05
Runx1t1	2.53695	7.84766	4.86498	2.87493e-06	2.73318e-05
	2.81428	7.03674	4.86452	2.88008e-06	2.73716e-05
Clcn3	2.52191	7.5795	4.86407	2.88513e-06	2.74115e-05
C030034I22Rik	2.35666	7.12744	4.8636	2.89037e-06	2.74554e-05
	1.97146	6.18085	4.86155	2.91353e-06	2.76638e-05
Brd3	2.27206	9.41127	4.86142	2.91491e-06	2.76652e-05
	2.43001	5.4768	4.86148	2.91431e-06	2.76652e-05
	2.69408	6.88307	4.8604	2.92657e-06	2.77701e-05
Gabbr1	2.15776	9.68284	4.85987	2.93256e-06	2.78153e-05
Brcc3	2.4007	5.22399	4.85905	2.94192e-06	2.78981e-05
Tsc1	2.3996	5.65553	4.85835	2.94997e-06	2.79685e-05
Nrxn3	2.3174	7.79771	4.85725	2.96259e-06	2.80823e-05
5430400D12Rik	1.7731	5.00281	4.85588	2.97833e-06	2.82256e-05
	2.29349	5.09117	4.85496	2.989e-06	2.83208e-05
Rbm39	2.5876	7.82953	4.85226	3.02054e-06	2.86076e-05
Zfp59	2.20877	5.19701	4.85039	3.04252e-06	2.88037e-05
Arhgap32	1.96328	5.43911	4.84992	3.0481e-06	2.88504e-05
Tpbpb	2.32386	6.22428	4.84839	3.06614e-06	2.9009e-05
	3.20072	8.61114	4.84776	3.07374e-06	2.90688e-05
Tmsb15a	2.2826	6.26097	4.84756	3.07605e-06	2.90845e-05
Zfp638	2.009	5.72576	4.84663	3.08722e-06	2.9184e-05
	2.6021	5.34003	4.84644	3.08949e-06	2.91993e-05
Kpna7	2.41843	6.13949	4.84277	3.13374e-06	2.96051e-05
	1.8868	5.27589	4.84268	3.1348e-06	2.96089e-05
Pdss2	1.94034	5.57524	4.84039	3.16285e-06	2.98551e-05
A130012E19Rik	2.60604	6.2623	4.83926	3.17671e-06	2.99796e-05
Sez6l2	2.3278	8.61646	4.83836	3.18782e-06	3.00719e-05
C430045I18Rik	2.44674	7.60111	4.83639	3.21222e-06	3.02831e-05
D5Ertd798e	2.78907	6.39496	4.83614	3.21536e-06	3.03064e-05
	2.35617	5.71302	4.83466	3.23379e-06	3.04674e-05
	2.89907	7.14507	4.82912	3.30398e-06	3.10834e-05
	2.26791	4.42681	4.82714	3.3294e-06	3.13075e-05
	1.95715	4.73056	4.82568	3.34825e-06	3.14603e-05
Chchd7	2.6684	8.56488	4.82016	3.42053e-06	3.2106e-05
	2.13564	4.58694	4.81964	3.42741e-06	3.21572e-05
Fancl	1.91544	4.6148	4.81953	3.42896e-06	3.21651e-05
Jmjd1c	2.83659	6.57345	4.81799	3.44939e-06	3.235e-05
Herc4	2.14385	6.21943	4.81706	3.46186e-06	3.24534e-05
	2.42799	7.25722	4.81302	3.51634e-06	3.29504e-05
7030407E18Rik	2.10834	6.10532	4.80861	3.57678e-06	3.3482e-05
Spag17	2.24294	4.59043	4.80782	3.58772e-06	3.35774e-05
Tti2	2.40182	6.22041	4.8075	3.59211e-06	3.36116e-05
	2.11954	6.08922	4.80621	3.6101e-06	3.37659e-05
	3.2366	5.042	4.80551	3.61991e-06	3.38506e-05
	2.31449	6.66224	4.80353	3.64771e-06	3.41035e-05
Grin2b	2.90621	5.31288	4.80034	3.69291e-06	3.44832e-05
Usp34	3.02628	7.64464	4.79735	3.7358e-06	3.48693e-05
Nfyb	2.27603	9.23955	4.79702	3.74056e-06	3.49065e-05
Gm12289	1.99212	5.76979	4.79633	3.75054e-06	3.49851e-05
	2.66132	6.3704	4.79574	3.759e-06	3.50495e-05
Kcnq1ot1	2.41313	7.66241	4.79492	3.77101e-06	3.51543e-05
Unc13b	2.31129	5.49485	4.79363	3.78973e-06	3.53142e-05
9130413E14Rik	2.25784	4.89073	4.79344	3.79254e-06	3.5333e-05
C230076A16Rik	2.03453	5.75193	4.7931	3.7976e-06	3.53729e-05
D2Ertd112e	1.99209	5.91827	4.79067	3.83339e-06	3.56694e-05
Snord116	2.4605	4.85868	4.79071	3.83275e-06	3.56694e-05
Nme5	2.05214	6.97231	4.78961	3.84906e-06	3.58004e-05
Ccdc173	2.56795	7.34135	4.78807	3.87198e-06	3.59839e-05
Upf1	2.94805	7.97856	4.78413	3.93125e-06	3.65122e-05
2210411G17Rik	2.15266	4.50729	4.78342	3.94207e-06	3.65976e-05
AA517023	2.46455	4.49876	4.78229	3.95928e-06	3.67347e-05
	2.43906	5.46249	4.7811	3.97742e-06	3.68651e-05
	2.77961	5.49439	4.77994	3.99527e-06	3.70153e-05
4833422B07Rik	2.34425	5.78665	4.77438	4.08167e-06	3.77615e-05
	2.70781	5.23671	4.77375	4.09165e-06	3.78461e-05
Saxo2	1.85736	6.81919	4.77109	4.13378e-06	3.81966e-05
D7Ertd128e	1.94058	4.79575	4.76675	4.20346e-06	3.88246e-05
Nipal4	2.63623	4.55925	4.76513	4.22965e-06	3.90584e-05
	2.60904	4.72355	4.76471	4.23656e-06	3.91143e-05
Nanog	2.371	4.51317	4.76396	4.24868e-06	3.92101e-05
Pank2	2.32859	6.98432	4.76372	4.2526e-06	3.92302e-05
Zfp266	2.79143	7.45545	4.75847	4.3394e-06	3.99819e-05
	1.80911	4.27471	4.7564	4.37404e-06	4.02846e-05
Plekhg3	2.15137	4.34382	4.75615	4.37829e-06	4.03155e-05
Nup210	2.22232	8.10383	4.75554	4.38858e-06	4.04019e-05
Rfx7	2.06553	8.52241	4.75305	4.4308e-06	4.07824e-05
	2.16775	5.37041	4.75289	4.43351e-06	4.07866e-05
D13Ertd476e	2.20201	5.74056	4.75294	4.43274e-06	4.07866e-05
	2.36817	4.71598	4.75281	4.43488e-06	4.07866e-05
Grm7	2.25106	8.20809	4.75061	4.47255e-06	4.10995e-05
Xylb	2.30609	5.96329	4.75045	4.47523e-06	4.11157e-05
Rnf38	2.20094	9.6889	4.75026	4.47857e-06	4.11381e-05
Trim71	2.10335	5.69265	4.74818	4.51443e-06	4.14337e-05
D15Ertd50e	2.21362	4.4026	4.74759	4.52479e-06	4.15204e-05
Parp1	1.80028	5.89339	4.74492	4.57141e-06	4.19226e-05
BB165335	2.28764	4.45967	4.74462	4.57659e-06	4.19615e-05
Igkv19-93	2.20561	6.51115	4.74259	4.61246e-06	4.22732e-05
Traf3ip1	2.12757	8.13057	4.74243	4.61532e-06	4.22908e-05
C77405	2.11487	4.47009	4.74191	4.62449e-06	4.23663e-05
4833411I10Rik	2.19955	5.52551	4.74135	4.63446e-06	4.24404e-05
Pot1b	1.78567	6.12404	4.74078	4.64456e-06	4.25069e-05
	2.00734	6.69281	4.74082	4.64385e-06	4.25069e-05
	2.94811	4.74785	4.74045	4.65045e-06	4.25522e-05
Gsk3b	2.32536	10.7398	4.74009	4.65687e-06	4.26023e-05
	2.25629	4.77884	4.7396	4.66566e-06	4.2674e-05
	1.9529	4.5928	4.73868	4.6821e-06	4.28071e-05
	2.28232	8.22146	4.73819	4.69092e-06	4.28791e-05
	1.99884	5.09528	4.73764	4.70095e-06	4.29533e-05
Nadk2	2.89013	7.96565	4.73523	4.74446e-06	4.33158e-05
Wdr44	2.18181	5.8471	4.7294	4.85177e-06	4.42596e-05
	1.78989	7.25777	4.72642	4.90752e-06	4.4732e-05
Ino80dos	2.22807	6.13162	4.72607	4.91411e-06	4.4783e-05
	2.10832	4.93351	4.7239	4.95512e-06	4.51385e-05
	1.91704	6.89143	4.723	4.97225e-06	4.52854e-05
Eno2	2.70096	9.90212	4.72134	5.00404e-06	4.55198e-05
	2.14028	4.89068	4.72126	5.00554e-06	4.55241e-05
A430110A21Rik	2.39969	5.82985	4.7202	5.02595e-06	4.56915e-05
4932416H05Rik	2.92088	6.73821	4.71804	5.06763e-06	4.60519e-05
Slain1	2.71491	7.69803	4.71615	5.1045e-06	4.63681e-05
	2.24032	6.98873	4.71326	5.16131e-06	4.68182e-05
Dnmt3a	2.44085	9.26801	4.71316	5.16312e-06	4.68253e-05
Ralgps1	1.97009	6.77813	4.71269	5.17247e-06	4.68818e-05
	2.14496	5.29138	4.71169	5.19224e-06	4.70326e-05
Luc7l	1.7259	9.38	4.71145	5.19719e-06	4.70679e-05
Nrf1	1.98567	6.5956	4.7081	5.26406e-06	4.76449e-05
Bcat1	2.04958	10.4842	4.70636	5.2992e-06	4.79437e-05
4632432E15Rik	2.78504	5.25473	4.70542	5.31834e-06	4.80976e-05
1700013F07Rik	1.91696	4.8118	4.70532	5.32047e-06	4.81072e-05
Gm38529	2.14221	5.2944	4.70184	5.39166e-06	4.87313e-05
	2.76253	7.41832	4.70126	5.40367e-06	4.88203e-05
Timm9	2.94866	5.90967	4.69953	5.43953e-06	4.91049e-05
Wdr27	1.93922	5.72883	4.69946	5.44094e-06	4.91079e-05
LOC624295	2.71106	6.65054	4.69386	5.5586e-06	5.01297e-05
	2.59495	5.91407	4.6931	5.57468e-06	5.02646e-05
Ddx54	2.67666	6.01316	4.69262	5.58511e-06	5.03486e-05
Dbf4	2.06988	4.49127	4.69256	5.58624e-06	5.03487e-05
	2.38682	4.35255	4.68452	5.76034e-06	5.18247e-05
2310058N22Rik	2.27225	7.04483	4.68433	5.76464e-06	5.18531e-05
D2Ertd63e	1.92962	4.31982	4.68308	5.79225e-06	5.20806e-05
Faxc	2.342	7.82204	4.68193	5.81761e-06	5.22773e-05
	1.85867	5.96358	4.67935	5.87507e-06	5.27622e-05
Pcsk2	2.732	6.39969	4.67852	5.89383e-06	5.29163e-05
C77545	2.33326	5.04353	4.67765	5.91327e-06	5.3063e-05
Luc7l3	2.23809	11.7966	4.67756	5.91533e-06	5.30709e-05
4931423N10Rik	2.17421	4.67956	4.67744	5.91818e-06	5.30859e-05
	2.06281	5.89943	4.67449	5.98509e-06	5.36754e-05
1700094D03Rik	2.06254	7.87227	4.67386	5.99948e-06	5.37937e-05
A130040M12Rik	3.04611	5.33658	4.67219	6.03777e-06	5.41156e-05
Lrch4	2.22579	5.92628	4.66922	6.1064e-06	5.46655e-05
Pcgf5	2.29952	6.72313	4.66897	6.11231e-06	5.47075e-05
	2.16905	4.11902	4.6658	6.18651e-06	5.53497e-05
Cldnd1	3.22092	6.82125	4.66528	6.19878e-06	5.54484e-05
	2.08485	5.90268	4.66463	6.21407e-06	5.55632e-05
Slc12a6	2.36226	4.882	4.66142	6.29061e-06	5.62253e-05
	2.77221	6.16007	4.66086	6.30389e-06	5.63217e-05
Dpf2	2.33607	7.17287	4.65976	6.33054e-06	5.65486e-05
Skida1	2.318	5.44579	4.65817	6.36879e-06	5.68678e-05
	2.32314	5.62521	4.65748	6.38551e-06	5.70057e-05
Nlgn1	2.56714	6.29287	4.6568	6.40224e-06	5.71438e-05
	1.98586	6.03025	4.65631	6.41413e-06	5.72386e-05
Cep97	2.45386	7.06361	4.65529	6.43911e-06	5.74501e-05
Ccdc7a	2.43323	4.55184	4.65491	6.44823e-06	5.75201e-05
	2.57414	8.22954	4.65403	6.46995e-06	5.77025e-05
	2.08957	5.25465	4.65315	6.49152e-06	5.78834e-05
	2.16403	5.35611	4.65209	6.51798e-06	5.80734e-05
Pts	1.79307	5.03688	4.65203	6.51937e-06	5.80743e-05
B230114A03Rik	2.08266	4.49712	4.65087	6.54814e-06	5.8319e-05
	2.17014	6.11295	4.64743	6.63443e-06	5.90642e-05
	2.092	9.01039	4.64509	6.69367e-06	5.95681e-05
	2.64267	5.88722	4.64491	6.69832e-06	5.95978e-05
	2.56493	5.93035	4.64385	6.72516e-06	5.98129e-05
Akt3	2.87007	7.40554	4.64337	6.73743e-06	5.99102e-05
Tex9	1.59236	5.94436	4.6433	6.73927e-06	5.99148e-05
Tacc3	1.88098	6.26639	4.6427	6.75459e-06	6.00273e-05
Elavl1	2.12813	7.61501	4.64257	6.75792e-06	6.00451e-05
Klrb1f	2.50674	5.02069	4.6385	6.86319e-06	6.09564e-05
Sftpc	2.45676	5.30175	4.63762	6.88629e-06	6.11496e-05
	2.11384	5.25176	4.63562	6.93886e-06	6.15921e-05
	2.70829	6.88537	4.63366	6.99069e-06	6.20278e-05
	1.95842	4.88202	4.63189	7.03783e-06	6.24092e-05
Ptgr2	2.02502	5.65994	4.63128	7.05403e-06	6.25405e-05
	2.62564	4.81047	4.62917	7.11065e-06	6.30178e-05
	2.2634	4.30166	4.62856	7.12724e-06	6.31524e-05
	2.75104	5.9885	4.62685	7.17346e-06	6.35244e-05
	3.39415	5.40843	4.62614	7.1929e-06	6.36716e-05
	1.99182	6.32152	4.62584	7.20097e-06	6.3718e-05
	2.01675	5.20524	4.62492	7.22623e-06	6.3929e-05
Gm26853	2.45837	8.31003	4.62059	7.34579e-06	6.49358e-05
	2.42645	6.5491	4.62053	7.34765e-06	6.49395e-05
Pcf11	2.44475	8.44767	4.61971	7.37047e-06	6.51285e-05
	2.56237	5.48101	4.61921	7.38424e-06	6.52373e-05
Prdm1	2.91436	8.3481	4.61724	7.43956e-06	6.57003e-05
	1.93961	5.03373	4.61712	7.44321e-06	6.57197e-05
Tomm22	2.42597	9.76379	4.61668	7.45544e-06	6.58019e-05
Atp7b	2.07169	7.46021	4.61108	7.61539e-06	6.71217e-05
Fancg	2.54055	7.20811	4.60829	7.69626e-06	6.77683e-05
	1.99256	5.24279	4.60752	7.71856e-06	6.79405e-05
	2.17568	4.5825	4.60751	7.71884e-06	6.79405e-05
Klhl18	2.46311	8.69915	4.60664	7.74438e-06	6.81254e-05
Braf	2.38393	8.31116	4.60436	7.81135e-06	6.86878e-05
	2.17518	5.84499	4.60356	7.83528e-06	6.88848e-05
	2.94276	7.58159	4.60286	7.85588e-06	6.90524e-05
D5Ertd255e	2.33692	7.1571	4.6014	7.89943e-06	6.94217e-05
Kdm7a	2.32852	5.44224	4.60125	7.90381e-06	6.94467e-05
	2.30663	6.34792	4.5994	7.95926e-06	6.99066e-05
	3.51842	6.64596	4.59905	7.96983e-06	6.99858e-05
	2.06476	5.28408	4.5972	8.02584e-06	7.04503e-05
Cage1	2.14286	4.90388	4.59712	8.02818e-06	7.04571e-05
6430571L13Rik	2.38171	7.72973	4.59693	8.03408e-06	7.04952e-05
	2.49452	6.56078	4.59571	8.07131e-06	7.07805e-05
Gm20362	2.616	5.18151	4.59267	8.16456e-06	7.15704e-05
Rpap1	2.19071	5.53907	4.58969	8.25707e-06	7.23533e-05
Hba-a2	3.06947	6.71946	4.58952	8.26231e-06	7.2371e-05
Stag1	1.97757	6.43681	4.58905	8.27694e-06	7.24851e-05
	1.76961	5.78569	4.58301	8.46775e-06	7.39981e-05
6530406A20Rik	1.8271	7.6626	4.57934	8.586e-06	7.49733e-05
	1.99286	5.26824	4.57812	8.62553e-06	7.52748e-05
Gm15666	2.12324	6.22405	4.57803	8.62836e-06	7.52849e-05
Tia1	3.02016	7.80709	4.57722	8.65485e-06	7.55014e-05
Mtfr1l	2.59399	7.54054	4.57672	8.67112e-06	7.56141e-05
AA407787	1.84058	4.62083	4.57542	8.714e-06	7.5952e-05
	2.84971	7.34527	4.57476	8.73549e-06	7.61166e-05
	1.857	5.67066	4.57179	8.83383e-06	7.6914e-05
Ap1g1	2.33542	5.59957	4.57078	8.86774e-06	7.71944e-05
Ceacam10	2.12572	4.73763	4.5686	8.94085e-06	7.77857e-05
Ankrd37	2.02498	7.59578	4.56753	8.97681e-06	7.80535e-05
Celf4	2.44167	8.44948	4.56608	9.02599e-06	7.84508e-05
	3.19035	6.68756	4.56427	9.08799e-06	7.8944e-05
	2.72614	6.72607	4.56401	9.09686e-06	7.90059e-05
Scai	2.4757	6.67453	4.563	9.13135e-06	7.92901e-05
C80165	1.9888	4.69277	4.56269	9.14202e-06	7.9362e-05
Mcf2l	2.24075	9.77866	4.56185	9.17122e-06	7.95751e-05
Ubn2	2.08615	8.88841	4.56135	9.18848e-06	7.97095e-05
Pnpla3	2.28436	8.01502	4.56031	9.22448e-06	7.99757e-05
Tmed4	2.25474	5.12017	4.55924	9.26162e-06	8.02359e-05
Pan3	2.17791	8.626	4.55883	9.27577e-06	8.03431e-05
Camk2d	2.57476	6.96765	4.55656	9.3556e-06	8.10035e-05
Mkrn3	1.86869	6.3788	4.55477	9.4186e-06	8.15332e-05
	2.20262	6.73557	4.55279	9.48926e-06	8.20819e-05
Mybl1	2.90882	5.83615	4.55164	9.5305e-06	8.23754e-05
Gm20199	2.07087	6.04094	4.55099	9.55375e-06	8.25605e-05
	1.8438	5.29267	4.54887	9.6302e-06	8.31257e-05
Clk1	2.14348	10.756	4.54831	9.65054e-06	8.32534e-05
Cdc27	2.46377	9.12936	4.54666	9.71034e-06	8.37213e-05
8430401P03Rik	1.9573	5.77571	4.54639	9.72036e-06	8.37916e-05
	1.82468	5.77333	4.54561	9.7488e-06	8.40047e-05
Pvt1	2.59385	4.86384	4.54471	9.78188e-06	8.42737e-05
Mxra7	2.26751	10.9792	4.54449	9.79013e-06	8.43286e-05
Slc1a2	2.2727	7.16755	4.54416	9.80211e-06	8.44157e-05
	2.11133	4.17716	4.54025	9.94719e-06	8.56161e-05
Camsap1	2.00559	8.73997	4.53998	9.95748e-06	8.56883e-05
Mex3b	2.44737	8.32773	4.53986	9.96198e-06	8.57106e-05
	2.8088	6.83544	4.53975	9.96591e-06	8.57281e-05
	2.43143	4.92091	4.5392	9.9865e-06	8.58725e-05
Minos1	1.59619	8.14312	4.53781	1.00387e-05	8.62228e-05
9430082L08Rik	2.43073	5.31151	4.53523	1.01366e-05	8.70307e-05
Usp6nl	2.64327	8.83845	4.53499	1.01456e-05	8.70912e-05
Cdk5r2	3.04829	8.36194	4.52724	1.04453e-05	8.95786e-05
Krit1	2.07496	5.99565	4.5269	1.04583e-05	8.96688e-05
Nme7	2.01084	4.65637	4.5234	1.05967e-05	9.07215e-05
	1.7404	5.87315	4.52327	1.06019e-05	9.07493e-05
Tsen2	2.33403	5.01455	4.52317	1.06057e-05	9.07644e-05
	1.87314	4.83153	4.52234	1.0639e-05	9.10147e-05
Gnpnat1	2.25438	5.9908	4.52074	1.07029e-05	9.1544e-05
Rpgrip1	2.35639	11.2827	4.5183	1.0801e-05	9.23658e-05
Zfp458	2.16514	5.47662	4.51787	1.08186e-05	9.24799e-05
Dusp16	2.4118	5.334	4.5179	1.08176e-05	9.24799e-05
Eif2ak2	2.48313	6.66944	4.51636	1.08799e-05	9.29167e-05
Uhrf1bp1	2.3174	5.57909	4.51582	1.09021e-05	9.30887e-05
Mcm6	2.61781	4.91357	4.51473	1.09465e-05	9.34505e-05
Hinfp	1.74719	6.60953	4.51388	1.09817e-05	9.37327e-05
4930568G15Rik	2.05649	4.99688	4.51308	1.10147e-05	9.39967e-05
Palb2	1.89113	6.48282	4.50856	1.12027e-05	9.55109e-05
Ccdc77	1.87116	6.00481	4.50808	1.12225e-05	9.56434e-05
Gm38654	2.11351	5.29758	4.50797	1.12274e-05	9.56675e-05
Csrnp2	2.41369	8.80136	4.50636	1.12952e-05	9.62088e-05
Rdh14	2.35651	7.78383	4.50604	1.13088e-05	9.6306e-05
AI662501	2.67516	6.57867	4.50556	1.13288e-05	9.64584e-05
	2.31191	5.39223	4.50495	1.13551e-05	9.66273e-05
Med19	2.47433	8.39437	4.50377	1.1405e-05	9.70156e-05
	2.67589	6.57862	4.50321	1.14292e-05	9.71849e-05
4932430A15Rik	2.11937	5.1893	4.50137	1.15078e-05	9.78165e-05
Taok3	1.86686	6.2506	4.49977	1.15769e-05	9.83662e-05
Nup133	1.78155	5.08382	4.49809	1.165e-05	9.89692e-05
4932702M13Rik	2.0018	4.38858	4.49715	1.16912e-05	9.93002e-05
Eri1	2.17934	7.88179	4.4961	1.17368e-05	9.96504e-05
Orc4	2.28456	8.23866	4.49573	1.17532e-05	9.9771e-05
Slc7a12	2.39072	4.50848	4.49485	1.17921e-05	0.000100025
	2.3679	5.07594	4.49453	1.1806e-05	0.000100125
Cdc42bpa	2.46503	5.30956	4.49214	1.19119e-05	0.000100985
A930030B08Rik	1.97922	6.07892	4.49065	1.19785e-05	0.00010147
	2.52142	7.35285	4.49003	1.20064e-05	0.000101671
BC028454	2.39439	8.03949	4.48916	1.20453e-05	0.000101982
BC048507	2.29088	5.83634	4.48887	1.20583e-05	0.000102053
	2.46576	6.96281	4.4885	1.20749e-05	0.000102155
Srpk2	2.56692	6.66786	4.48746	1.21219e-05	0.000102514
Cog1	2.19798	7.96008	4.48541	1.22154e-05	0.000103266
B230112I24Rik	2.31207	4.47764	4.48417	1.22718e-05	0.000103705
Ccdc186	2.24302	6.12923	4.48303	1.23244e-05	0.00010411
Spaca7	2.04985	4.28292	4.48219	1.23628e-05	0.000104414
Cspp1	1.98619	5.70951	4.48045	1.24434e-05	0.000105036
9130403I23Rik	2.07852	7.28719	4.47904	1.25089e-05	0.00010555
Fam160a2	2.12098	6.67853	4.47734	1.25885e-05	0.000106168
2610317O13Rik	2.72917	4.64035	4.47522	1.26884e-05	0.000106924
	2.40263	4.47883	4.47448	1.27236e-05	0.000107201
Dnajc6	2.30875	6.15271	4.47218	1.28333e-05	0.000108065
Flcn	1.9442	10.6477	4.46751	1.30586e-05	0.000109839
6430553K19Rik	2.33822	4.5756	4.4669	1.30885e-05	0.000110049
	2.52533	5.61752	4.46055	1.34015e-05	0.000112576
	2.55267	7.34546	4.45941	1.34585e-05	0.000113033
Eml5	2.24018	8.73472	4.45808	1.35252e-05	0.000113552
	2.02728	4.05511	4.456	1.36301e-05	0.00011439
Rprd1b	1.94783	5.53238	4.45434	1.37148e-05	0.000115015
Ighmbp2	2.0265	6.17134	4.45177	1.38464e-05	0.000116075
	2.40015	5.17985	4.45096	1.38885e-05	0.000116396
	2.35593	5.69284	4.44918	1.39803e-05	0.000117133
Psd2	2.86036	6.83681	4.44908	1.39859e-05	0.000117158
DXErtd223e	1.86223	6.09139	4.44879	1.40006e-05	0.000117259
	2.59152	4.81255	4.44767	1.40594e-05	0.000117708
Fancd2os	1.9478	4.80558	4.44664	1.41133e-05	0.000118138
Hacd3	2.1257	11.3777	4.44633	1.41296e-05	0.000118252
Guf1	1.80741	6.02362	4.44553	1.41713e-05	0.000118579
Fgf14	2.25995	5.65026	4.44467	1.42168e-05	0.000118938
Cd164	1.86001	4.92022	4.43956	1.44895e-05	0.00012104
Fbxw11	2.41496	6.06406	4.43957	1.44888e-05	0.00012104
Svs3a	2.09714	5.1945	4.43824	1.45606e-05	0.000121565
	1.85541	4.17739	4.43577	1.46947e-05	0.00012264
Zfp334	2.53325	5.49178	4.43289	1.48524e-05	0.000123818
Fgf14	2.48407	4.9379	4.43266	1.48654e-05	0.000123904
	1.85485	6.45065	4.43206	1.48982e-05	0.000124155
4933433G19Rik	1.92974	6.57777	4.43196	1.49038e-05	0.000124155
Smarca5	2.12881	8.96439	4.432	1.49018e-05	0.000124155
Suz12	3.05363	7.02588	4.4296	1.50348e-05	0.000125223
	2.41161	6.619	4.42912	1.5062e-05	0.000125404
Rsrp1	2.02456	11.7391	4.42883	1.50781e-05	0.000125515
Nudt5	1.82072	5.84759	4.42828	1.51089e-05	0.000125747
Pdc	2.8091	12.3367	4.42776	1.51381e-05	0.000125967
	2.8503	7.30176	4.42756	1.51494e-05	0.000126017
	2.78709	6.21311	4.4271	1.51751e-05	0.000126206
Phf21a	2.27976	8.9339	4.42582	1.52474e-05	0.00012676
Krba1	2.25885	5.12483	4.4248	1.5305e-05	0.000127192
AU021933	2.17591	4.96244	4.4247	1.53108e-05	0.000127217
Phospho2	2.43707	5.32706	4.42449	1.53227e-05	0.000127292
Klra7	2.13397	5.60717	4.42094	1.55257e-05	0.00012886
Smim23	2.24294	6.00877	4.42099	1.55229e-05	0.00012886
Tnpo3	2.55723	7.62838	4.42095	1.55248e-05	0.00012886
Shisa2	2.55118	8.74252	4.42063	1.55432e-05	0.000128982
	1.84009	5.75624	4.42014	1.55716e-05	0.000129193
	2.2435	4.74237	4.41972	1.55961e-05	0.000129349
	1.58254	4.63454	4.41907	1.56337e-05	0.000129589
Ttc14	2.45608	7.90797	4.41404	1.59273e-05	0.000131901
	2.6038	6.38003	4.41408	1.59251e-05	0.000131901
Mgea5	2.59753	7.3525	4.4137	1.59477e-05	0.000132047
Terf1	2.07276	7.2612	4.41252	1.60176e-05	0.000132553
C79562	1.93843	4.60648	4.41222	1.60354e-05	0.000132665
Abce1	2.45028	5.94828	4.41176	1.60628e-05	0.000132853
C80171	2.3644	4.64586	4.41032	1.61481e-05	0.000133534
	2.5839	6.1127	4.40896	1.62299e-05	0.000134112
Rif1	2.30729	9.52335	4.4088	1.62393e-05	0.00013414
Scn1a	3.29818	7.53681	4.40841	1.62627e-05	0.000134309
AA414993	2.38532	5.03149	4.40827	1.62711e-05	0.000134354
	2.8484	8.02537	4.40805	1.62845e-05	0.000134441
2610012C04Rik	2.03756	5.01779	4.40702	1.6347e-05	0.000134895
Calr3	2.28518	5.72965	4.40695	1.63507e-05	0.000134895
C1ql3	2.55923	9.18788	4.40691	1.63536e-05	0.000134895
	2.98024	5.14114	4.40686	1.63562e-05	0.000134895
Ywhaz	3.14326	9.45049	4.40684	1.63576e-05	0.000134895
Rhobtb1	2.1427	8.06557	4.40333	1.65715e-05	0.00013661
	1.77794	5.08214	4.40208	1.6648e-05	0.00013714
Rcor3	2.85665	7.44374	4.40127	1.6698e-05	0.000137502
	2.32405	7.20065	4.40061	1.67388e-05	0.000137813
Wnk3	1.83356	7.37004	4.39937	1.68155e-05	0.000138393
A630026N12Rik	2.3002	7.55957	4.39938	1.6815e-05	0.000138393
Cntd1	2.27819	7.35076	4.39683	1.69744e-05	0.000139599
Sfpq	2.17033	9.68318	4.395	1.70897e-05	0.000140445
Ccdc88a	2.14971	7.93621	4.39495	1.70929e-05	0.000140445
Ptprj	2.73018	5.19691	4.39297	1.72182e-05	0.000141449
Cep295	2.40339	6.16185	4.39285	1.72257e-05	0.000141485
	2.71315	6.49171	4.39253	1.72458e-05	0.000141599
9030218A15Rik	2.18254	5.27165	4.39004	1.74054e-05	0.000142805
Ddx42	2.13241	8.61196	4.3899	1.74145e-05	0.000142854
Zfp236	2.08771	8.7698	4.38801	1.75363e-05	0.000143801
Gm19950	1.81531	4.82299	4.38765	1.75596e-05	0.000143963
	2.56986	4.79483	4.38761	1.75624e-05	0.000143963
Chd9	2.37601	7.25468	4.38639	1.76413e-05	0.000144583
	2.13191	5.84032	4.38529	1.77131e-05	0.000145145
Dusp10	2.53273	6.48767	4.38317	1.78522e-05	0.000146152
Trp53	2.48813	4.26058	4.38237	1.79049e-05	0.000146557
Ankfy1	2.11247	5.11504	4.382	1.79298e-05	0.000146707
Fabp12	2.82447	8.6418	4.37992	1.80677e-05	0.000147629
Srsf1	1.71111	11.6084	4.37905	1.8126e-05	0.000148071
Rtkn2	2.54278	5.92005	4.37898	1.81306e-05	0.000148082
	2.43589	5.16617	4.3789	1.81358e-05	0.000148098
Apom	2.01848	5.25545	4.37778	1.8211e-05	0.00014863
1700101I19Rik	2.58566	5.99353	4.37716	1.82526e-05	0.000148943
	1.74372	4.52074	4.37687	1.82722e-05	0.000149052
2810454H06Rik	1.92126	6.00236	4.3768	1.82769e-05	0.000149057
Ccr1	2.15731	4.38664	4.37624	1.83145e-05	0.000149313
C76876	2.04813	5.98188	4.37506	1.83946e-05	0.000149939
	2.34444	5.01554	4.37468	1.842e-05	0.000150119
	2.29338	6.8804	4.37416	1.84557e-05	0.000150383
Ccdc83	2.41181	5.168	4.37303	1.85322e-05	0.000150979
	1.86419	4.72073	4.37159	1.86307e-05	0.000151672
Cog4	1.87576	4.49864	4.37061	1.86987e-05	0.000152171
	2.12313	5.21908	4.37033	1.87175e-05	0.000152296
Stn1	1.91402	5.84911	4.36999	1.87409e-05	0.000152459
Tpd52	2.67837	7.69138	4.36756	1.89094e-05	0.000153747
Tfap2c	2.80814	7.07825	4.3668	1.89626e-05	0.000154151
	2.64704	6.83449	4.3667	1.89699e-05	0.000154183
AI593442	2.25079	7.24308	4.36658	1.8978e-05	0.000154221
	2.75053	4.80073	4.3649	1.90957e-05	0.000155121
Ddhd1	3.20458	6.80803	4.36452	1.91228e-05	0.000155313
	1.75934	5.89921	4.36397	1.91615e-05	0.0001556
Zfp398	2.12654	5.3424	4.36259	1.92589e-05	0.000156335
Mkln1	1.97457	5.84046	4.36179	1.93155e-05	0.000156766
5830403F22Rik	2.20816	4.70692	4.36087	1.93808e-05	0.000157189
Eri2	2.69313	7.75874	4.36086	1.93816e-05	0.000157189
LOC552909	1.81605	6.28418	4.35986	1.9453e-05	0.000157718
Araf	2.49482	6.55331	4.35599	1.9732e-05	0.000159888
	2.15426	5.46653	4.35187	2.00331e-05	0.000162094
Gm14169	2.0603	5.60309	4.35169	2.00464e-05	0.000162173
Rian	2.60392	7.9208	4.35105	2.00933e-05	0.000162494
	2.01133	4.99823	4.35049	2.01352e-05	0.000162804
Pik3r1	3.27999	8.33583	4.34975	2.01896e-05	0.000163214
Ccdc38	2.41638	4.78572	4.34583	2.04824e-05	0.000165404
Hnrnpa2b1	1.97703	11.0764	4.34453	2.05808e-05	0.000166168
Kmt2e	1.79384	10.8521	4.34361	2.06502e-05	0.000166669
	2.12859	5.90511	4.34318	2.06829e-05	0.000166903
Tatdn1	1.99772	6.13371	4.34218	2.0759e-05	0.000167427
	1.86846	4.17277	4.34117	2.08362e-05	0.00016802
Nr2e3	3.08328	10.3403	4.34094	2.0854e-05	0.000168133
Lrrc6	2.12185	4.41338	4.33852	2.104e-05	0.000169572
4930406D14Rik	2.24079	7.77848	4.33784	2.10924e-05	0.000169964
Psip1	2.05647	10.2459	4.33406	2.13868e-05	0.000172244
9130414P19Rik	2.22117	4.21654	4.33336	2.14415e-05	0.000172654
	1.98269	9.44036	4.33206	2.1544e-05	0.000173355
C78115	2.15972	4.58503	4.33085	2.16399e-05	0.000174034
Rnf13	1.84676	5.17039	4.32865	2.1815e-05	0.000175379
Crtac1	1.77391	6.22411	4.3276	2.18996e-05	0.000175997
	1.93253	4.34997	4.32631	2.20028e-05	0.000176763
	1.94428	4.72888	4.32327	2.22497e-05	0.000178651
Stk32a	2.4772	6.13982	4.32029	2.24933e-05	0.000180478
Tspan31	2.60141	6.62866	4.31974	2.25389e-05	0.00018078
Sntg1	2.27319	4.00863	4.31836	2.26531e-05	0.000181632
Prss44	2.40168	7.05606	4.3179	2.26914e-05	0.000181906
	2.19379	6.57073	4.31556	2.28859e-05	0.000183335
2610027H17Rik	2.48469	5.88466	4.31522	2.2915e-05	0.000183472
	2.34945	6.90858	4.31453	2.29726e-05	0.000183899
Eif2s1	2.23209	5.99998	4.31249	2.31445e-05	0.000185176
[truncated: 1,516 more rows]

## Sheet: RPE-enriched
Symbol	logFC	AveExpr	t	P.Value	adj.P.Val
Timp3	-7.71376	6.96832	-17.7351	1.50605e-29	4.38221e-27
Ttr	-7.66982	8.58297	-9.05086	3.92801e-14	1.29406e-12
Fkbp9	-7.6687	7.25399	-23.8746	3.88402e-38	5.47416e-35
	-7.63656	7.90007	-15.3535	1.04558e-25	1.70858e-23
Rgr	-7.52227	7.58535	-12.1312	5.13159e-20	3.59937e-18
Col8a1	-7.46531	7.10814	-19.0658	1.45599e-31	6.25395e-29
Clic6	-7.35971	5.99507	-18.7308	4.589e-31	1.78421e-28
Ttr	-7.33951	9.34744	-8.47729	5.17155e-13	1.4961e-11
Mlana	-7.30713	6.40425	-15.6531	3.30391e-26	5.88971e-24
Rpe65	-7.25193	6.77453	-12.0702	6.65593e-20	4.59708e-18
Rdh5	-7.19434	7.12527	-17.1676	1.16219e-28	2.77333e-26
Ttr	-7.18595	7.9954	-8.05249	3.48287e-12	9.03283e-11
Igfbp4	-7.11253	7.72084	-17.3999	5.01232e-29	1.28443e-26
Ifitm3	-7.10415	6.71722	-17.6752	1.86554e-29	5.29168e-27
Slc6a20a	-7.07661	5.35242	-13.0349	1.14461e-21	1.0182e-19
Fam107a	-6.91596	6.64302	-11.1036	4.32161e-18	2.32866e-16
Pon1	-6.90818	6.56955	-13.41	2.42869e-22	2.41269e-20
Lyz1	-6.89317	6.88413	-13.7862	5.22065e-23	5.70112e-21
Tyrp1	-6.89292	6.63439	-12.5158	1.00539e-20	7.75116e-19
Atp1b1	-6.88331	8.39951	-14.8376	7.80832e-25	1.10396e-22
	-6.8808	8.16771	-9.70145	2.12868e-15	8.31937e-14
Clu	-6.86882	8.75639	-11.3579	1.42847e-18	8.29153e-17
Spp1	-6.85542	6.49637	-15.3238	1.17304e-25	1.90307e-23
Pitx2	-6.84443	4.77026	-32.443	1.13852e-47	2.56743e-43
Csf1r	-6.8399	7.40052	-14.3575	5.22875e-24	6.46087e-22
Tyrp1	-6.80637	6.27191	-13.8856	3.48785e-23	3.8937e-21
Timp3	-6.77678	7.74405	-14.1254	1.32536e-23	1.5607e-21
H2-K1	-6.77315	7.00494	-15.883	1.37562e-26	2.56371e-24
Ctgf	-6.76508	7.64255	-14.2156	9.22379e-24	1.10999e-21
Pdgfrb	-6.70947	6.37223	-25.5303	3.57225e-40	8.47959e-37
Dct	-6.70838	8.14543	-11.2492	2.29121e-18	1.29494e-16
Acta2	-6.67483	6.65685	-19.2043	9.09122e-32	4.05964e-29
	-6.67159	5.77678	-13.7172	6.91075e-23	7.4387e-21
Lgals3	-6.66687	6.62378	-19.2818	6.99211e-32	3.18537e-29
Islr	-6.6475	5.5034	-22.9048	6.80306e-37	8.07434e-34
Tyr	-6.6468	5.7688	-18.9184	2.40924e-31	9.96871e-29
S100a6	-6.64208	6.10278	-18.7901	3.74155e-31	1.48024e-28
Mt1	-6.616	8.3208	-13.6578	8.80343e-23	9.32027e-21
Apoe	-6.59901	9.26393	-13.7913	5.11388e-23	5.59809e-21
Myoc	-6.56691	4.83024	-20.3444	2.04777e-33	1.21521e-30
Lum	-6.53729	5.23274	-23.6877	6.69794e-38	9.15406e-35
Pltp	-6.52375	6.57338	-18.4047	1.42115e-30	5.02128e-28
Mgll	-6.50708	7.63414	-16.7243	5.89707e-28	1.3365e-25
Kcnj13	-6.5013	7.14368	-11.7776	2.33088e-19	1.49114e-17
Tmem56	-6.49531	6.22108	-13.3797	2.75032e-22	2.70834e-20
	-6.46721	8.02781	-20.6388	7.87096e-34	5.14476e-31
Bgn	-6.46492	6.36551	-24.9982	1.57009e-39	3.06619e-36
Mgst1	-6.4636	7.28235	-17.7724	1.31893e-29	3.88792e-27
Tspo	-6.45623	5.6021	-25.342	6.01529e-40	1.35648e-36
Mgp	-6.45221	7.24551	-15.9148	1.21918e-26	2.30068e-24
Igfbp5	-6.45193	7.89521	-21.4797	5.4006e-35	4.2732e-32
Ifi35	-6.43494	6.42233	-16.4478	1.64412e-27	3.41711e-25
Krt8	-6.43005	5.71688	-27.3971	2.38838e-42	8.28604e-39
Pcolce	-6.40813	7.27411	-13.5744	1.23769e-22	1.27737e-20
Sult1c1	-6.40459	4.97257	-14.1847	1.04436e-23	1.24608e-21
Lrat	-6.36418	6.19089	-11.1736	3.18459e-18	1.75584e-16
Ly6a	-6.36347	7.2729	-17.2566	8.41337e-29	2.0735e-26
Rbp1	-6.35549	8.41831	-12.4085	1.58199e-20	1.19313e-18
Dcn	-6.33279	6.90257	-15.7385	2.38379e-26	4.33513e-24
Gsn	-6.32479	6.20757	-16.9175	2.89729e-28	6.77051e-26
Fap	-6.31519	5.59651	-16.8419	3.82319e-28	8.84255e-26
Anxa2	-6.30932	6.99289	-25.8279	1.57739e-40	4.18482e-37
Mt2	-6.30574	8.3945	-18.5468	8.67154e-31	3.28651e-28
Lyz2	-6.30171	6.94764	-19.4842	3.53437e-32	1.69578e-29
Wls	-6.29984	5.26121	-22.496	2.33649e-36	2.57019e-33
Fmod	-6.29872	6.80812	-10.5093	5.87521e-17	2.76884e-15
Ptgds	-6.29737	8.94699	-10.9754	7.56856e-18	3.94168e-16
Col8a2	-6.25755	6.04501	-21.1478	1.54083e-34	1.12085e-31
Tspo	-6.2568	5.6961	-24.9845	1.63164e-39	3.06619e-36
Clu	-6.22462	9.36215	-8.67115	2.16371e-13	6.54935e-12
1500015O10Rik	-6.22449	4.83484	-22.537	2.06326e-36	2.38603e-33
Tyrp1	-6.22347	7.43677	-11.0713	4.9756e-18	2.65568e-16
Cd151	-6.20965	7.08673	-18.4039	1.42508e-30	5.02128e-28
	-6.19953	6.92764	-12.7249	4.17335e-21	3.42845e-19
Ogn	-6.19678	6.07298	-12.8507	2.46494e-21	2.09757e-19
Met	-6.18098	6.66598	-15.1465	2.33382e-25	3.59241e-23
Serpinf1	-6.17427	5.91284	-28.1845	3.13718e-43	1.28627e-39
Anxa1	-6.1741	7.25808	-10.6837	2.72332e-17	1.3336e-15
Slc26a7	-6.17342	6.17755	-11.9603	1.06445e-19	7.10077e-18
Prss23	-6.16748	6.80899	-11.559	5.9797e-19	3.63464e-17
Ifitm2	-6.14498	6.48481	-16.3461	2.40274e-27	4.90345e-25
B2m	-6.12694	7.70597	-22.3812	3.31475e-36	3.55949e-33
Gpnmb	-6.1192	6.96588	-19.5064	3.27992e-32	1.59062e-29
Ephx1	-6.09648	6.39452	-23.2604	2.35679e-37	2.95259e-34
Ezr	-6.08493	6.5982	-20.5016	1.22746e-33	7.38127e-31
Ptgds	-6.07147	9.84468	-10.698	2.55737e-17	1.25643e-15
Rrh	-6.06132	7.46408	-16.3604	2.27752e-27	4.66903e-25
Ccdc80	-6.05033	5.67365	-31.1615	2.17727e-46	1.96394e-42
Itgb8	-6.03767	7.63048	-12.6806	5.02623e-21	4.08447e-19
Fbln5	-6.03223	6.27851	-21.8376	1.76542e-35	1.5312e-32
	-6.02342	9.19056	-9.0623	3.73134e-14	1.23299e-12
Bgn	-6.01907	6.50153	-25.6553	2.53196e-40	6.34411e-37
Sema3c	-6.01754	6.30245	-12.4366	1.40466e-20	1.06832e-18
Tyr	-6.01386	4.6176	-17.2711	7.98322e-29	1.9783e-26
Atp1a2	-6.01186	7.14611	-9.9215	7.97425e-16	3.27249e-14
Ermn	-6.00669	4.97718	-14.5727	2.22191e-24	2.91309e-22
Cryab	-6.00666	8.46109	-7.96458	5.16464e-12	1.30933e-10
S100b	-5.97883	5.78808	-15.1057	2.7352e-25	4.17969e-23
Tmem98	-5.97389	8.60088	-16.5076	1.31593e-27	2.78739e-25
Ermn	-5.97098	5.43993	-14.4316	3.89127e-24	4.91597e-22
	-5.97075	6.41306	-13.0606	1.02839e-21	9.22097e-20
Enpp2	-5.96702	8.16918	-14.1779	1.07295e-23	1.27681e-21
Gsn	-5.96562	6.24847	-17.8206	1.11082e-29	3.31781e-27
Gsn	-5.93017	6.02067	-20.7729	5.10772e-34	3.49036e-31
Efemp1	-5.91476	7.33542	-10.5127	5.78937e-17	2.7341e-15
Osmr	-5.90096	6.18665	-10.4499	7.63959e-17	3.5521e-15
Slco1a4	-5.89711	6.51802	-14.2874	6.92029e-24	8.43546e-22
Cotl1	-5.87962	7.85094	-9.88357	9.4429e-16	3.83679e-14
Cxcl12	-5.85339	6.69359	-20.545	1.06639e-33	6.58839e-31
Rasgrp3	-5.85043	5.7824	-16.6137	8.87617e-28	1.9528e-25
Ociad2	-5.84937	7.29421	-21.6678	2.99591e-35	2.4567e-32
Serping1	-5.83216	7.13844	-15.0675	3.17486e-25	4.77298e-23
S100a1	-5.81512	7.54229	-20.519	1.16007e-33	7.07032e-31
Rnase4	-5.7867	6.17738	-20.1913	3.37877e-33	1.92894e-30
Tmbim1	-5.78469	6.3574	-21.9729	1.16123e-35	1.09109e-32
Chil1	-5.78166	7.25232	-14.7634	1.04577e-24	1.42766e-22
Cnn3	-5.77065	8.65486	-11.7925	2.18627e-19	1.40661e-17
Sspn	-5.76978	5.45029	-25.9781	1.0471e-40	2.95157e-37
Apod	-5.76709	6.68304	-22.2516	4.9253e-36	4.99604e-33
Scara5	-5.73574	5.524	-20.2203	3.07275e-33	1.77672e-30
H2-Aa	-5.73434	5.06052	-16.2341	3.65527e-27	7.35966e-25
Hsd17b11	-5.72861	8.02634	-13.5006	1.67442e-22	1.68945e-20
	-5.71992	6.17657	-18.4382	1.26444e-30	4.56221e-28
Kitl	-5.71552	6.96346	-14.8252	8.19917e-25	1.15039e-22
Plvap	-5.71365	6.27129	-20.0112	6.11167e-33	3.40299e-30
Man1a	-5.69859	5.90064	-17.8938	8.56645e-30	2.61051e-27
Tmem204	-5.69638	5.39244	-11.9628	1.05332e-19	7.03787e-18
Rgs5	-5.68859	7.81372	-9.59017	3.50063e-15	1.33459e-13
Ttr	-5.68632	9.11679	-9.0004	4.92718e-14	1.60913e-12
Pmel	-5.68035	7.75436	-12.5842	7.53612e-21	5.94207e-19
Plpp3	-5.67919	7.0437	-12.0896	6.12679e-20	4.25114e-18
Serpine2	-5.67693	8.30933	-16.9015	3.07193e-28	7.14159e-26
Gja1	-5.673	6.84141	-8.61666	2.76423e-13	8.2672e-12
Tpm2	-5.6656	6.03481	-21.0562	2.06257e-34	1.47657e-31
Gsto1	-5.66199	7.61204	-14.8683	6.92149e-25	9.84751e-23
Flvcr2	-5.6543	5.34326	-19.967	7.07134e-33	3.88932e-30
Anxa5	-5.65292	8.13192	-19.09	1.34071e-31	5.81418e-29
Sparc	-5.65027	8.65528	-13.227	5.16221e-22	4.86056e-20
Scpep1	-5.64969	7.1136	-12.3434	2.0837e-20	1.54061e-18
Clu	-5.64356	10.0014	-8.83252	1.04759e-13	3.29021e-12
Cfh	-5.63766	4.9376	-13.0869	9.22164e-22	8.33477e-20
Ets1	-5.63592	5.01843	-17.5643	2.77403e-29	7.4917e-27
Cav1	-5.62563	7.5379	-8.97264	5.58157e-14	1.81627e-12
Gsn	-5.61565	6.43253	-13.1085	8.42974e-22	7.72744e-20
Gbp2	-5.59294	4.88769	-11.9943	9.20584e-20	6.23467e-18
	-5.59246	6.66977	-18.5091	9.8839e-31	3.71478e-28
Timp2	-5.58959	7.62475	-19.6592	1.9664e-32	1.03124e-29
Lgals1	-5.58852	7.77033	-21.9036	1.43881e-35	1.29783e-32
Fstl1	-5.55025	7.4593	-17.3287	6.48174e-29	1.6151e-26
Mdfic	-5.54752	6.79705	-12.6455	5.82533e-21	4.68321e-19
Cfh	-5.54621	4.87452	-12.317	2.33036e-20	1.71455e-18
Cavin2	-5.53816	5.75287	-13.557	1.32918e-22	1.35935e-20
Loxl1	-5.53661	6.52184	-18.8045	3.56081e-31	1.42121e-28
Ctsz	-5.52275	7.77646	-11.377	1.31496e-18	7.66226e-17
Ackr3	-5.48204	5.86584	-15.425	7.9358e-26	1.3256e-23
Clu	-5.474	10.5064	-9.16926	2.30843e-14	7.8933e-13
Vamp8	-5.46862	7.56722	-13.9659	2.51983e-23	2.87713e-21
Ctss	-5.45125	8.47058	-10.3934	9.80582e-17	4.51278e-15
Emp1	-5.44855	5.49303	-15.0407	3.52496e-25	5.1954e-23
Krt8	-5.44828	6.0261	-19.2687	7.3078e-32	3.29589e-29
Cldn1	-5.44186	5.44949	-17.4033	4.95122e-29	1.27603e-26
Selenop	-5.43584	8.97434	-14.364	5.09548e-24	6.31349e-22
Plat	-5.42813	6.14748	-19.5573	2.7653e-32	1.38575e-29
Ednrb	-5.42779	7.18347	-14.4913	3.06872e-24	3.95435e-22
Crim1	-5.42416	6.82787	-15.6935	2.83167e-26	5.0679e-24
Sgk3	-5.39467	6.76188	-13.1806	6.25423e-22	5.82793e-20
Col1a2	-5.3825	7.2609	-19.0999	1.29613e-31	5.67543e-29
F3	-5.33474	5.63039	-13.4813	1.81205e-22	1.82016e-20
Igfbp4	-5.33146	8.69588	-10.8983	1.06118e-17	5.42634e-16
	-5.32703	5.4866	-17.2453	8.76613e-29	2.1487e-26
Prss23	-5.31558	6.2191	-11.3865	1.2619e-18	7.41052e-17
Gsto1	-5.3076	7.9595	-15.1705	2.12559e-25	3.34029e-23
Hmgcs2	-5.30471	5.19847	-18.9397	2.23959e-31	9.38466e-29
App	-5.30109	9.97774	-13.2791	4.16269e-22	4.00302e-20
Aldh2	-5.29126	7.72518	-20.5536	1.03701e-33	6.49587e-31
Mbp	-5.2759	5.54393	-12.8359	2.62286e-21	2.22356e-19
Cck	-5.2707	5.85595	-10.8204	1.49301e-17	7.52361e-16
App	-5.27048	8.68835	-12.296	2.54729e-20	1.862e-18
Ccnd2	-5.26882	6.55427	-18.8376	3.17804e-31	1.27976e-28
Ifi27	-5.26799	7.09247	-15.1825	2.0284e-25	3.20993e-23
Fads3	-5.26706	6.43791	-27.4911	1.86991e-42	7.02792e-39
Gja1	-5.26485	8.35173	-8.09574	2.86878e-12	7.5399e-11
Myl9	-5.26333	5.81471	-12.9629	1.54417e-21	1.35757e-19
Pcolce	-5.26145	6.49075	-20.6314	8.06118e-34	5.19382e-31
Ntn4	-5.25809	6.78421	-19.5284	3.04661e-32	1.50994e-29
Mgll	-5.25649	7.44574	-15.0957	2.84335e-25	4.31777e-23
Col14a1	-5.24698	5.10869	-26.7197	1.42269e-41	4.27765e-38
C1qb	-5.23557	6.11377	-13.052	1.06585e-21	9.51902e-20
F2r	-5.22696	7.90754	-10.6798	2.77104e-17	1.35403e-15
Ctsh	-5.22243	6.88913	-13.6765	8.15881e-23	8.69907e-21
Timp3	-5.21944	6.69492	-13.7294	6.57754e-23	7.11399e-21
Sgms2	-5.21622	4.35687	-24.2413	1.34619e-38	2.0936e-35
Ogn	-5.20732	4.95029	-17.9656	6.64123e-30	2.08004e-27
Bmp4	-5.20492	5.46908	-24.8668	2.27181e-39	4.09844e-36
Acta1	-5.19019	6.17962	-11.3087	1.76924e-18	1.01649e-16
Clic6	-5.18861	6.41969	-19.4373	4.1371e-32	1.94362e-29
	-5.1767	7.37164	-5.22309	6.98764e-07	7.53226e-06
Tgfbr2	-5.17261	6.75223	-16.2371	3.61415e-27	7.30951e-25
	-5.16874	6.32814	-19.6397	2.09851e-32	1.08787e-29
Rlbp1	-5.16662	9.38465	-11.1422	3.65277e-18	1.99206e-16
Timp3	-5.15444	5.42881	-14.0446	1.83458e-23	2.12158e-21
Hmgcs2	-5.14111	5.27585	-19.3425	5.69613e-32	2.64847e-29
Mxra8	-5.13803	6.41469	-22.0694	8.61951e-36	8.45105e-33
Iqgap2	-5.1334	6.94049	-12.6145	6.63405e-21	5.25839e-19
Timp2	-5.13195	8.54242	-24.3965	8.63006e-39	1.44157e-35
Krt6b	-5.12845	5.01976	-8.88144	8.4085e-14	2.67441e-12
Lrat	-5.12658	6.01398	-11.5488	6.24823e-19	3.77244e-17
Gsta4	-5.12017	8.49905	-16.7373	5.6194e-28	1.2865e-25
Scara3	-5.11211	6.48042	-21.2288	1.19178e-34	9.11027e-32
St3gal6	-5.10261	5.03365	-15.1766	2.07579e-25	3.27343e-23
Cyp2f2	-5.10178	4.34345	-32.2379	1.81362e-47	2.72654e-43
C1qa	-5.09224	6.43967	-15.3501	1.05955e-25	1.72515e-23
Slc4a5	-5.09016	7.01493	-11.2709	2.08486e-18	1.18425e-16
Car12	-5.08876	6.0093	-13.2283	5.13526e-22	4.8453e-20
Sulf1	-5.0879	6.68721	-17.8903	8.67295e-30	2.62523e-27
Cnn3	-5.07489	8.92444	-10.9613	8.05126e-18	4.169e-16
Sytl2	-5.07209	6.34832	-12.2578	2.99515e-20	2.16135e-18
Itgb5	-5.0707	7.02901	-12.2762	2.77063e-20	2.01373e-18
Cxcl12	-5.06569	6.03525	-17.7321	1.52237e-29	4.40132e-27
Pltp	-5.0619	8.39513	-10.8139	1.5364e-17	7.72413e-16
Tyrobp	-5.06161	6.40272	-15.0625	3.23638e-25	4.8493e-23
Col3a1	-5.05872	6.36166	-14.3544	5.29393e-24	6.52353e-22
Cryab	-5.0584	7.47946	-7.08807	2.55378e-10	4.9753e-09
	-5.05785	9.25802	-9.24073	1.67511e-14	5.82044e-13
	-5.05205	9.00492	-13.7116	7.07088e-23	7.59294e-21
Ptgis	-5.04774	6.48798	-24.461	7.17777e-39	1.24509e-35
Arsb	-5.04503	7.18487	-16.3714	2.18584e-27	4.50153e-25
Abi3bp	-5.04483	5.19585	-10.4662	7.10794e-17	3.32547e-15
Tmem51	-5.03893	6.62629	-19.6309	2.16145e-32	1.10777e-29
Hexb	-5.03576	7.97596	-9.55008	4.18842e-15	1.58475e-13
Tmem27	-5.0201	7.2989	-6.45056	4.13427e-09	6.5817e-08
Npc2	-5.01556	8.77893	-13.9488	2.70052e-23	3.07566e-21
Cd44	-5.01056	6.47252	-13.5493	1.37165e-22	1.39961e-20
Mpeg1	-5.00093	6.36095	-11.1535	3.47573e-18	1.90011e-16
Rgs5	-4.99867	7.18329	-9.50819	5.05212e-15	1.88155e-13
	-4.99155	7.93865	-10.6613	3.00594e-17	1.46563e-15
Myadm	-4.99072	7.44423	-16.6009	9.30626e-28	2.02764e-25
Srgn	-4.98655	6.73308	-13.3905	2.63104e-22	2.60224e-20
Tgfb3	-4.98455	6.58198	-17.7506	1.42532e-29	4.17425e-27
Lgals1	-4.98231	8.45504	-15.4745	6.5567e-26	1.1159e-23
Fbn1	-4.98059	6.67403	-17.5052	3.43032e-29	8.99483e-27
Krt8	-4.97649	5.79567	-17.921	7.77714e-30	2.40244e-27
Pde5a	-4.96942	5.83992	-12.1169	5.45475e-20	3.80239e-18
Pde5a	-4.96853	4.8297	-14.7704	1.01723e-24	1.39447e-22
Tnmd	-4.95815	4.75733	-33.1307	2.43495e-48	1.09819e-43
Crtap	-4.93888	5.95756	-20.8717	3.71884e-34	2.58036e-31
Degs1	-4.93605	7.83571	-15.4611	6.9046e-26	1.17069e-23
Afap1l2	-4.9328	4.42929	-29.3459	1.70805e-44	9.62937e-41
Slco1c1	-4.92951	6.45155	-9.06	3.77003e-14	1.24474e-12
Myrf	-4.92917	5.22938	-15.4128	8.31632e-26	1.38404e-23
Ccnd2	-4.92466	6.4927	-15.0514	3.38008e-25	5.01464e-23
Efhd2	-4.91877	8.75084	-13.8327	4.32212e-23	4.76606e-21
Gja1	-4.90903	7.23609	-7.17737	1.72157e-10	3.44628e-09
Fkbp9	-4.90561	6.90922	-22.2688	4.67265e-36	4.90096e-33
	-4.89288	5.71427	-20.7223	6.01134e-34	3.98702e-31
Ms4a7	-4.88499	5.3297	-16.6507	7.73971e-28	1.71955e-25
Lasp1	-4.88094	8.4807	-9.62909	2.94137e-15	1.13384e-13
Cyb5r3	-4.88073	7.10505	-8.92333	6.96578e-14	2.23923e-12
Serpina3n	-4.87989	5.72956	-13.2325	5.0475e-22	4.77248e-20
Hpse	-4.87866	5.72783	-18.4842	1.07761e-30	4.01665e-28
Lgals3bp	-4.87394	5.89135	-17.5582	2.83539e-29	7.61185e-27
Serpinb6a	-4.87303	7.49456	-18.1289	3.73269e-30	1.20249e-27
Serpinh1	-4.87097	6.86145	-9.18996	2.10363e-14	7.23138e-13
Cav2	-4.87094	7.57148	-8.48463	5.00383e-13	1.45224e-11
Art3	-4.84799	4.63194	-18.5792	7.74858e-31	2.9616e-28
Gbp3	-4.84472	5.11415	-11.0949	4.48832e-18	2.41135e-16
A2m	-4.83793	6.9191	-14.6434	1.67937e-24	2.24752e-22
Myh1	-4.83662	4.36639	-8.49506	4.77472e-13	1.39201e-11
Il10rb	-4.81873	6.34001	-21.7891	2.05292e-35	1.74696e-32
Cldn2	-4.81607	5.43986	-13.8179	4.5904e-23	5.04955e-21
Cmtm6	-4.81322	6.81409	-14.412	4.20767e-24	5.30085e-22
Cds2	-4.80234	8.03677	-12.0448	7.41979e-20	5.09345e-18
Epdr1	-4.79881	7.54625	-23.9751	2.90204e-38	4.2221e-35
	-4.7902	5.96373	-7.48369	4.42396e-11	9.65288e-10
Actb	-4.78463	9.79699	-6.98396	4.03963e-10	7.62307e-09
Penk	-4.78437	6.78425	-12.7275	4.12794e-21	3.39734e-19
Cat	-4.78204	7.56364	-12.9167	1.87205e-21	1.61746e-19
Adora2b	-4.77878	4.09713	-23.993	2.75561e-38	4.1427e-35
Slc39a12	-4.77752	5.62559	-13.3567	3.0244e-22	2.94608e-20
Inpp5k	-4.77338	6.94252	-9.59367	3.4462e-15	1.31606e-13
Selenom	-4.77274	7.3885	-8.73201	1.64585e-13	5.0634e-12
Irgm1	-4.77198	5.24302	-16.6437	7.94151e-28	1.75573e-25
Sh3d19	-4.77184	6.09662	-15.6134	3.84708e-26	6.77762e-24
Gpr143	-4.76738	5.37164	-12.7043	4.54965e-21	3.72402e-19
	-4.76025	5.7806	-12.8316	2.66975e-21	2.25907e-19
Fam213a	-4.75877	7.06259	-12.0527	7.17258e-20	4.93126e-18
Rgs5	-4.75426	5.77562	-8.65926	2.28256e-13	6.89524e-12
	-4.751	5.9652	-12.4436	1.36381e-20	1.03901e-18
Gab2	-4.75075	7.07119	-16.6025	9.25269e-28	2.02575e-25
Bgn	-4.74856	6.2277	-29.1233	2.96189e-44	1.48427e-40
Abcc9	-4.74791	5.51234	-10.0907	3.75543e-16	1.61155e-14
Serpinh1	-4.74272	6.1672	-7.64666	2.14006e-11	4.94968e-10
Lamp2	-4.74243	6.12736	-15.5328	5.24069e-26	9.09078e-24
Ddr2	-4.74061	5.7874	-15.5723	4.50263e-26	7.87105e-24
C2	-4.73955	5.47563	-18.1975	2.9339e-30	9.65854e-28
Cyb5a	-4.73954	8.82904	-15.2731	1.4273e-25	2.29903e-23
Lasp1	-4.7388	7.81324	-13.0671	1.00133e-21	8.99618e-20
Mcoln3	-4.73867	4.57403	-15.1498	2.30326e-25	3.55752e-23
Ptgr1	-4.73609	5.64039	-12.135	5.04968e-20	3.54744e-18
Pkdcc	-4.72923	5.35494	-11.1667	3.28154e-18	1.80489e-16
Elovl1	-4.72918	6.0524	-14.1144	1.38507e-23	1.61834e-21
Ctsc	-4.72638	8.42377	-14.6496	1.63856e-24	2.19942e-22
Rab38	-4.7259	6.79785	-12.0113	8.55979e-20	5.82285e-18
Ptprc	-4.7239	4.77814	-9.13085	2.74283e-14	9.25238e-13
Cpxm2	-4.72252	6.35033	-14.2829	7.04622e-24	8.56581e-22
S100a1	-4.70936	6.16222	-13.5984	1.1221e-22	1.16877e-20
S100a10	-4.70896	7.3729	-15.3928	8.9831e-26	1.48405e-23
Prps2	-4.70111	7.22959	-14.2655	7.55255e-24	9.15666e-22
Parm1	-4.69708	7.24351	-16.4842	1.43548e-27	3.01124e-25
Tspan10	-4.68917	5.94738	-17.4467	4.23396e-29	1.09745e-26
Fcgr2b	-4.68535	5.10288	-13.9819	2.36278e-23	2.70467e-21
Man1a	-4.68418	6.86929	-12.171	4.33241e-20	3.05784e-18
Fstl1	-4.67925	7.79244	-19.3161	6.22573e-32	2.86517e-29
Marveld1	-4.67683	7.24545	-15.4478	7.26722e-26	1.22756e-23
Perp	-4.66478	6.12467	-9.52063	4.77842e-15	1.78404e-13
Mmp2	-4.6545	5.81392	-11.3887	1.24971e-18	7.3485e-17
Mindy1	-4.65134	6.91993	-11.3037	1.8081e-18	1.03618e-16
Vat1	-4.64495	5.42931	-18.4623	1.16288e-30	4.29895e-28
Fxyd1	-4.64361	7.88704	-18.2006	2.90158e-30	9.62238e-28
Gstm1	-4.63914	6.87203	-14.4884	3.10448e-24	3.9777e-22
Gjb2	-4.63443	5.79604	-16.6972	6.51616e-28	1.46212e-25
Itgbl1	-4.63411	5.21233	-18.8845	2.70573e-31	1.09938e-28
Col12a1	-4.63251	4.83134	-16.8142	4.23369e-28	9.74203e-26
Gns	-4.6275	9.21908	-9.36999	9.38231e-15	3.36101e-13
Atp1b1	-4.62578	8.78991	-10.7409	2.11721e-17	1.05163e-15
Enpep	-4.62253	5.39109	-12.8511	2.46091e-21	2.09757e-19
Tmem204	-4.6206	3.99285	-15.5664	4.60676e-26	8.02199e-24
Cavin1	-4.61991	6.2077	-16.0736	6.68727e-27	1.30001e-24
Pnp	-4.61942	7.90668	-9.71651	1.99011e-15	7.83211e-14
Fzd4	-4.61314	6.47599	-17.527	3.17185e-29	8.41493e-27
Prrx1	-4.61152	5.09133	-23.4949	1.17924e-37	1.51957e-34
Tm4sf1	-4.60854	6.39152	-13.1314	7.66655e-22	7.05651e-20
	-4.6076	6.65941	-12.5349	9.27497e-21	7.17514e-19
Sh3pxd2a	-4.60368	6.81234	-14.2507	8.01594e-24	9.69241e-22
Lbp	-4.60324	5.28763	-30.7845	5.29051e-46	3.97679e-42
Cyb5r3	-4.60154	7.93446	-12.4959	1.09351e-20	8.40179e-19
Ucp2	-4.60128	7.13688	-15.7104	2.65372e-26	4.78742e-24
Cd34	-4.60067	5.43112	-12.9307	1.76554e-21	1.5313e-19
Plce1	-4.59864	7.31144	-15.1505	2.29713e-25	3.55752e-23
Vwa5a	-4.59693	6.42894	-18.4161	1.36574e-30	4.88859e-28
Tpm2	-4.5966	6.02829	-14.9931	4.24463e-25	6.19538e-23
Mbp	-4.5938	5.66549	-11.9798	9.79534e-20	6.5741e-18
Clec7a	-4.59184	5.57998	-11.7703	2.40501e-19	1.53638e-17
Plpp3	-4.5892	7.97233	-14.3226	6.01172e-24	7.34783e-22
Pon2	-4.58648	7.46095	-16.2513	3.42628e-27	6.96076e-25
Acadl	-4.57799	7.01368	-14.6937	1.3764e-24	1.85305e-22
Fmo1	-4.57737	5.84198	-23.6127	8.34192e-38	1.10656e-34
Sox10	-4.57648	5.87949	-17.1943	1.05498e-28	2.53089e-26
Fgfr2	-4.57369	6.50774	-18.3583	1.67099e-30	5.79717e-28
Grn	-4.57058	7.90928	-15.2134	1.79947e-25	2.85767e-23
Igfbp3	-4.56912	5.02762	-20.9181	3.20562e-34	2.25901e-31
Bace2	-4.56889	5.6944	-15.6442	3.419e-26	6.07088e-24
Gbp2	-4.56399	4.9414	-12.2103	3.66456e-20	2.61512e-18
Mfap5	-4.56214	4.86367	-26.872	9.495e-42	3.05881e-38
Emb	-4.55531	7.15303	-14.2155	9.2292e-24	1.10999e-21
C1qc	-4.55088	6.00555	-13.0774	9.59238e-22	8.65252e-20
Cdh1	-4.54559	5.27347	-11.3588	1.42277e-18	8.26911e-17
Aldh1a2	-4.54518	5.06456	-29.0059	3.96503e-44	1.78827e-40
Epas1	-4.54241	9.59237	-8.22147	1.63188e-12	4.42176e-11
Colec12	-4.5398	4.18377	-23.1975	2.84049e-37	3.46241e-34
Dbp	-4.53932	9.18582	-8.5611	3.54845e-13	1.04806e-11
Rcan2	-4.53381	7.59257	-12.6943	4.74603e-21	3.87773e-19
Dab2	-4.53218	5.2701	-18.3962	1.46386e-30	5.11796e-28
Oca2	-4.53154	6.17062	-11.4	1.18998e-18	7.01557e-17
Tm2d2	-4.52893	7.53514	-8.08812	2.96857e-12	7.78856e-11
C1s1	-4.52614	5.27633	-25.2536	7.69138e-40	1.65185e-36
Cnn3	-4.52251	8.95818	-9.06876	3.62462e-14	1.20378e-12
Car6	-4.51957	4.82011	-16.7132	6.14262e-28	1.38519e-25
Emb	-4.51933	6.98854	-18.2099	2.80878e-30	9.38361e-28
Slc9a3r1	-4.51741	6.86237	-19.6677	1.9116e-32	1.0143e-29
Suclg2	-4.51581	6.83459	-14.7145	1.26828e-24	1.7126e-22
Adora2b	-4.51464	4.10199	-21.5673	4.10216e-35	3.30377e-32
Mbp	-4.51439	5.52782	-13.842	4.16174e-23	4.60046e-21
C2	-4.50841	5.54246	-21.4732	5.51072e-35	4.28516e-32
Tnfrsf11b	-4.50774	3.78726	-31.301	1.5712e-46	1.77157e-42
Ctsz	-4.50668	7.23478	-10.2908	1.54474e-16	6.96691e-15
Crispld2	-4.50639	6.36618	-15.354	1.04361e-25	1.70858e-23
Ifnar2	-4.50532	6.31145	-15.2225	1.73687e-25	2.76801e-23
Itpripl2	-4.50508	6.53011	-21.1889	1.35244e-34	9.99942e-32
Ctsl	-4.50431	10.0434	-10.2594	1.77521e-16	7.92712e-15
Gstm1	-4.50429	7.21676	-13.6208	1.02403e-22	1.07407e-20
Shisa5	-4.50216	6.94546	-14.5175	2.76519e-24	3.5837e-22
Crip1	-4.49772	6.85404	-14.2075	9.52931e-24	1.14304e-21
Pmp22	-4.497	8.28959	-14.956	4.90771e-25	7.11713e-23
4931406C07Rik	-4.49567	6.91118	-11.2835	1.97383e-18	1.12686e-16
Cd151	-4.49034	6.66737	-15.9428	1.09647e-26	2.08657e-24
Antxr1	-4.48956	7.53909	-11.8384	1.79528e-19	1.16334e-17
Angptl2	-4.48855	6.18571	-15.9323	1.14071e-26	2.16165e-24
Pip5k1b	-4.4885	5.956	-16.9548	2.52672e-28	5.97947e-26
Acaa2	-4.48749	7.26755	-18.4514	1.20793e-30	4.42919e-28
Sdc1	-4.48589	4.47883	-9.54546	4.27583e-15	1.61511e-13
Tgfbr3	-4.48502	7.36391	-12.6221	6.42699e-21	5.11224e-19
	-4.48473	9.34408	-6.69363	1.44024e-09	2.47359e-08
Smo	-4.47963	6.27499	-9.06737	3.64725e-14	1.20952e-12
Rapgef3	-4.47705	5.18801	-12.4512	1.32028e-20	1.00913e-18
Thbs1	-4.47539	5.39047	-15.0692	3.15278e-25	4.75563e-23
Csf1r	-4.47118	6.86622	-14.0099	2.11014e-23	2.434e-21
Jade2	-4.46824	6.94719	-9.12216	2.85188e-14	9.59154e-13
Gja1	-4.46754	6.44525	-7.24337	1.28566e-10	2.62256e-09
Igfbp4	-4.46595	8.60265	-12.5052	1.05139e-20	8.09193e-19
Rgcc	-4.45869	5.24651	-11.6642	3.79672e-19	2.3849e-17
Ramp2	-4.4577	6.94366	-14.8326	7.96327e-25	1.12235e-22
Slc16a9	-4.45673	6.57924	-15.4046	8.58422e-26	1.42337e-23
Cd9	-4.45548	8.06014	-14.6111	1.90816e-24	2.51637e-22
Vegfc	-4.45292	5.98765	-18.7639	4.09409e-31	1.60563e-28
Fzd7	-4.45289	6.29441	-13.0893	9.13057e-22	8.30238e-20
Cd151	-4.452	8.39464	-14.8792	6.63203e-25	9.46555e-23
Ccnd2	-4.44766	5.60633	-20.0302	5.74047e-33	3.23626e-30
Itih5	-4.44664	5.21675	-13.4937	1.72226e-22	1.73383e-20
Ltbp3	-4.43951	7.27604	-13.2133	5.46248e-22	5.11127e-20
Upk3b	-4.43877	4.81033	-22.2477	4.98485e-36	4.99604e-33
Foxc1	-4.43211	5.31604	-15.4868	6.25319e-26	1.06828e-23
Steap4	-4.42986	5.3693	-12.7301	4.08335e-21	3.36679e-19
Dsp	-4.42898	4.495	-10.9381	8.91163e-18	4.60921e-16
	-4.4245	10.5765	-5.70088	9.92876e-08	1.24388e-06
Cpq	-4.42282	7.29829	-14.777	9.9111e-25	1.36281e-22
St3gal6	-4.41492	6.71412	-14.9871	4.34508e-25	6.32153e-23
Ecm1	-4.4145	6.06253	-19.5097	3.2442e-32	1.5904e-29
Tspo	-4.41399	6.98317	-19.6148	2.28075e-32	1.15578e-29
Vim	-4.41075	9.33525	-13.0678	9.98292e-22	8.98682e-20
Slc6a13	-4.40704	6.55879	-11.7458	2.67244e-19	1.7024e-17
Fmod	-4.40543	6.18283	-14.885	6.48328e-25	9.28262e-23
Smpdl3a	-4.40519	7.56782	-8.90814	7.45803e-14	2.38895e-12
Calml4	-4.39377	6.53279	-9.80316	1.35165e-15	5.4091e-14
	-4.3927	6.71368	-12.0567	7.0514e-20	4.85535e-18
Col4a1	-4.39252	6.25191	-11.5758	5.55952e-19	3.40217e-17
Id3	-4.39082	7.83133	-11.5962	5.09245e-19	3.14192e-17
Ahnak2	-4.38987	6.81073	-10.724	2.28115e-17	1.12933e-15
Slc45a2	-4.37863	6.031	-15.9514	1.06118e-26	2.02798e-24
Fmod	-4.37821	5.4841	-16.5317	1.20326e-27	2.5842e-25
Tgfbi	-4.37798	5.64126	-14.5451	2.47877e-24	3.23107e-22
Atp1b3	-4.37447	8.97406	-18.9387	2.24727e-31	9.38466e-29
Tmem56	-4.37135	4.19438	-14.8056	8.85535e-25	1.2321e-22
Tnfrsf1a	-4.37071	7.73286	-18.2338	2.58284e-30	8.6932e-28
Trip6	-4.37068	6.78246	-13.6672	8.4731e-23	9.01286e-21
Sh3bp5	-4.37064	6.45446	-12.2368	3.27556e-20	2.34867e-18
Thbs4	-4.36892	6.27116	-13.6817	7.98786e-23	8.53698e-21
Wls	-4.36779	5.37739	-13.8862	3.47895e-23	3.8934e-21
Vwf	-4.36678	5.7029	-10.2503	1.8484e-16	8.22138e-15
Shisa3	-4.36524	4.05186	-19.8339	1.0989e-32	5.9002e-30
Car14	-4.36424	8.82534	-12.3632	1.91609e-20	1.42603e-18
Maf	-4.36347	6.44697	-12.5418	9.01212e-21	6.98377e-19
Hnmt	-4.3623	5.92261	-8.91907	7.10056e-14	2.27768e-12
Spg21	-4.35839	7.99757	-10.5161	5.70243e-17	2.69586e-15
Lhfpl2	-4.35477	7.40636	-12.2124	3.63347e-20	2.59704e-18
Tmem56	-4.35474	4.24773	-15.5954	4.12074e-26	7.23149e-24
Atrnl1	-4.35174	8.42968	-12.5729	7.90424e-21	6.19981e-19
Adssl1	-4.34938	6.30693	-13.1417	7.34796e-22	6.80493e-20
Itgb2	-4.34406	4.9973	-21.6801	2.88301e-35	2.4079e-32
Plpp1	-4.34155	7.38309	-16.4921	1.39391e-27	2.9377e-25
Nrp2	-4.34112	5.30111	-16.3776	2.13598e-27	4.41903e-25
Cdr2	-4.33942	8.72304	-5.55593	1.80731e-07	2.16612e-06
	-4.33867	7.00961	-13.4365	2.17819e-22	2.17823e-20
Trpm1	-4.33866	5.90698	-10.0891	3.78245e-16	1.62006e-14
Slc16a9	-4.33724	6.44464	-12.1282	5.19813e-20	3.64039e-18
Mtap	-4.33443	6.60394	-12.7363	3.97904e-21	3.28897e-19
Kcna2	-4.33313	6.89012	-12.1175	5.44011e-20	3.79806e-18
Slc13a3	-4.32843	6.37373	-13.0528	1.06227e-21	9.50582e-20
Adh1	-4.32298	5.75257	-10.9935	6.99308e-18	3.65887e-16
Itpr1	-4.32268	7.55729	-11.628	4.43799e-19	2.74565e-17
Ucp2	-4.32213	6.50434	-18.1357	3.6447e-30	1.18259e-27
	-4.31547	6.94837	-12.2586	2.98484e-20	2.15736e-18
Fam107a	-4.31427	6.54607	-9.786	1.45922e-15	5.81379e-14
	-4.30944	7.52036	-11.5322	6.7125e-19	4.04733e-17
Triobp	-4.30693	6.56604	-7.52861	3.62224e-11	8.02785e-10
Cthrc1	-4.30386	6.49874	-10.2663	1.72196e-16	7.70459e-15
Ctsh	-4.30198	6.52442	-9.39809	8.27208e-15	2.99662e-13
Tuba4a	-4.29972	9.58258	-8.24193	1.48866e-12	4.04457e-11
Matn2	-4.29924	4.6295	-12.9662	1.52277e-21	1.34138e-19
Cryz	-4.29909	8.41499	-11.7928	2.18373e-19	1.40661e-17
Mal	-4.29535	5.34908	-8.70025	1.89842e-13	5.78908e-12
Ctsd	-4.2948	9.46639	-11.6302	4.39694e-19	2.72437e-17
Cdh19	-4.29186	4.88761	-11.191	2.95207e-18	1.63564e-16
Gyg	-4.29083	8.81397	-11.8232	1.91564e-19	1.23778e-17
Ociad2	-4.28816	7.09054	-17.3852	5.285e-29	1.34666e-26
Col5a2	-4.28786	6.35124	-10.8388	1.37755e-17	6.97296e-16
Gpx4	-4.28656	10.3142	-6.10288	1.83351e-08	2.60041e-07
	-4.28626	8.91822	-13.8886	3.44523e-23	3.86526e-21
Sostdc1	-4.28526	6.30948	-12.2724	2.8158e-20	2.04172e-18
Glmp	-4.28216	7.5798	-9.31667	1.19159e-14	4.21504e-13
Anxa3	-4.27512	6.22146	-13.0909	9.07111e-22	8.27504e-20
Olfml3	-4.27313	6.24705	-18.3556	1.68668e-30	5.80694e-28
Klhl5	-4.26952	7.19082	-16.0889	6.31088e-27	1.23215e-24
Cbr3	-4.2686	6.27192	-17.7279	1.5454e-29	4.43942e-27
Gpx3	-4.26709	7.98723	-11.103	4.33385e-18	2.33247e-16
Fmod	-4.26395	6.68306	-9.6136	3.15242e-15	1.21085e-13
Degs1	-4.26267	9.26618	-9.74514	1.75129e-15	6.91034e-14
Samd9l	-4.25575	5.69804	-12.4252	1.47362e-20	1.117e-18
E2f5	-4.2548	6.78283	-7.33636	8.51389e-11	1.7762e-09
Oat	-4.25205	9.23342	-10.6535	3.11071e-17	1.51508e-15
Elk3	-4.25185	5.92847	-15.0526	3.36414e-25	5.00747e-23
Laptm5	-4.24669	6.57072	-7.53518	3.51777e-11	7.82321e-10
Zfand2a	-4.24492	7.4161	-8.48935	4.89879e-13	1.4245e-11
Samd4	-4.24406	6.4501	-13.2055	5.642e-22	5.26832e-20
Sfrp1	-4.24253	4.4446	-10.6959	2.58124e-17	1.26677e-15
Hspb1	-4.24105	7.2777	-11.0208	6.2045e-18	3.27286e-16
Adgrf5	-4.23924	5.91116	-10.2967	1.50506e-16	6.80156e-15
Pygl	-4.23805	6.2498	-12.3016	2.48743e-20	1.82415e-18
Mlph	-4.23599	5.19135	-13.2785	4.17439e-22	4.00573e-20
Id2	-4.23589	7.76219	-12.1819	4.13665e-20	2.92884e-18
Pgap2	-4.23359	7.14238	-10.1293	3.16355e-16	1.36405e-14
Synpo	-4.22886	5.40752	-15.2768	1.40698e-25	2.27441e-23
Col11a1	-4.22488	5.68314	-11.5782	5.50376e-19	3.38182e-17
S100b	-4.21954	5.79748	-10.7201	2.32092e-17	1.14776e-15
Prelp	-4.2189	7.17464	-20.3178	2.233e-33	1.30793e-30
Atp1a1	-4.21873	8.65603	-6.74837	1.13434e-09	1.98141e-08
Mmp2	-4.21451	7.25773	-12.0801	6.38233e-20	4.41487e-18
Fgl2	-4.21362	4.40015	-13.2613	4.48076e-22	4.2815e-20
Zfyve21	-4.21308	7.73916	-11.5573	6.02332e-19	3.65623e-17
Vcam1	-4.20677	6.24982	-7.70499	1.64945e-11	3.87458e-10
Slc48a1	-4.2025	7.97394	-11.796	2.15309e-19	1.38922e-17
Ggta1	-4.20009	4.53303	-25.0658	1.29925e-39	2.66351e-36
Tns3	-4.19757	9.0797	-10.5919	4.08087e-17	1.97692e-15
Rdh10	-4.19708	9.23486	-10.2135	2.17692e-16	9.56934e-15
Sptbn1	-4.19689	8.51612	-10.0035	5.53382e-16	2.31307e-14
Phgdh	-4.19177	7.74052	-9.87305	9.8965e-16	4.01748e-14
Atp1a1	-4.18876	7.961	-7.27841	1.10081e-10	2.26804e-09
Emcn	-4.18829	5.62839	-13.3665	2.90393e-22	2.83485e-20
Gpr146	-4.18661	6.36313	-14.1201	1.35389e-23	1.59015e-21
Abcc4	-4.18453	6.11963	-11.2817	1.98884e-18	1.13377e-16
Sgk1	-4.18322	9.87927	-4.35922	1.94994e-05	0.000158059
Enpp5	-4.18045	7.63701	-6.46645	3.85991e-09	6.1667e-08
Grn	-4.17828	7.45898	-13.6556	8.88232e-23	9.38177e-21
Ccnd2	-4.17714	5.42811	-11.2428	2.3559e-18	1.32983e-16
Gdf10	-4.17597	6.18131	-14.4655	3.40008e-24	4.33184e-22
Prpf40a	-4.16617	6.00925	-7.25442	1.22425e-10	2.50181e-09
Abi3bp	-4.16567	4.28081	-12.6576	5.53496e-21	4.45772e-19
Col1a2	-4.16565	5.80443	-9.27042	1.4662e-14	5.12615e-13
Tnfaip2	-4.164	5.60519	-8.40567	7.13478e-13	2.03148e-11
Ak3	-4.16272	8.38036	-12.8941	2.0567e-21	1.76684e-19
Serpinb9	-4.16266	5.6638	-14.8625	7.08228e-25	1.00446e-22
Fads3	-4.16261	7.0999	-17.6694	1.90422e-29	5.36763e-27
Ctsa	-4.16115	8.24378	-8.01213	4.17354e-12	1.07315e-10
Trpm3	-4.16032	7.0091	-7.61515	2.46302e-11	5.62738e-10
Rbms2	-4.15915	6.2816	-16.6642	7.36166e-28	1.64365e-25
Itgb5	-4.15859	7.26561	-9.15702	2.43878e-14	8.3075e-13
Lta4h	-4.15709	8.11321	-9.96436	6.58828e-16	2.72854e-14
Dpp7	-4.15705	6.92698	-11.0673	5.06462e-18	2.69999e-16
Cldn5	-4.15584	7.0709	-12.426	1.46871e-20	1.11516e-18
Foxp2	-4.15487	5.08426	-12.6111	6.72959e-21	5.32475e-19
H2-Ab1	-4.1521	5.87187	-13.4044	2.48517e-22	2.46338e-20
Igf1	-4.14912	7.15312	-9.1154	2.93982e-14	9.86523e-13
Polr1d	-4.14487	7.32937	-5.80784	6.3587e-08	8.23854e-07
	-4.13852	8.45285	-10.911	1.00346e-17	5.15456e-16
Nid2	-4.13761	5.19846	-14.7209	1.23649e-24	1.67468e-22
Gnai2	-4.13681	8.69305	-8.83925	1.01639e-13	3.19667e-12
S100a16	-4.13402	7.74437	-12.5685	8.05292e-21	6.30547e-19
Tes	-4.13303	6.8785	-14.3753	4.87167e-24	6.05282e-22
Tmem64	-4.1313	6.62252	-10.8416	1.36058e-17	6.89477e-16
Arhgdib	-4.1288	6.27711	-15.4257	7.91307e-26	1.3256e-23
Tgm2	-4.12861	5.98447	-13.5309	1.47907e-22	1.49905e-20
Ermap	-4.12746	5.77055	-14.5058	2.89759e-24	3.74454e-22
Creg1	-4.12702	7.43003	-14.4357	3.82864e-24	4.85043e-22
Aqp1	-4.12698	7.39971	-5.27351	5.70586e-07	6.25523e-06
Txnip	-4.12681	8.06426	-8.4431	6.03033e-13	1.73453e-11
Cpxm2	-4.12513	6.15364	-17.8424	1.02822e-29	3.09158e-27
Nfix	-4.12339	8.24807	-10.0244	5.04234e-16	2.11745e-14
Col9a3	-4.12224	7.08594	-11.4993	7.73847e-19	4.64112e-17
Emp3	-4.12029	6.0617	-15.8699	1.4457e-26	2.68324e-24
Capn6	-4.11763	5.73135	-16.4796	1.4605e-27	3.04953e-25
Bhlhe40	-4.11697	7.53271	-10.2953	1.51435e-16	6.83669e-15
Ugp2	-4.11572	7.97411	-10.5604	4.68844e-17	2.24951e-15
	-4.1156	6.70489	-8.68079	2.07194e-13	6.29269e-12
Psap	-4.11377	9.98794	-8.68435	2.03907e-13	6.19703e-12
Chpt1	-4.1108	5.11404	-9.47877	5.76337e-15	2.13235e-13
Ctso	-4.10741	7.17064	-12.938	1.71304e-21	1.4915e-19
Pde4dip	-4.10492	5.99918	-10.5558	4.78595e-17	2.29385e-15
Rtp4	-4.1048	5.58862	-10.451	7.60365e-17	3.53903e-15
St3gal6	-4.10198	6.56195	-10.6921	2.62421e-17	1.28646e-15
Tns1	-4.10117	5.67555	-11.651	4.01974e-19	2.50753e-17
Thbs2	-4.10096	4.25522	-29.9927	3.51975e-45	2.26778e-41
Bace2	-4.09946	5.00518	-17.656	1.99789e-29	5.5967e-27
Ddc	-4.09897	5.36037	-14.6413	1.69329e-24	2.25944e-22
Taok1	-4.09892	4.69777	-15.4372	7.56958e-26	1.27386e-23
Itm2b	-4.09792	10.5012	-8.26519	1.34099e-12	3.67213e-11
Slc9a3r1	-4.09666	8.01583	-8.32074	1.04495e-12	2.90556e-11
Stx4a	-4.09583	6.63873	-16.2171	3.89601e-27	7.80951e-25
Ntn1	-4.09477	5.25221	-21.9179	1.37662e-35	1.26708e-32
Cald1	-4.09082	7.48741	-11.6876	3.43364e-19	2.17196e-17
Iqgap2	-4.08906	5.40327	-11.6882	3.42422e-19	2.16904e-17
Cyba	-4.08878	6.7093	-15.1571	2.23886e-25	3.49395e-23
Vit	-4.088	5.99714	-13.4719	1.8834e-22	1.88763e-20
Tgfb1i1	-4.08778	6.49676	-11.9894	9.40043e-20	6.32789e-18
Angpt1	-4.08597	5.52479	-9.1956	2.05104e-14	7.056e-13
Slc9a3r1	-4.085	8.51766	-7.68822	1.77778e-11	4.15439e-10
Pdlim5	-4.08345	8.10664	-11.9482	1.12137e-19	7.44842e-18
Reck	-4.0792	7.92275	-10.8963	1.07019e-17	5.4662e-16
Scand1	-4.07822	7.73509	-6.17438	1.35245e-08	1.96955e-07
Cd151	-4.07573	6.47995	-14.1667	1.12236e-23	1.33209e-21
Xbp1	-4.07205	8.54462	-7.18078	1.69587e-10	3.39935e-09
Igfbp4	-4.06733	8.016	-12.3179	2.32133e-20	1.71069e-18
Tspyl3	-4.066	6.46818	-11.0567	5.30496e-18	2.82478e-16
Adamtsl4	-4.06025	5.24556	-13.0113	1.26249e-21	1.11865e-19
Zic1	-4.05948	5.7359	-7.21559	1.45387e-10	2.94436e-09
Tmem140	-4.05756	4.96587	-17.4799	3.75664e-29	9.79354e-27
Sox18	-4.05415	5.55842	-12.9069	1.9501e-21	1.68167e-19
Dbp	-4.0532	7.76027	-8.2214	1.63239e-12	4.42176e-11
Ptpn13	-4.05204	6.12658	-11.5492	6.23711e-19	3.77078e-17
Ptprb	-4.04791	5.9591	-9.94774	7.09437e-16	2.93275e-14
Sfrp1	-4.04733	7.06306	-14.4707	3.33134e-24	4.25629e-22
Fgf1	-4.04585	6.72095	-6.72038	1.28174e-09	2.2174e-08
Cebpd	-4.04556	6.39542	-9.76975	1.56906e-15	6.2294e-14
Fuca1	-4.04351	8.20501	-7.86361	8.11661e-12	1.99492e-10
Aldh3a1	-4.04275	4.88957	-7.34508	8.19076e-11	1.7166e-09
Endod1	-4.03907	6.42718	-8.84408	9.94554e-14	3.13017e-12
Sdcbp	-4.03495	7.25735	-9.5582	4.0389e-15	1.53332e-13
Itm2a	-4.0349	8.6247	-10.0646	4.21753e-16	1.79332e-14
Lrmda	-4.03353	3.83607	-11.5533	6.12704e-19	3.71419e-17
Lasp1	-4.03224	8.42168	-8.37539	8.17459e-13	2.31294e-11
Scd1	-4.03169	6.82748	-10.2983	1.49466e-16	6.76812e-15
Cavin3	-4.03155	5.97784	-13.548	1.37916e-22	1.4041e-20
Fmod	-4.02901	6.53033	-9.35783	9.90813e-15	3.54375e-13
Elovl7	-4.02889	5.1253	-11.1048	4.29926e-18	2.31939e-16
Atp1a2	-4.02885	5.41438	-8.52503	4.1729e-13	1.2213e-11
Ctsk	-4.02684	5.87443	-18.4421	1.24733e-30	4.53676e-28
Mmrn2	-4.02608	5.93545	-12.3436	2.08157e-20	1.54061e-18
Elovl1	-4.02602	7.75185	-17.7814	1.2773e-29	3.78998e-27
Ctsb	-4.02426	7.11632	-11.1932	2.92401e-18	1.62408e-16
Rhob	-4.02346	8.31615	-7.9443	5.6558e-12	1.42584e-10
Nbl1	-4.02296	6.4324	-15.0422	3.50322e-25	5.18028e-23
Col8a1	-4.01774	6.70417	-12.6802	5.03562e-21	4.08474e-19
Ndrg2	-4.01506	8.1243	-13.86	3.86972e-23	4.29872e-21
Ninj1	-4.01454	7.90138	-12.6717	5.21695e-21	4.22423e-19
Ak3	-4.01398	7.08759	-10.5105	5.84564e-17	2.75778e-15
S100a16	-4.01298	7.66173	-9.82576	1.22201e-15	4.91649e-14
Slc16a9	-4.01196	5.20728	-13.5676	1.27243e-22	1.30724e-20
Lrig3	-4.01196	4.74786	-17.5198	3.25515e-29	8.58542e-27
0610012G03Rik	-4.0116	8.77703	-8.24381	1.47613e-12	4.01537e-11
F2r	-4.01134	6.9268	-8.48594	4.97445e-13	1.44464e-11
Phldb2	-4.00677	6.45798	-11.1962	2.88592e-18	1.60887e-16
Il18	-4.0044	7.11108	-8.45794	5.64142e-13	1.6289e-11
Aldh2	-4.00149	4.58379	-14.726	1.21195e-24	1.64639e-22
Bace2	-4.00083	5.18398	-12.4845	1.14721e-20	8.79938e-19
Acad11	-4.00038	7.38308	-8.47818	5.15104e-13	1.49112e-11
Slc45a2	-4.00021	6.39917	-15.9054	1.2635e-26	2.37437e-24
Chad	-3.9991	5.22016	-14.7894	9.43871e-25	1.30182e-22
Ly6e	-3.99447	7.35629	-6.90818	5.63555e-10	1.03234e-08
Tuft1	-3.99217	7.05306	-14.4038	4.34815e-24	5.44738e-22
Macrod1	-3.99156	6.91737	-13.3274	3.41212e-22	3.30236e-20
Pcolce2	-3.99112	6.16356	-7.39068	6.68962e-11	1.42248e-09
Mmp14	-3.99029	7.02814	-9.0151	4.61238e-14	1.51289e-12
Aspn	-3.98588	4.03482	-15.0866	2.94601e-25	4.45866e-23
Rhoq	-3.98575	8.5357	-9.6336	2.88276e-15	1.11219e-13
Sdc4	-3.98379	7.17383	-6.77953	9.89966e-10	1.74818e-08
Ccdc141	-3.98359	5.97445	-8.31122	1.0906e-12	3.02503e-11
Klhl30	-3.9827	4.50188	-19.4442	4.0425e-32	1.91916e-29
Tmcc3	-3.98139	8.32879	-9.43079	7.14479e-15	2.60288e-13
F11r	-3.9792	5.88769	-15.7745	2.0786e-26	3.81085e-24
Usp18	-3.97876	4.95481	-13.088	9.17973e-22	8.33028e-20
Clec4n	-3.97813	4.61289	-18.0635	4.70026e-30	1.48242e-27
Cald1	-3.97705	7.18209	-10.0331	4.8507e-16	2.03888e-14
Smad6	-3.97603	5.28875	-9.86322	1.03397e-15	4.18608e-14
Fam129a	-3.97263	6.04953	-9.05264	3.89678e-14	1.28471e-12
Snai2	-3.97175	5.33164	-11.2495	2.28866e-18	1.29494e-16
	-3.96783	8.61284	-7.74948	1.35219e-11	3.21436e-10
Xaf1	-3.96688	5.46442	-14.4587	3.49317e-24	4.4379e-22
Shisa5	-3.96677	8.35276	-9.49345	5.39671e-15	2.00327e-13
Prkcq	-3.96591	6.80448	-14.1167	1.37241e-23	1.60771e-21
Sema3b	-3.96415	6.10795	-12.0254	8.0596e-20	5.50752e-18
Cavin2	-3.96295	4.89118	-11.5925	5.17273e-19	3.18709e-17
Stx6	-3.96198	7.94468	-6.41411	4.83817e-09	7.6216e-08
Cast	-3.9613	5.85339	-10.8314	1.42287e-17	7.19426e-16
Uap1l1	-3.9586	6.40229	-19.9286	8.03006e-33	4.36342e-30
Pdgfra	-3.95137	7.85985	-13.9958	2.23404e-23	2.56381e-21
Tmem204	-3.94984	5.65049	-15.1049	2.74315e-25	4.17969e-23
Hfe	-3.94936	6.80753	-9.10229	3.11797e-14	1.04243e-12
Snhg18	-3.94557	6.8125	-14.598	2.01003e-24	2.64298e-22
Bsg	-3.94497	9.988	-5.96443	3.29483e-08	4.48943e-07
Gjb6	-3.94453	4.64132	-12.618	6.53831e-21	5.19162e-19
Gstm2	-3.94416	4.87132	-13.6101	1.06971e-22	1.11678e-20
Ankrd44	-3.94256	7.34452	-11.1455	3.60029e-18	1.96582e-16
Mmp12	-3.94166	4.21203	-20.7488	5.51949e-34	3.71544e-31
Cgrrf1	-3.94115	7.67926	-9.67474	2.39844e-15	9.32519e-14
Inmt	-3.94085	5.37585	-22.5185	2.18223e-36	2.46052e-33
Inpp5k	-3.93903	8.90866	-10.8498	1.31262e-17	6.65924e-16
Bicc1	-3.93773	6.01991	-15.9035	1.27261e-26	2.38157e-24
Il2rg	-3.93564	4.24204	-12.2941	2.56787e-20	1.874e-18
St6gal1	-3.93528	7.60995	-7.86928	7.91321e-12	1.94917e-10
Il33	-3.93321	6.84774	-5.76774	7.51754e-08	9.61294e-07
Fam46c	-3.93089	5.96871	-10.3525	1.1755e-16	5.37145e-15
Fbln1	-3.92577	6.80003	-9.20504	1.96597e-14	6.78402e-13
Cd44	-3.92531	6.48878	-8.93707	6.54893e-14	2.11125e-12
Acot11	-3.92526	6.88106	-10.7878	1.72307e-17	8.61552e-16
Col6a3	-3.92379	5.45829	-14.0015	2.18287e-23	2.51148e-21
Spry1	-3.9194	6.79345	-12.9312	1.76168e-21	1.5309e-19
Col4a4	-3.91827	6.14472	-10.2213	2.10294e-16	9.2856e-15
Col9a3	-3.91793	6.49307	-7.34032	8.3656e-11	1.74917e-09
Ech1	-3.91767	8.16191	-10.3559	1.15775e-16	5.30109e-15
Mapre1	-3.91754	7.86929	-7.95703	5.3423e-12	1.34982e-10
Klf2	-3.91725	6.25424	-15.8318	1.67082e-26	3.07573e-24
Id4	-3.91575	7.96809	-11.1121	4.16447e-18	2.24936e-16
Pdlim4	-3.9085	6.20639	-16.9542	2.53227e-28	5.97947e-26
Aldh1a1	-3.9083	8.36842	-9.24006	1.68015e-14	5.83345e-13
C1qbp	-3.90323	9.96463	-7.09711	2.45395e-10	4.79946e-09
Dnase1l1	-3.9015	5.97324	-24.2704	1.23856e-38	1.99501e-35
Gng11	-3.90092	7.2134	-13.3373	3.27543e-22	3.18373e-20
Dclk1	-3.8981	6.95881	-7.96604	5.13097e-12	1.30153e-10
Dap	-3.89501	8.14182	-12.2597	2.97127e-20	2.151e-18
Postn	-3.88714	6.07399	-9.93904	7.37485e-16	3.03756e-14
Dkk2	-3.88531	4.44905	-21.8681	1.60638e-35	1.42058e-32
Rnf13	-3.88506	7.01966	-7.36341	7.55052e-11	1.59278e-09
Cyp39a1	-3.88349	5.65754	-9.13295	2.71703e-14	9.17222e-13
Ctsb	-3.88303	9.05013	-7.14489	1.98733e-10	3.9398e-09
Plac8	-3.88188	5.28674	-12.961	1.55629e-21	1.36557e-19
Grasp	-3.8787	6.70767	-7.88431	7.39867e-12	1.83446e-10
Elovl7	-3.87771	5.83597	-9.94207	7.27578e-16	3.00224e-14
Olfml1	-3.87745	5.16354	-17.6414	2.10526e-29	5.86107e-27
Cmtm3	-3.87534	5.51787	-11.0091	6.53227e-18	3.43371e-16
Col6a2	-3.87469	6.95286	-16.7315	5.74197e-28	1.30792e-25
Slc16a8	-3.87385	7.59679	-11.2088	2.73203e-18	1.52686e-16
Rab38	-3.87326	6.15284	-11.2784	2.0179e-18	1.14766e-16
Icam1	-3.87133	5.25671	-16.1842	4.40926e-27	8.79921e-25
Atp6v0e	-3.87014	8.47719	-10.9146	9.87721e-18	5.0795e-16
Rdh10	-3.8691	9.63792	-11.562	5.90253e-19	3.59258e-17
Gli2	-3.86579	6.15736	-7.75666	1.30946e-11	3.11897e-10
	-3.86118	4.50472	-10.2215	2.10057e-16	9.2856e-15
Syngr2	-3.86095	6.73353	-11.3977	1.20194e-18	7.07687e-17
Slc15a2	-3.86007	6.70875	-7.62809	2.32494e-11	5.33623e-10
P2ry14	-3.85757	4.87019	-14.1461	1.21912e-23	1.44314e-21
Slc48a1	-3.85618	7.60265	-8.32975	1.00347e-12	2.79886e-11
Tc2n	-3.85614	4.0036	-15.2543	1.53507e-25	2.46382e-23
Tmem47	-3.85474	6.07155	-9.91989	8.03156e-16	3.29301e-14
Abat	-3.85258	8.06281	-13.0871	9.21316e-22	8.33477e-20
Psme1	-3.85147	7.76633	-7.72942	1.47898e-11	3.49233e-10
Slc20a2	-3.85139	8.03717	-12.7744	3.39163e-21	2.82747e-19
Plxnb2	-3.85066	7.8336	-6.11274	1.75824e-08	2.50469e-07
Il17re	-3.85014	6.74668	-14.9053	5.98681e-25	8.59908e-23
Axl	-3.8499	6.25331	-14.0565	1.74882e-23	2.02759e-21
Fam129a	-3.84808	5.79845	-10.5453	5.01213e-17	2.39716e-15
Tkt	-3.84801	10.316	-8.7241	1.70544e-13	5.23602e-12
	-3.84486	5.06968	-11.0437	5.61384e-18	2.9787e-16
Fuca2	-3.84429	6.63291	-11.0816	4.75864e-18	2.54892e-16
Glul	-3.8437	8.41947	-9.18026	2.1972e-14	7.52437e-13
Mitf	-3.84288	7.86291	-7.40531	6.26866e-11	1.33928e-09
Cd99	-3.84122	6.91157	-7.51015	3.93253e-11	8.65177e-10
Rapgef3	-3.83996	5.09358	-18.0694	4.60439e-30	1.46241e-27
Slc25a39	-3.83994	9.67342	-6.56857	2.48075e-09	4.08336e-08
Actb	-3.83841	11.255	-6.73839	1.18487e-09	2.06168e-08
Man2b1	-3.83755	7.96655	-10.0061	5.47043e-16	2.2887e-14
Pla2g4a	-3.83701	5.46016	-11.7395	2.74532e-19	1.74635e-17
Smim14	-3.83685	8.54419	-10.059	4.32301e-16	1.83417e-14
Gns	-3.83595	8.91297	-10.4023	9.42723e-17	4.34769e-15
Rapgef4	-3.83543	6.75035	-8.65506	2.32599e-13	7.01234e-12
Rela	-3.83331	7.41459	-9.26808	1.48169e-14	5.17628e-13
Gstt3	-3.83035	4.62288	-22.0349	9.58789e-36	9.2005e-33
Galm	-3.83031	6.07831	-14.4889	3.09816e-24	3.9777e-22
Hps1	-3.82968	6.49414	-8.12498	2.5161e-12	6.64785e-11
Nipa1	-3.82654	6.78839	-15.3698	9.81731e-26	1.61595e-23
Csad	-3.82572	7.07222	-12.2876	2.63993e-20	1.92348e-18
Aldh2	-3.82562	4.66496	-11.9492	1.11634e-19	7.42597e-18
Mdk	-3.82506	7.81971	-5.59579	1.53371e-07	1.86196e-06
Parp3	-3.82214	5.69505	-13.9288	2.92811e-23	3.31811e-21
Ppic	-3.82195	6.60084	-6.66847	1.60708e-09	2.73824e-08
Vsir	-3.82097	4.92807	-18.2755	2.23183e-30	7.59308e-28
Slc9a3r2	-3.82071	6.18277	-16.1235	5.53938e-27	1.09575e-24
Igfbp2	-3.81837	7.5251	-7.17707	1.72385e-10	3.44931e-09
Rhoc	-3.81774	8.00673	-12.2524	3.06501e-20	2.2047e-18
Zfp185	-3.8175	5.54402	-12.1994	3.83869e-20	2.72644e-18
Zfand3	-3.81647	8.16042	-7.82965	9.44863e-12	2.30223e-10
Gimap4	-3.81591	4.90271	-14.0909	1.52248e-23	1.76972e-21
Abhd17a	-3.81197	8.08135	-5.01952	1.57008e-06	1.57746e-05
Tek	-3.81171	5.87565	-10.2585	1.78261e-16	7.95228e-15
Car8	-3.80861	7.62333	-5.43379	2.98017e-07	3.44247e-06
Megf9	-3.80861	5.396	-8.41924	6.71288e-13	1.9174e-11
Ddit4l	-3.80599	6.02935	-17.3317	6.41203e-29	1.60661e-26
Nov	-3.80575	5.35048	-13.6626	8.63356e-23	9.16193e-21
Maob	-3.80369	5.15202	-11.9895	9.39737e-20	6.32789e-18
Phgdh	-3.80302	7.78374	-10.3465	1.20694e-16	5.49287e-15
Myh1	-3.79862	4.84584	-5.22575	6.91352e-07	7.46485e-06
Itm2c	-3.79607	9.37323	-11.1692	3.24619e-18	1.78762e-16
Slc12a2	-3.79532	6.61744	-12.7361	3.98168e-21	3.28897e-19
BC028528	-3.79389	5.23476	-17.8996	8.3914e-30	2.57456e-27
Alox5ap	-3.79271	6.54375	-8.63969	2.49237e-13	7.49388e-12
	-3.79131	6.93994	-7.15214	1.92469e-10	3.82402e-09
Tns1	-3.79007	6.58281	-12.7543	3.69068e-21	3.07109e-19
Npr3	-3.78947	6.05155	-10.1256	3.21607e-16	1.38537e-14
Crip2	-3.78083	7.55652	-8.52855	4.10753e-13	1.20373e-11
Rab31	-3.77866	6.70112	-11.8277	1.87967e-19	1.21628e-17
Pdlim2	-3.77639	5.1621	-15.1305	2.48344e-25	3.80971e-23
Ifitm1	-3.77494	6.97709	-11.1958	2.89047e-18	1.60942e-16
Lxn	-3.77483	7.0819	-11.1887	2.98147e-18	1.64991e-16
Tubb2a	-3.7732	9.57365	-6.54791	2.71325e-09	4.42889e-08
	-3.77315	4.4855	-18.9706	2.01511e-31	8.5739e-29
Dusp4	-3.77213	8.03091	-12.3902	1.70875e-20	1.28017e-18
Lrp1	-3.77212	7.50115	-12.013	8.49748e-20	5.7892e-18
Rapgef3	-3.7719	5.54781	-18.6098	6.96952e-31	2.6866e-28
Tmem64	-3.77042	7.03894	-10.7091	2.43584e-17	1.19933e-15
Chac2	-3.76868	6.91264	-9.22507	1.79701e-14	6.2248e-13
Igf1	-3.76625	5.99667	-9.27903	1.41068e-14	4.9435e-13
Timp2	-3.76571	8.90222	-12.8512	2.46007e-21	2.09757e-19
Gstt2	-3.7604	5.91159	-15.6388	3.48934e-26	6.17147e-24
Rras	-3.7593	6.87886	-16.1156	5.70804e-27	1.12418e-24
Nucb1	-3.7583	7.48119	-7.87396	7.74932e-12	1.91097e-10
Tgfbi	-3.75638	5.45352	-10.8631	1.23798e-17	6.28765e-16
Bdh2	-3.7555	6.42323	-16.0455	7.435e-27	1.43302e-24
Ccdc3	-3.75481	5.44527	-17.9262	7.6378e-30	2.37567e-27
Sorl1	-3.75478	7.14569	-9.16021	2.40412e-14	8.19563e-13
Slc12a4	-3.75364	5.91384	-16.1288	5.43036e-27	1.07892e-24
Sox6	-3.75235	5.52118	-11.9941	9.21231e-20	6.23467e-18
Fmod	-3.74895	6.73981	-6.95061	4.67742e-10	8.71001e-09
Psap	-3.74772	8.5876	-5.71031	9.54744e-08	1.20078e-06
Tmem268	-3.74631	6.06508	-8.65698	2.30604e-13	6.95683e-12
Vkorc1	-3.74627	7.79443	-10.0018	5.57745e-16	2.32916e-14
Stat6	-3.7459	6.04814	-17.5669	2.74861e-29	7.46777e-27
Serp1	-3.74504	8.6365	-9.49607	5.33383e-15	1.98156e-13
Folr1	-3.74456	6.73675	-9.42544	7.31814e-15	2.66174e-13
	-3.74431	6.36105	-11.9962	9.13265e-20	6.20319e-18
Ctla2a	-3.74413	5.24163	-11.6581	3.89765e-19	2.44489e-17
Sparcl1	-3.73767	8.44883	-5.77235	7.37443e-08	9.44333e-07
Fermt2	-3.73682	8.29828	-10.713	2.39422e-17	1.18013e-15
Emp2	-3.73655	6.66331	-18.2745	2.23915e-30	7.59308e-28
Piezo1	-3.7363	6.68718	-12.7525	3.71853e-21	3.08857e-19
Taldo1	-3.73092	9.25122	-7.88993	7.21486e-12	1.79085e-10
Actb	-3.72993	9.97975	-4.73236	4.79711e-06	4.37787e-05
Epdr1	-3.72897	4.78384	-13.2757	4.22179e-22	4.04261e-20
Nid1	-3.72663	6.23724	-8.73075	1.65519e-13	5.08868e-12
Abhd5	-3.72445	5.7733	-14.805	8.87859e-25	1.2321e-22
Lynx1	-3.72422	7.67971	-6.88832	6.14852e-10	1.11997e-08
Tspan6	-3.71805	7.71011	-8.65383	2.33896e-13	7.04202e-12
Ndufa3	-3.71568	9.85763	-6.78148	9.81572e-10	1.73471e-08
Tes	-3.71538	6.18398	-12.2164	3.57209e-20	2.55722e-18
Ccnd3	-3.71323	7.21408	-10.2032	2.27883e-16	9.95904e-15
Uqcr11	-3.71302	9.00538	-6.88218	6.31632e-10	1.14914e-08
Ppfibp2	-3.71149	5.40886	-21.2219	1.21794e-34	9.15503e-32
Slc25a30	-3.71147	5.70988	-9.15596	2.4504e-14	8.34081e-13
Fam213a	-3.70964	9.0333	-10.4594	7.32667e-17	3.42071e-15
Itgb5	-3.70896	8.15638	-8.098	2.8399e-12	7.46835e-11
Ampd3	-3.70852	6.2898	-9.53748	4.43125e-15	1.66962e-13
Dsp	-3.70803	5.34739	-7.66347	1.9854e-11	4.6109e-10
Fam102b	-3.70767	6.56925	-11.3859	1.26499e-18	7.41904e-17
Pdk1	-3.70652	6.86623	-10.1749	2.58287e-16	1.12225e-14
Smoc1	-3.70509	7.43873	-14.3801	4.7793e-24	5.95445e-22
Fndc3b	-3.70314	8.03459	-12.3975	1.6567e-20	1.24324e-18
Hspb1	-3.70229	7.02411	-11.4435	9.85743e-19	5.87292e-17
Cd68	-3.70065	5.54984	-13.2196	5.32271e-22	4.99676e-20
Dap	-3.69937	7.17338	-10.2138	2.17357e-16	9.56394e-15
Mettl7a1	-3.69823	6.26979	-14.5701	2.24434e-24	2.93396e-22
A530047J11Rik	-3.69757	4.80148	-11.0182	6.27559e-18	3.30611e-16
Slc1a1	-3.69365	7.50297	-6.60187	2.14696e-09	3.5757e-08
Fech	-3.6934	6.96607	-11.6302	4.39755e-19	2.72437e-17
Pcbd2	-3.69272	7.74662	-10.5754	4.38991e-17	2.11301e-15
Ghr	-3.6914	6.93532	-9.63635	2.84746e-15	1.09951e-13
Wls	-3.69114	5.94873	-8.08742	2.9779e-12	7.80397e-11
Fzd6	-3.69081	7.10345	-13.6511	9.04747e-23	9.53388e-21
Slco2b1	-3.6871	5.31098	-12.1799	4.17123e-20	2.9487e-18
H2-Eb1	-3.68665	5.77852	-12.5339	9.31727e-21	7.19552e-19
Fam13a	-3.68265	5.40492	-14.1885	1.02842e-23	1.23032e-21
S1pr3	-3.67966	8.01035	-8.86746	8.95373e-14	2.83782e-12
Cyp27a1	-3.67919	6.03251	-11.9939	9.22048e-20	6.23467e-18
Pon2	-3.67614	6.71864	-13.7279	6.61721e-23	7.13978e-21
Scpep1	-3.67607	7.54935	-7.33611	8.52316e-11	1.77718e-09
Scd2	-3.67459	6.58216	-7.24989	1.24903e-10	2.54899e-09
Ctf1	-3.67376	6.69558	-13.3715	2.84502e-22	2.78942e-20
Igfbp6	-3.67255	5.96213	-15.5062	5.80472e-26	1.00306e-23
Actb	-3.67233	11.292	-6.05814	2.21691e-08	3.10512e-07
Papss2	-3.67002	5.46555	-9.47251	5.92726e-15	2.1876e-13
Rgs5	-3.66977	6.48481	-7.42698	5.69306e-11	1.22326e-09
Trpm1	-3.66963	6.45996	-6.28634	8.3798e-09	1.26952e-07
Nrp1	-3.6659	7.31922	-8.93149	6.71501e-14	2.1617e-12
Lmcd1	-3.66566	5.20129	-15.7657	2.14953e-26	3.92494e-24
Uqcc2	-3.66335	8.53772	-7.77939	1.183e-11	2.83649e-10
Fndc1	-3.66098	7.01547	-9.3139	1.20644e-14	4.2609e-13
Rrbp1	-3.66057	7.59372	-11.5767	5.53785e-19	3.39352e-17
Hsd3b7	-3.66014	6.10169	-11.3776	1.31148e-18	7.65187e-17
Sox17	-3.66008	5.77615	-7.60965	2.52417e-11	5.75253e-10
Dtnbp1	-3.6598	7.50742	-10.8177	1.51118e-17	7.60667e-16
Rab34	-3.65813	7.6037	-8.40994	6.9993e-13	1.99416e-11
Mpc1	-3.65235	8.50157	-10.1794	2.5317e-16	1.10108e-14
Tmem176b	-3.64152	9.32039	-7.03549	3.21991e-10	6.1665e-09
Edn3	-3.6363	5.96241	-11.3742	1.33117e-18	7.74671e-17
Mrpl58	-3.63572	8.48757	-7.55283	3.25172e-11	7.26739e-10
Cybb	-3.63558	5.25842	-9.76903	1.57405e-15	6.24374e-14
Scarb2	-3.63348	6.97777	-8.56786	3.44226e-13	1.0187e-11
1500015O10Rik	-3.63312	6.11237	-13.1539	6.98433e-22	6.49485e-20
Msn	-3.63258	8.00786	-10.8066	1.58667e-17	7.95998e-16
Tmem9b	-3.63023	7.75867	-7.6118	2.50012e-11	5.70348e-10
Ptpn6	-3.62608	4.48989	-19.135	1.15022e-31	5.0859e-29
Filip1l	-3.6253	5.55075	-10.5406	5.11733e-17	2.43456e-15
	-3.62465	6.73473	-9.25378	1.57986e-14	5.49792e-13
Pde7b	-3.62306	6.88034	-8.82592	1.07914e-13	3.37989e-12
Litaf	-3.62149	7.38357	-11.1607	3.36836e-18	1.84589e-16
Oasl2	-3.62129	5.10734	-12.5436	8.94222e-21	6.94153e-19
Rsph10b	-3.62079	6.5017	-9.94898	7.05551e-16	2.91936e-14
Clic4	-3.62005	8.49564	-7.1428	2.00575e-10	3.97282e-09
Serpinf1	-3.61989	6.47113	-11.7069	3.15917e-19	2.00678e-17
Hopx	-3.61976	8.25611	-8.39718	7.41224e-13	2.10649e-11
Emc10	-3.61692	8.72835	-9.72326	1.93106e-15	7.60637e-14
Serp1	-3.61674	7.55311	-7.61571	2.45696e-11	5.6164e-10
Pip5k1b	-3.61647	7.12375	-13.7084	7.16494e-23	7.67567e-21
Ppt1	-3.61541	7.18638	-9.54484	4.28762e-15	1.61821e-13
Col6a2	-3.61189	6.48932	-13.5844	1.18817e-22	1.23473e-20
Timp2	-3.61085	7.13783	-13.6286	9.91805e-23	1.04269e-20
Ifi47	-3.60871	5.68748	-10.5412	5.10349e-17	2.43055e-15
Vegfc	-3.60686	5.34631	-8.62002	2.72276e-13	8.154e-12
Aebp1	-3.60262	5.62335	-10.7968	1.65605e-17	8.29884e-16
Pon3	-3.60255	4.89605	-15.1641	2.17864e-25	3.41176e-23
Zfand3	-3.60063	7.27479	-6.76869	1.038e-09	1.82434e-08
4931406C07Rik	-3.59985	6.35509	-9.86082	1.0451e-15	4.22737e-14
Myadm	-3.59927	6.41841	-11.3396	1.54666e-18	8.95457e-17
Dhrs1	-3.59778	7.60684	-13.5708	1.25588e-22	1.29318e-20
C1qb	-3.59691	7.02779	-9.23929	1.68592e-14	5.84899e-13
Col18a1	-3.59578	7.01985	-11.4973	7.80893e-19	4.67716e-17
Gas1	-3.59571	9.39181	-7.06218	2.86257e-10	5.53386e-09
Itpkb	-3.59555	6.33771	-14.3502	5.38285e-24	6.61504e-22
Rgs19	-3.59484	5.49806	-12.6634	5.40181e-21	4.36607e-19
Pvalb	-3.5948	7.06414	-5.81584	6.14975e-08	7.98618e-07
Tln1	-3.59474	6.92625	-9.79407	1.40762e-15	5.62313e-14
Sostdc1	-3.59309	6.13248	-11.786	2.24813e-19	1.44229e-17
Fez2	-3.59231	7.7467	-14.9171	5.71659e-25	8.26359e-23
C1ra	-3.59027	5.25987	-17.3632	5.72256e-29	1.44186e-26
Crot	-3.59018	7.628	-7.56814	3.03734e-11	6.81868e-10
Flrt2	-3.58375	7.09567	-11.6363	4.28184e-19	2.65999e-17
Cyth3	-3.58353	8.21707	-13.1369	7.49526e-22	6.92713e-20
	-3.58316	9.70645	-5.64493	1.25199e-07	1.54616e-06
Trim63	-3.57964	4.9536	-10.7825	1.764e-17	8.79095e-16
4930526I15Rik	-3.57932	7.03451	-6.68235	1.51282e-09	2.58739e-08
Sqor	-3.57738	6.36788	-13.1166	8.15335e-22	7.48929e-20
Lypd6	-3.57605	6.82038	-11.1874	2.99897e-18	1.65755e-16
Hpgd	-3.57464	6.28954	-8.29889	1.15269e-12	3.18747e-11
Tcta	-3.5746	8.46455	-8.0349	3.76857e-12	9.75137e-11
Sfrp1	-3.57452	6.07146	-11.1193	4.03556e-18	2.18235e-16
Reep5	-3.57222	8.14749	-9.98047	6.13229e-16	2.54671e-14
Fzd1	-3.57133	7.1916	-14.6214	1.83212e-24	2.42318e-22
Ifit1	-3.57015	5.5691	-7.05213	2.99221e-10	5.76471e-09
Myh4	-3.56856	4.88019	-5.12912	1.01715e-06	1.06363e-05
Zeb2	-3.56653	6.84168	-6.61521	2.02604e-09	3.39437e-08
Lsp1	-3.56647	6.06523	-20.6156	8.48333e-34	5.38883e-31
Rhog	-3.56451	6.14988	-12.6229	6.40531e-21	5.10916e-19
Zc3hav1	-3.56258	6.33886	-9.62647	2.97611e-15	1.14625e-13
Pls3	-3.56241	7.89778	-8.86883	8.89872e-14	2.82635e-12
Mgll	-3.56141	7.60327	-6.9662	4.36764e-10	8.18724e-09
Insig2	-3.55967	7.12962	-7.9838	4.73855e-12	1.20673e-10
Dscr3	-3.55909	7.40363	-11.1399	3.68954e-18	2.00969e-16
Mapk3	-3.55583	7.79749	-7.96361	5.1871e-12	1.31378e-10
Sfrp1	-3.55527	5.45847	-12.8886	2.10489e-21	1.8048e-19
Thbd	-3.55503	5.70624	-9.41424	7.6949e-15	2.79202e-13
Cp	-3.554	7.36421	-8.57821	3.2858e-13	9.74952e-12
Pitx2	-3.55239	5.49	-13.5756	1.23148e-22	1.27388e-20
	-3.55217	10.2444	-11.0309	5.9374e-18	3.14299e-16
Prkar1a	-3.55115	8.74648	-7.69184	1.74922e-11	4.09615e-10
Sec24d	-3.55027	6.98155	-13.2441	4.80991e-22	4.56898e-20
Irgm2	-3.54926	5.78448	-9.27292	1.44985e-14	5.07684e-13
Tnnc2	-3.54867	5.6712	-6.60718	2.09796e-09	3.49798e-08
Lgals9	-3.54833	5.43561	-10.4198	8.72612e-17	4.03648e-15
Dpyd	-3.54816	5.54089	-10.2209	2.10581e-16	9.2856e-15
Nudt19	-3.54552	7.48139	-11.3808	1.29365e-18	7.56744e-17
C1qb	-3.54505	6.383	-5.02407	1.54217e-06	1.55218e-05
Elovl7	-3.5442	6.04634	-9.48889	5.50788e-15	2.04117e-13
Stra6	-3.54332	6.1142	-9.84988	1.09736e-15	4.42685e-14
Rnf152	-3.54167	6.8415	-8.13825	2.37071e-12	6.28211e-11
Zfp503	-3.54141	7.82515	-12.8009	3.03554e-21	2.54946e-19
Tnfaip2	-3.5408	5.67499	-13.9021	3.26247e-23	3.66935e-21
Pqbp1	-3.54066	8.39717	-8.26309	1.35368e-12	3.70239e-11
Itgb5	-3.54048	8.07205	-9.68532	2.28774e-15	8.91015e-14
Tmem45a	-3.54039	5.22893	-14.8019	8.98629e-25	1.24322e-22
Lmna	-3.53901	6.32585	-11.4224	1.07971e-18	6.39894e-17
Kazald1	-3.5381	6.27147	-10.154	2.83455e-16	1.22688e-14
Plpp1	-3.537	7.26278	-12.5632	8.23352e-21	6.42457e-19
Tpm1	-3.53686	7.5792	-8.58711	3.1569e-13	9.3794e-12
Tfpi	-3.53458	4.85985	-9.77318	1.54517e-15	6.13996e-14
Polr2f	-3.53424	8.03912	-7.37848	7.06195e-11	1.49769e-09
Lox	-3.53341	5.29831	-11.4112	1.13351e-18	6.70016e-17
Ifi27	-3.53105	7.29709	-11.7921	2.19029e-19	1.40718e-17
Osbpl1a	-3.52945	8.43986	-7.57875	2.89708e-11	6.5298e-10
Gusb	-3.52861	5.90108	-11.4837	8.27989e-19	4.95267e-17
Capg	-3.52565	5.3869	-12.7446	3.84301e-21	3.18609e-19
Esam	-3.52497	6.75453	-10.1422	2.98675e-16	1.29028e-14
Cd99l2	-3.52478	6.41203	-13.1338	7.59116e-22	7.00141e-20
Mettl7a1	-3.5241	7.14703	-8.84793	9.7753e-14	3.08089e-12
Tc2n	-3.52354	5.06041	-7.62923	2.31312e-11	5.31181e-10
Ldah	-3.52317	6.36893	-7.4678	4.74803e-11	1.032e-09
Ndufa1	-3.52244	10.4706	-7.0824	2.61846e-10	5.09031e-09
Cox8b	-3.52177	6.4217	-7.62213	2.38752e-11	5.47152e-10
Clec14a	-3.52167	5.82754	-11.8597	1.63837e-19	1.06473e-17
Aif1l	-3.52144	6.70991	-6.85391	7.14941e-10	1.28978e-08
Edn3	-3.51841	6.06458	-9.60717	3.24438e-15	1.2432e-13
Lasp1	-3.51638	7.8821	-7.70688	1.63563e-11	3.84412e-10
Bmp6	-3.51566	5.09981	-11.9044	1.35235e-19	8.90402e-18
Speg	-3.51293	7.33626	-6.11074	1.77329e-08	2.52533e-07
Lpgat1	-3.51104	7.72013	-5.544	1.89813e-07	2.26835e-06
Col8a1	-3.51052	5.15394	-12.5528	8.60419e-21	6.7022e-19
Amot	-3.51034	6.55289	-9.71381	2.01431e-15	7.92045e-14
2610001J05Rik	-3.50905	8.66844	-11.4294	1.04785e-18	6.22648e-17
Brca1	-3.5087	7.24017	-7.95205	5.46288e-12	1.37874e-10
Vamp5	-3.50835	6.69139	-10.509	5.88437e-17	2.77026e-15
Acaa2	-3.50641	6.90759	-15.0398	3.53722e-25	5.19649e-23
Capns1	-3.50588	8.57326	-11.6571	3.91576e-19	2.45284e-17
Ccnd2	-3.50561	7.25478	-8.02337	3.96853e-12	1.02453e-10
Ntrk2	-3.50223	6.29042	-9.55952	4.01511e-15	1.52686e-13
Zfp467	-3.50171	6.86366	-9.3561	9.98526e-15	3.5685e-13
Npc2	-3.50105	5.76029	-15.979	9.55884e-27	1.83452e-24
Sgcg	-3.49748	4.41906	-5.66537	1.15041e-07	1.42932e-06
Tgm2	-3.49621	6.03146	-6.85879	6.99817e-10	1.26452e-08
Slc41a1	-3.49595	7.4928	-11.2414	2.37011e-18	1.33618e-16
Ldhb	-3.4959	9.6471	-10.8901	1.09974e-17	5.60447e-16
Stard8	-3.49556	5.3945	-14.523	2.70564e-24	3.51663e-22
Add3	-3.49548	7.55589	-6.38053	5.59111e-09	8.7224e-08
Tmem119	-3.49547	5.37396	-18.0868	4.32983e-30	1.38496e-27
Kank2	-3.49543	7.10203	-11.2209	2.59213e-18	1.45047e-16
Clec4d	-3.49503	5.58713	-11.6755	3.61724e-19	2.27851e-17
1110008F13Rik	-3.49484	9.01488	-7.20956	1.49319e-10	3.01857e-09
Acot9	-3.49401	7.19229	-8.70594	1.85046e-13	5.65048e-12
Tnnt3	-3.49393	5.02845	-6.17837	1.32959e-08	1.94002e-07
Faap20	-3.49273	7.0541	-6.98431	4.03347e-10	7.61781e-09
Rab2a	-3.49252	9.16498	-6.75549	1.09962e-09	1.92823e-08
Tm4sf1	-3.49152	4.92197	-17.638	2.13035e-29	5.89452e-27
Ppp4c	-3.49062	7.93593	-5.36961	3.869e-07	4.37442e-06
Gfap	-3.4896	4.71548	-5.00715	1.64852e-06	1.64929e-05
Lpcat3	-3.48902	7.01359	-7.91313	6.50308e-12	1.62581e-10
Gpc6	-3.48896	6.90897	-13.3815	2.73046e-22	2.69467e-20
Ezr	-3.48603	7.13023	-8.68507	2.03251e-13	6.18126e-12
Adgre1	-3.48559	6.24503	-12.9261	1.80008e-21	1.55826e-19
Clptm1l	-3.48436	9.16776	-8.2762	1.27633e-12	3.50145e-11
Cd200	-3.48406	7.81784	-9.52954	4.59161e-15	1.71998e-13
Comp	-3.48292	5.69159	-11.8741	1.54008e-19	1.0052e-17
Aspn	-3.48245	4.90033	-11.2265	2.52941e-18	1.41889e-16
Pla2g5	-3.48242	7.94055	-5.27306	5.71614e-07	6.26497e-06
Ptger2	-3.48154	4.61054	-13.8731	3.66906e-23	4.08589e-21
Chchd10	-3.47946	8.96979	-5.5175	2.11626e-07	2.50054e-06
Glb1	-3.47938	6.42695	-11.1302	3.84793e-18	2.08589e-16
Abhd4	-3.47923	7.78338	-8.81565	1.13014e-13	3.52737e-12
Naalad2	-3.47832	5.26686	-9.59273	3.46085e-15	1.32054e-13
	-3.47604	5.26118	-9.14523	2.57138e-14	8.72626e-13
Elovl1	-3.47331	7.78619	-14.8183	8.42307e-25	1.17613e-22
Gyg	-3.47262	7.63659	-18.1837	3.0795e-30	1.00644e-27
Slc44a2	-3.47154	7.955	-5.19925	7.68792e-07	8.22226e-06
Rgs10	-3.47131	6.19987	-13.5592	1.31694e-22	1.34989e-20
Syngr1	-3.46857	6.81488	-8.81191	1.14929e-13	3.58465e-12
Sgms1	-3.46749	7.96593	-9.15522	2.45862e-14	8.36247e-13
Nrp1	-3.46616	8.40408	-9.47679	5.81459e-15	2.14954e-13
Ak1	-3.46525	7.47045	-9.82664	1.2172e-15	4.90151e-14
Plscr2	-3.46478	4.45894	-8.63315	2.56679e-13	7.70224e-12
Fzd4	-3.46388	6.84066	-11.5035	7.60021e-19	4.56427e-17
Phgdh	-3.46275	7.96415	-8.27694	1.27207e-12	3.49188e-11
Reep3	-3.46124	6.6075	-7.09199	2.51004e-10	4.89229e-09
Cyr61	-3.46102	5.23349	-12.7898	3.1801e-21	2.6659e-19
Sulf1	-3.45786	8.43135	-7.71505	1.57701e-11	3.71408e-10
Sqstm1	-3.45645	9.29501	-6.95212	4.64647e-10	8.66311e-09
Mylip	-3.45561	8.58426	-11.8876	1.4533e-19	9.51307e-18
Gaa	-3.45295	7.84449	-9.4372	6.94256e-15	2.53535e-13
Hdac11	-3.45241	6.22162	-9.57151	3.80542e-15	1.44834e-13
Mrps14	-3.45206	9.09336	-6.20005	1.21215e-08	1.78192e-07
Gpx1	-3.45135	9.16651	-9.12576	2.80621e-14	9.45203e-13
B3gnt9	-3.44881	5.0443	-14.1073	1.42488e-23	1.66055e-21
Trim12c	-3.44587	4.53934	-10.4342	8.18968e-17	3.80003e-15
Psmf1	-3.44542	5.85306	-6.1212	1.69612e-08	2.42155e-07
Cavin2	-3.44279	5.16314	-10.4811	6.65661e-17	3.12079e-15
Rhoj	-3.44242	7.21202	-7.04725	3.05736e-10	5.88016e-09
Spred2	-3.44138	7.26432	-10.7855	1.74088e-17	8.69494e-16
Gbp6	-3.44079	5.82452	-8.776	1.35056e-13	4.18638e-12
Sema6d	-3.43916	7.37204	-11.9407	1.1579e-19	7.67977e-18
Arl6ip1	-3.43897	10.117	-7.23348	1.34315e-10	2.73488e-09
Tmed3	-3.43369	7.98157	-10.1868	2.45077e-16	1.07001e-14
Acvr1	-3.43359	6.84747	-11.3471	1.49681e-18	8.67708e-17
Ext2	-3.43231	7.71287	-8.21475	1.68182e-12	4.54747e-11
Pqlc1	-3.43218	6.89475	-10.0645	4.21879e-16	1.79332e-14
Pxn	-3.43188	8.72638	-7.22639	1.38601e-10	2.81833e-09
Eif4e3	-3.43144	6.63669	-8.85705	9.38271e-14	2.96337e-12
Cyp4v3	-3.43134	6.8355	-7.77772	1.19182e-11	2.85612e-10
Dctn3	-3.43091	8.50068	-5.55273	1.83128e-07	2.19253e-06
Cd36	-3.42935	5.02196	-11.8829	1.48323e-19	9.69497e-18
Ndufs8	-3.429	9.41984	-6.4759	3.70562e-09	5.94758e-08
Myo1c	-3.42854	7.08215	-12.8871	2.11818e-21	1.81276e-19
Mbp	-3.42852	4.60503	-10.2334	1.99288e-16	8.83783e-15
Rbms3	-3.42849	6.90976	-9.8001	1.37024e-15	5.47864e-14
Cdh11	-3.42799	8.45215	-8.44273	6.04038e-13	1.73631e-11
	-3.42757	5.93443	-14.3978	4.45249e-24	5.56265e-22
Rps6ka4	-3.42693	7.24961	-10.4023	9.42782e-17	4.34769e-15
Mogat1	-3.42604	6.34463	-8.19598	1.82966e-12	4.93242e-11
Arhgdia	-3.42479	8.55835	-8.75594	1.47804e-13	4.56897e-12
Vasn	-3.42429	6.85028	-11.2815	1.99097e-18	1.13377e-16
Wfdc6a	-3.42389	5.02058	-13.8115	4.71061e-23	5.16917e-21
Iigp1	-3.4217	4.99957	-10.6808	2.7589e-17	1.34956e-15
Hspb8	-3.42068	6.55278	-11.6718	3.67437e-19	2.31127e-17
Bicd2	-3.42041	7.95493	-5.75774	7.83753e-08	1.00079e-06
Mlf2	-3.42018	8.95764	-5.02939	1.51017e-06	1.52066e-05
Glrx5	-3.41882	8.91601	-6.59757	2.1874e-09	3.63902e-08
Col18a1	-3.41857	7.64812	-12.4216	1.4962e-20	1.13222e-18
Foxc1	-3.41853	4.76532	-15.718	2.57797e-26	4.66943e-24
Heph	-3.41625	6.70399	-6.77883	9.93004e-10	1.75286e-08
Rnf128	-3.41246	5.87058	-7.22165	1.41539e-10	2.87417e-09
Mme	-3.41206	4.82734	-8.63492	2.54642e-13	7.64621e-12
Edn3	-3.41074	4.41814	-16.5966	9.45552e-28	2.05026e-25
	-3.40847	6.06398	-9.52678	4.64865e-15	1.73846e-13
Lrp10	-3.40826	7.70513	-8.83086	1.05546e-13	3.31032e-12
S100a4	-3.4074	5.34715	-9.30259	1.26923e-14	4.47564e-13
Anxa4	-3.40737	6.36669	-9.81414	1.28705e-15	5.16895e-14
Slc2a12	-3.40617	5.5557	-12.6034	6.95255e-21	5.49154e-19
Mrpl27	-3.40438	8.95197	-6.59659	2.19668e-09	3.65311e-08
Nebl	-3.40363	7.02947	-5.20767	7.43314e-07	7.98005e-06
Tmtc1	-3.40306	6.74091	-9.55918	4.02114e-15	1.52786e-13
Cd99	-3.40169	7.43459	-6.77162	1.02479e-09	1.80332e-08
Igf1	-3.39736	7.54861	-6.20576	1.18295e-08	1.74127e-07
Oaf	-3.39631	5.95566	-12.9507	1.62449e-21	1.42264e-19
Gsta2	-3.39625	6.53314	-6.18231	1.30748e-08	1.91084e-07
Alg14	-3.39424	7.21456	-9.60618	3.25875e-15	1.24765e-13
Smim20	-3.39118	7.32648	-8.28059	1.25138e-12	3.44348e-11
Gm5617	-3.39037	6.52527	-7.46399	4.82919e-11	1.04813e-09
Rbms1	-3.39032	6.91528	-10.9255	9.41811e-18	4.86002e-16
Plp2	-3.39022	7.10705	-8.08613	2.9952e-12	7.83566e-11
Ltbp2	-3.38956	4.8464	-9.18778	2.12428e-14	7.29127e-13
Flywch2	-3.38935	6.10064	-8.95594	6.01639e-14	1.94792e-12
Slc47a1	-3.38894	4.94601	-11.0932	4.52361e-18	2.42592e-16
Tagln2	-3.38889	6.86893	-6.16293	1.42009e-08	2.0594e-07
Cd93	-3.38848	5.86892	-7.13073	2.11554e-10	4.17196e-09
Syt17	-3.38782	5.24241	-11.2636	2.152e-18	1.21931e-16
Psd3	-3.38748	7.38317	-9.43748	6.93382e-15	2.53422e-13
Lrrk1	-3.38717	4.93755	-11.8925	1.42319e-19	9.32954e-18
Fbn1	-3.38546	5.83209	-10.5491	4.92998e-17	2.36037e-15
Glg1	-3.38521	7.87763	-5.37768	3.74442e-07	4.24741e-06
Cntnap4	-3.38405	6.1901	-11.0372	5.77569e-18	3.06098e-16
Col4a4	-3.38404	6.14615	-7.52571	3.66925e-11	8.12005e-10
Slc4a2	-3.38322	7.01884	-9.88846	9.23924e-16	3.76082e-14
Fads1	-3.38265	8.09352	-7.69128	1.75364e-11	4.10435e-10
H2-Aa	-3.38213	3.65088	-13.244	4.81201e-22	4.56898e-20
Fam174a	-3.38148	8.61089	-7.44885	5.16554e-11	1.1179e-09
Elovl7	-3.38073	4.96099	-10.4517	7.57707e-17	3.5303e-15
Igtp	-3.38045	6.61138	-15.6989	2.77356e-26	4.98367e-24
Tmod3	-3.37948	5.94369	-7.76557	1.25838e-11	3.01084e-10
Ldhb	-3.37927	9.6764	-10.0355	4.80093e-16	2.01984e-14
	-3.37884	9.78711	-6.73772	1.18831e-09	2.0657e-08
Snx9	-3.37695	6.09363	-10.352	1.1778e-16	5.37652e-15
Galnt2	-3.37686	6.72916	-6.69728	1.41756e-09	2.43928e-08
Krt18	-3.37483	8.63177	-6.3894	5.38162e-09	8.41597e-08
Nek6	-3.3741	6.69536	-11.4771	8.52124e-19	5.09028e-17
Mbp	-3.37195	5.7866	-8.22096	1.63562e-12	4.42785e-11
Tmem176a	-3.3684	8.03868	-6.00823	2.73842e-08	3.78851e-07
Cd99l2	-3.36814	7.0233	-11.2955	1.8733e-18	1.07218e-16
	-3.36734	4.63678	-8.37358	8.24159e-13	2.33043e-11
Kcnj8	-3.36497	5.54448	-11.6407	4.20176e-19	2.61384e-17
Arf4	-3.364	9.11068	-7.44802	5.18458e-11	1.12149e-09
Lcp1	-3.36392	5.35901	-7.12251	2.19372e-10	4.31295e-09
Lamb1	-3.36149	7.2097	-10.6051	3.84958e-17	1.86889e-15
Abca8a	-3.3601	7.44148	-3.3863	0.000553562	0.00331909
Mgat2	-3.35947	7.14543	-6.89613	5.94137e-10	1.08399e-08
	-3.35915	8.98966	-6.42841	4.54881e-09	7.20858e-08
Sri	-3.3566	7.77548	-8.97976	5.40601e-14	1.76041e-12
Hspa1b	-3.35402	7.41221	-4.37155	1.86341e-05	0.000151672
Plin2	-3.35382	8.23436	-7.62701	2.3362e-11	5.35937e-10
Manba	-3.35193	5.74097	-11.5776	5.51631e-19	3.38491e-17
Vstm4	-3.34987	5.57723	-13.7789	5.37696e-23	5.85764e-21
Plekhg2	-3.3498	5.74015	-7.31952	9.17412e-11	1.90674e-09
Hnrnpab	-3.34953	9.27365	-4.6276	7.15329e-06	6.33583e-05
Bvht	-3.34885	5.57716	-12.3108	2.39204e-20	1.75706e-18
Timm10b	-3.34781	7.38194	-4.23375	3.08252e-05	0.00024153
Fosl2	-3.34629	5.79494	-7.5692	3.023e-11	6.79664e-10
Prrx1	-3.34378	3.97383	-12.4046	1.60768e-20	1.20847e-18
Timp2	-3.34354	5.85097	-6.05017	2.29307e-08	3.20576e-07
Snx5	-3.34325	7.53093	-9.47954	5.74333e-15	2.12668e-13
Timm13	-3.34266	8.76826	-5.60975	1.4479e-07	1.76443e-06
Npc2	-3.34173	10.1718	-9.15183	2.49627e-14	8.48412e-13
Fkbp10	-3.34108	5.62394	-12.6226	6.4118e-21	5.10916e-19
Cnn3	-3.34079	6.1581	-8.75428	1.48907e-13	4.59991e-12
Fgd5	-3.34003	5.44304	-12.1082	5.65963e-20	3.93912e-18
Spint2	-3.33721	8.32131	-5.36896	3.87931e-07	4.38279e-06
Hexa	-3.3368	9.20095	-14.7629	1.04777e-24	1.42766e-22
Lima1	-3.33615	7.20724	-9.10018	3.14762e-14	1.05156e-12
Eng	-3.33577	6.18779	-14.6395	1.70544e-24	2.26893e-22
Esm1	-3.33535	4.18505	-15.054	3.34638e-25	4.99752e-23
Slc25a12	-3.33395	8.26612	-7.27903	1.09777e-10	2.26282e-09
Abcg2	-3.33351	7.14167	-12.9673	1.51597e-21	1.338e-19
Slc22a8	-3.33021	5.45216	-11.5039	7.58674e-19	4.56226e-17
Cyp7b1	-3.33016	5.73937	-14.1449	1.22538e-23	1.44675e-21
Slc22a5	-3.32924	7.49236	-10.4618	7.24805e-17	3.38751e-15
Tbc1d5	-3.32921	6.47876	-7.61798	2.43213e-11	5.56809e-10
Ifnar2	-3.32336	4.58813	-11.3065	1.78591e-18	1.02476e-16
Sod3	-3.32225	4.85165	-8.38564	7.80695e-13	2.21308e-11
Il6st	-3.31926	6.90801	-8.54124	3.87968e-13	1.13992e-11
Clec11a	-3.31915	6.72744	-10.7278	2.24286e-17	1.11282e-15
Mertk	-3.31793	6.84158	-8.67385	2.13761e-13	6.48343e-12
Ednrb	-3.31689	6.13701	-9.1672	2.32986e-14	7.95452e-13
Prpmp5	-3.31631	4.39771	-10.2541	1.81742e-16	8.09154e-15
Slco3a1	-3.31566	5.63278	-13.2576	4.5495e-22	4.338e-20
Me1	-3.31563	7.84669	-6.93407	5.02992e-10	9.31258e-09
Abhd12	-3.31554	7.27708	-6.7573	1.09097e-09	1.91529e-08
Spns2	-3.31314	6.09967	-13.0206	1.21459e-21	1.07833e-19
Sorbs3	-3.31294	6.6806	-18.9145	2.44089e-31	1.00079e-28
Rhoc	-3.31263	6.04148	-7.46087	4.89663e-11	1.06174e-09
Filip1	-3.31154	5.16656	-10.9635	7.97467e-18	4.13409e-16
Capn2	-3.31133	7.47335	-12.5754	7.82188e-21	6.1459e-19
Tgfbi	-3.31093	6.30375	-12.4093	1.57651e-20	1.19099e-18
Gclc	-3.31059	7.20585	-8.1834	1.93592e-12	5.20332e-11
Nsmf	-3.30984	9.29108	-5.52674	2.03754e-07	2.41956e-06
Tanc1	-3.30916	7.10954	-11.1963	2.88459e-18	1.60887e-16
Stk10	-3.30876	6.44742	-12.5454	8.87494e-21	6.90118e-19
Cd82	-3.30855	7.40657	-9.98187	6.09404e-16	2.53316e-14
Ehd2	-3.30755	5.09382	-7.86308	8.13601e-12	1.99751e-10
Suox	-3.30533	5.78817	-12.3609	1.93464e-20	1.43747e-18
Atp2a1	-3.30433	6.41171	-6.47198	3.76889e-09	6.03624e-08
Nt5dc2	-3.30275	7.68131	-3.78464	0.000149279	0.00101886
Rnf13	-3.30245	9.41168	-8.59142	3.0964e-13	9.21178e-12
Hexb	-3.30137	8.08883	-10.3789	1.04598e-16	4.79906e-15
Arf4	-3.29916	8.26528	-5.03321	1.48755e-06	1.5009e-05
Pxmp2	-3.29693	6.73032	-14.8248	8.21325e-25	1.15039e-22
Rps10	-3.29685	10.4224	-4.10642	4.86981e-05	0.00036575
Cd93	-3.29634	5.50801	-7.66442	1.97705e-11	4.59388e-10
Nr4a1	-3.29619	7.04048	-5.76722	7.5339e-08	9.63113e-07
Neat1	-3.29102	6.66669	-9.55534	4.09084e-15	1.55173e-13
Tinagl1	-3.29084	5.87528	-15.2367	1.64388e-25	2.6291e-23
Hint3	-3.28746	6.60297	-10.7645	1.90884e-17	9.5023e-16
Smo	-3.2874	6.63513	-6.47401	3.73589e-09	5.98552e-08
Galm	-3.28703	6.98378	-11.5921	5.18286e-19	3.18898e-17
Pepd	-3.28678	7.8849	-12.899	2.01493e-21	1.73426e-19
Lrrc58	-3.28285	8.50738	-9.93147	7.62784e-16	3.13604e-14
Col6a1	-3.28259	7.54258	-7.19328	1.60467e-10	3.23523e-09
Syt11	-3.27936	7.50357	-5.9823	3.05555e-08	4.18743e-07
Slc35a4	-3.27893	6.59647	-7.34131	8.32891e-11	1.74231e-09
Haghl	-3.27882	8.27517	-5.41352	3.23665e-07	3.71252e-06
Nat8f1	-3.27784	6.88887	-9.69438	2.19697e-15	8.564e-14
	-3.27706	5.18545	-8.18808	1.89571e-12	5.10438e-11
Zyx	-3.2769	6.44535	-8.58931	3.12586e-13	9.29331e-12
Amotl1	-3.27477	7.64973	-10.5081	5.90587e-17	2.77748e-15
	-3.27368	7.18621	-11.646	4.10782e-19	2.55893e-17
	-3.27353	6.35058	-5.66967	1.1301e-07	1.40603e-06
Col14a1	-3.27211	4.8137	-16.0607	7.02096e-27	1.35902e-24
Sri	-3.27145	6.08894	-13.9264	2.95721e-23	3.34269e-21
Phlda3	-3.27035	6.54115	-12.0198	8.25612e-20	5.63328e-18
Ptprf	-3.27019	7.89663	-7.74231	1.39623e-11	3.31255e-10
B3gnt2	-3.26898	6.97096	-7.11194	2.29848e-10	4.50712e-09
Crispld2	-3.26848	6.09328	-11.9065	1.34052e-19	8.83903e-18
Naglu	-3.26678	6.15956	-10.5279	5.41247e-17	2.56685e-15
Tlr2	-3.26557	4.62625	-16.9264	2.8035e-28	6.58544e-26
Aox3	-3.26418	4.4641	-16.1075	5.88366e-27	1.15373e-24
Cyr61	-3.26388	6.38783	-8.77744	1.34185e-13	4.16224e-12
Htr3a	-3.26255	6.30961	-10.2674	1.71341e-16	7.68157e-15
Kdelr3	-3.26119	5.4422	-11.3385	1.55404e-18	8.98575e-17
Tmed10	-3.26084	9.26373	-10.3879	1.0049e-16	4.61998e-15
Scarb1	-3.26079	8.21868	-4.91498	2.36615e-06	2.29102e-05
Thbs2	-3.26065	5.11716	-9.91429	8.23461e-16	3.37014e-14
Csrp2	-3.25998	7.20601	-4.54948	9.60823e-06	8.29678e-05
Abtb2	-3.25962	6.15085	-8.33291	9.89345e-13	2.76288e-11
Tmem248	-3.25869	7.07369	-10.5768	4.36262e-17	2.10212e-15
Rgs7bp	-3.25782	6.88163	-6.156	1.46265e-08	2.11703e-07
Tuba4a	-3.25731	8.42123	-6.1909	1.26041e-08	1.84743e-07
Dock10	-3.25644	5.21639	-8.36483	8.57186e-13	2.41474e-11
Ptpra	-3.25631	8.19434	-7.72645	1.49873e-11	3.53525e-10
Snx6	-3.25592	7.18059	-5.86871	4.92825e-08	6.49339e-07
Sdcbp	-3.25528	9.57123	-11.9381	1.17096e-19	7.75498e-18
Rasgrp3	-3.25511	6.33447	-8.55374	3.6677e-13	1.08186e-11
Phlda1	-3.25416	7.17998	-9.44727	6.63643e-15	2.42946e-13
Lipa	-3.25362	8.09977	-13.4284	2.25182e-22	2.24689e-20
Thbs1	-3.25311	5.31593	-7.88369	7.41912e-12	1.83851e-10
Alad	-3.25265	7.97573	-7.73902	1.4169e-11	3.35451e-10
Slc39a14	-3.25144	6.33323	-12.6262	6.31543e-21	5.05919e-19
Wdsub1	-3.25107	6.55063	-12.5641	8.20379e-21	6.41246e-19
Adgra2	-3.25071	6.50558	-13.4106	2.42303e-22	2.41238e-20
Cgrrf1	-3.25003	6.51322	-6.61612	2.01805e-09	3.38224e-08
Gstm5	-3.24884	9.27886	-7.10999	2.3184e-10	4.54223e-09
Wdr26	-3.24872	8.22283	-4.89945	2.51397e-06	2.41806e-05
Eya1	-3.24713	5.7981	-10.5443	5.03365e-17	2.4049e-15
Ndufs8	-3.24615	8.00825	-6.0826	1.99843e-08	2.81836e-07
Pip5k1b	-3.24537	6.586	-10.0415	4.67439e-16	1.9708e-14
Serpinb1a	-3.24382	4.55779	-15.156	2.24836e-25	3.49667e-23
Hacd4	-3.24177	5.9664	-11.1859	3.01803e-18	1.66605e-16
Plec	-3.24167	7.37155	-11.3854	1.26775e-18	7.42558e-17
Slc25a11	-3.24145	8.21616	-6.49793	3.36888e-09	5.43878e-08
Wfikkn2	-3.24091	5.72802	-9.26187	1.52353e-14	5.31421e-13
Kif1c	-3.24072	7.46831	-12.2043	3.75971e-20	2.67878e-18
Ugp2	-3.24008	8.52302	-10.9107	1.00508e-17	5.157e-16
Trhde	-3.23844	5.64083	-6.36385	6.00731e-09	9.32331e-08
Nfe2l2	-3.23835	7.66489	-8.96477	5.78251e-14	1.87759e-12
Yap1	-3.23757	7.90392	-10.4049	9.32299e-17	4.30816e-15
Il6st	-3.23507	8.04427	-11.135	3.76786e-18	2.0474e-16
Tmem33	-3.23364	8.32353	-8.00594	4.29104e-12	1.10085e-10
Hes1	-3.23182	7.22382	-7.83449	9.24613e-12	2.25533e-10
Ifit3	-3.23182	7.24755	-6.92912	5.14045e-10	9.49772e-09
Gprc5b	-3.23133	5.92878	-7.58697	2.79279e-11	6.31657e-10
Nipsnap3b	-3.23114	7.13562	-6.26793	9.06735e-09	1.36634e-07
Mtpn	-3.23112	8.10082	-6.62753	1.92041e-09	3.22819e-08
Mbnl2	-3.23037	6.9335	-4.7872	3.8849e-06	3.60966e-05
Fam117a	-3.23017	6.61206	-8.25306	1.41609e-12	3.8637e-11
H2-D1	-3.22988	8.60003	-6.75254	1.11386e-09	1.94941e-08
Sh3bgrl3	-3.22948	7.82244	-6.4979	3.36932e-09	5.43878e-08
Rhobtb2	-3.22779	7.17292	-13.0906	9.08215e-22	8.27504e-20
Atp6v0d2	-3.22752	4.57432	-10.3338	1.27692e-16	5.80547e-15
Sh3bgrl	-3.22584	7.28806	-6.75383	1.10761e-09	1.93998e-08
Sh3bgr	-3.22579	6.17687	-7.36055	7.64707e-11	1.61013e-09
Ppm1m	-3.22476	6.46831	-11.9845	9.59853e-20	6.45162e-18
Pnpla8	-3.22418	7.77664	-7.1894	1.63244e-10	3.28535e-09
Nr2f2	-3.22331	6.61787	-6.01014	2.71644e-08	3.76387e-07
Acad11	-3.22199	7.64318	-8.4538	5.74733e-13	1.65736e-11
S100a13	-3.22057	6.12666	-12.789	3.19129e-21	2.67032e-19
Trim30a	-3.2199	5.00801	-7.30288	9.87644e-11	2.04893e-09
Timp1	-3.21771	5.72636	-9.06228	3.73169e-14	1.23299e-12
Itpr1	-3.21735	6.4153	-8.90098	7.70188e-14	2.46138e-12
Actc1	-3.21347	6.0486	-6.10925	1.78457e-08	2.53979e-07
Lasp1	-3.21106	8.44768	-5.71752	9.26544e-08	1.16824e-06
Pgp	-3.21106	8.01734	-7.09432	2.48432e-10	4.85045e-09
Mrps34	-3.21064	7.96502	-6.51296	3.15671e-09	5.11206e-08
Tagln	-3.20868	6.44929	-9.70871	2.06073e-15	8.08887e-14
Cdpf1	-3.20788	5.93499	-11.2271	2.52222e-18	1.41662e-16
Arap2	-3.20611	6.45196	-4.7629	4.2662e-06	3.93476e-05
Msn	-3.19956	5.29526	-5.35206	4.15445e-07	4.66907e-06
Tcim	-3.19866	5.29881	-7.2584	1.20282e-10	2.46137e-09
Fam26e	-3.19806	4.71428	-17.207	1.00749e-28	2.42988e-26
Col4a2	-3.19785	6.52905	-8.32557	1.0225e-12	2.84841e-11
Cd52	-3.19725	5.6586	-13.3693	2.87096e-22	2.80875e-20
Cdc37	-3.19684	8.5189	-4.90848	2.42699e-06	2.34352e-05
Lysmd2	-3.19634	7.23604	-8.15382	2.2108e-12	5.89647e-11
Dock1	-3.19626	7.40667	-9.88453	9.40256e-16	3.82385e-14
Bag3	-3.19625	6.07257	-14.3281	5.88071e-24	7.20723e-22
Srrm2	-3.19332	9.24175	-4.39763	1.69241e-05	0.000139236
Cobll1	-3.19196	5.36695	-9.03912	4.14074e-14	1.36117e-12
Anxa4	-3.19123	4.76679	-12.9448	1.665e-21	1.45248e-19
Id1	-3.19115	7.35199	-5.46295	2.64576e-07	3.09056e-06
Wasf2	-3.19007	8.11846	-11.3246	1.65105e-18	9.52225e-17
Gskip	-3.18941	7.74494	-9.88853	9.23633e-16	3.76082e-14
Lipa	-3.18826	5.98937	-11.8967	1.39765e-19	9.17543e-18
Naxe	-3.18762	8.92018	-7.37844	7.06323e-11	1.49769e-09
Bmp2	-3.18538	5.40815	-6.7031	1.382e-09	2.38173e-08
Blvrb	-3.18514	6.27386	-11.6525	3.99381e-19	2.4948e-17
Cyp2j6	-3.1844	5.83808	-9.05963	3.77632e-14	1.24591e-12
Cyp2d22	-3.18417	6.26825	-10.5421	5.08323e-17	2.4239e-15
Trpm3	-3.18405	7.42769	-6.29106	8.21175e-09	1.247e-07
2810410L24Rik	-3.18114	7.1261	-4.18471	3.67954e-05	0.000284017
Acsl5	-3.18091	6.99699	-13.3288	3.39248e-22	3.29041e-20
Tpd52l2	-3.18069	7.67916	-6.79893	9.09494e-10	1.61402e-08
Lpl	-3.18038	8.15033	-7.51215	3.89766e-11	8.58761e-10
Aaed1	-3.18015	7.75262	-6.34377	6.54907e-09	1.01016e-07
Coro1a	-3.17956	6.36893	-7.06949	2.77191e-10	5.37241e-09
Atox1	-3.17941	8.24137	-7.05899	2.90318e-10	5.60515e-09
Capza2	-3.17888	8.5719	-7.14698	1.96906e-10	3.90702e-09
Tm9sf2	-3.17849	8.14146	-6.19009	1.26475e-08	1.8526e-07
Ndufs8	-3.17843	10.1716	-6.96475	4.39571e-10	8.23643e-09
Ndufs8	-3.17722	10.1345	-6.79355	9.31151e-10	1.64884e-08
Pbxip1	-3.17688	7.80963	-10.1205	3.29002e-16	1.41587e-14
Hspa1a	-3.17683	7.0126	-4.45444	1.37095e-05	0.000114992
Ms4a6d	-3.17624	5.21147	-8.52835	4.11121e-13	1.20402e-11
Enpp1	-3.17384	4.46262	-11.1614	3.35825e-18	1.84258e-16
	-3.17346	11.2556	-4.61006	7.64465e-06	6.73533e-05
Abcb1a	-3.17299	5.92755	-6.2222	1.10271e-08	1.63542e-07
Rpl8	-3.17098	10.3658	-5.25459	6.15731e-07	6.70613e-06
Pacsin3	-3.17	6.6165	-10.0412	4.68046e-16	1.97099e-14
Naga	-3.16928	7.40395	-9.33114	1.11672e-14	3.96265e-13
Cmpk2	-3.16915	6.56171	-7.86317	8.13269e-12	1.99751e-10
Aldoc	-3.16903	9.68722	-3.98277	7.53598e-05	0.000545554
Copz2	-3.16867	6.71214	-8.38646	7.77796e-13	2.20625e-11
	-3.16843	7.74827	-9.77395	1.53986e-15	6.12426e-14
Zfp36	-3.16788	6.15342	-10.5709	4.47722e-17	2.15274e-15
Vegfb	-3.16675	7.34548	-7.76338	1.27075e-11	3.0372e-10
Plbd2	-3.16645	6.23464	-12.0806	6.36705e-20	4.41107e-18
Trim34a	-3.16618	5.38938	-5.77102	7.41552e-08	9.49056e-07
Haghl	-3.16515	6.38655	-5.07787	1.24674e-06	1.28231e-05
Pdcd6ip	-3.16406	7.03205	-6.50021	3.33579e-09	5.38852e-08
Ror1	-3.16281	5.6828	-8.91925	7.09485e-14	2.27747e-12
Sqle	-3.16229	8.16358	-6.88174	6.32862e-10	1.15092e-08
Ifih1	-3.16165	6.20822	-6.3704	5.84049e-09	9.0863e-08
Pfkl	-3.16104	8.87644	-5.94191	3.62293e-08	4.90243e-07
Gng12	-3.16093	6.08772	-10.0701	4.11535e-16	1.75266e-14
Ahnak	-3.15988	7.80388	-4.67816	5.90191e-06	5.29715e-05
Zfp771	-3.15844	5.98359	-6.03502	2.44505e-08	3.40247e-07
Steap2	-3.15809	6.81893	-7.51618	3.82824e-11	8.45118e-10
Qpct	-3.15785	7.58558	-5.0463	1.4126e-06	1.43329e-05
Slc4a4	-3.15753	6.64073	-6.43392	4.44206e-09	7.05924e-08
H2-Aa	-3.15723	5.60428	-8.16093	2.14132e-12	5.71791e-11
Tcn2	-3.15662	7.59452	-8.34702	9.28565e-13	2.60281e-11
Chmp2b	-3.15639	7.96236	-9.46817	6.04348e-15	2.22504e-13
Myo5a	-3.15575	6.99744	-10.1857	2.4629e-16	1.07323e-14
Mum1l1	-3.15558	5.91282	-6.63991	1.81975e-09	3.07043e-08
Pttg1	-3.15541	10.1079	-5.34003	4.36187e-07	4.87787e-06
	-3.15513	8.11931	-7.94278	5.69453e-12	1.434e-10
Fxyd5	-3.15459	5.91398	-14.4079	4.27647e-24	5.37251e-22
Slc39a4	-3.15398	5.29703	-11.6096	4.8065e-19	2.96956e-17
Calcrl	-3.15344	5.69778	-6.32502	7.09847e-09	1.08894e-07
Limd2	-3.15342	7.68775	-4.38185	1.79397e-05	0.000146762
Klf5	-3.1532	5.08396	-13.1446	7.25837e-22	6.73579e-20
Gstk1	-3.15254	6.5641	-9.37646	9.11433e-15	3.27021e-13
Nhp2	-3.15182	7.69824	-6.40532	5.025e-09	7.90487e-08
Rhoa	-3.1493	8.15831	-5.66772	1.13927e-07	1.41587e-06
Tnfrsf19	-3.14886	5.31057	-10.9876	7.17607e-18	3.745e-16
Tbc1d8b	-3.14867	6.15734	-8.16803	2.07421e-12	5.55186e-11
Pde2a	-3.14783	8.15461	-8.00004	4.40591e-12	1.12776e-10
Nupr1	-3.14729	6.98904	-5.94994	3.50229e-08	4.7463e-07
Nmi	-3.14479	6.49692	-8.71177	1.80262e-13	5.51559e-12
Ms4a6d	-3.14414	4.18447	-9.47596	5.83639e-15	2.15583e-13
Ctsb	-3.14409	10.3827	-8.08919	2.95437e-12	7.76034e-11
Stx7	-3.14373	8.83444	-10.1569	2.79881e-16	1.21374e-14
Arhgef25	-3.14215	7.16099	-6.57611	2.40096e-09	3.96505e-08
Tpi1	-3.13858	10.3338	-5.73077	8.76904e-08	1.11062e-06
Ano6	-3.13842	7.00925	-8.90086	7.70595e-14	2.46138e-12
Mmrn2	-3.13811	5.59047	-11.2837	1.97183e-18	1.12686e-16
Ets1	-3.13798	5.55927	-8.2928	1.18465e-12	3.27183e-11
8430408G22Rik	-3.13733	6.68305	-6.28894	8.28675e-09	1.25669e-07
Prkaa2	-3.13728	6.00469	-5.61489	1.41749e-07	1.72971e-06
Hic1	-3.13672	5.39063	-12.8253	2.74109e-21	2.31509e-19
Adm	-3.13593	5.14629	-10.5837	4.2312e-17	2.04098e-15
Nqo1	-3.13331	6.25448	-6.75423	1.10571e-09	1.93815e-08
Plxnc1	-3.13195	7.27581	-7.58158	2.86068e-11	6.45743e-10
Armcx2	-3.13163	8.31524	-8.34862	9.21942e-13	2.58585e-11
Dlgap1	-3.13081	6.76369	-5.93783	3.68561e-08	4.97977e-07
Pkp4	-3.13009	7.31746	-6.18709	1.28104e-08	1.87342e-07
Slc50a1	-3.12973	7.21721	-9.70569	2.0887e-15	8.19153e-14
Prdx6	-3.1294	8.59863	-6.0501	2.29374e-08	3.20576e-07
Sf1	-3.12738	7.82882	-5.14306	9.62226e-07	1.01112e-05
Rbms3	-3.12719	7.30504	-12.182	4.13364e-20	2.92884e-18
Tmem185b	-3.12705	6.67102	-11.9678	1.03104e-19	6.89926e-18
Antxr2	-3.12557	6.55199	-7.02733	3.3377e-10	6.37407e-09
Ldlrap1	-3.12522	5.38459	-15.4879	6.22749e-26	1.06793e-23
Kcne4	-3.12505	5.72126	-11.782	2.28735e-19	1.46536e-17
Spcs3	-3.12276	7.77912	-7.63712	2.2331e-11	5.14639e-10
Mrps18a	-3.12251	8.33567	-6.49007	3.48543e-09	5.61215e-08
Endod1	-3.12247	6.48226	-9.07965	3.45171e-14	1.1489e-12
Ripk4	-3.12243	6.04179	-5.19084	7.95125e-07	8.47977e-06
	-3.12078	8.85122	-3.69598	0.000201358	0.00134024
Cd38	-3.12018	5.61197	-8.86816	8.92563e-14	2.83241e-12
Gjc1	-3.11832	6.60034	-6.58599	2.3002e-09	3.81402e-08
Nme2	-3.11796	9.80029	-8.22411	1.6126e-12	4.37341e-11
Igfbp4	-3.11783	7.62253	-7.73967	1.41278e-11	3.34652e-10
Cpa2	-3.11769	6.48533	-8.51259	4.41297e-13	1.28988e-11
Glrx2	-3.1173	7.33165	-5.68849	1.04525e-07	1.30696e-06
Ccbe1	-3.11729	5.38668	-10.6034	3.87977e-17	1.88152e-15
Clic4	-3.11706	8.55651	-5.32767	4.58553e-07	5.10773e-06
Ptdss2	-3.11579	8.69243	-5.58706	1.5899e-07	1.92551e-06
Bag4	-3.11574	6.76837	-10.2067	2.24343e-16	9.84251e-15
Ctnna1	-3.1145	9.8725	-9.36286	9.68694e-15	3.46739e-13
Grn	-3.11242	9.47542	-6.16897	1.38401e-08	2.01161e-07
Lmo7	-3.11217	5.51224	-7.03334	3.25049e-10	6.21715e-09
Hebp2	-3.11149	6.48683	-8.77359	1.36531e-13	4.22917e-12
Snx3	-3.11117	9.85506	-7.1258	2.16213e-10	4.25641e-09
Mien1	-3.11114	8.54499	-7.4206	5.85681e-11	1.25605e-09
Ano6	-3.11041	8.04007	-8.34366	9.42721e-13	2.63921e-11
Bscl2	-3.10703	8.91966	-5.6265	1.35113e-07	1.6559e-06
1810058I24Rik	-3.10701	8.86177	-9.46581	6.10776e-15	2.24687e-13
Sord	-3.10682	6.95925	-9.59862	3.37084e-15	1.28947e-13
Gm2a	-3.10661	5.84122	-6.85189	7.21317e-10	1.30076e-08
Efemp2	-3.10596	7.21568	-7.46216	4.86876e-11	1.05621e-09
Prdx4	-3.1056	7.85324	-4.86778	2.84383e-06	2.70647e-05
Tcn2	-3.10267	8.17843	-11.9242	1.24273e-19	8.21826e-18
Pbxip1	-3.09981	7.44198	-12.5765	7.78506e-21	6.12764e-19
Derl1	-3.09925	6.65006	-6.20895	1.16694e-08	1.72049e-07
Edn3	-3.09672	6.30222	-8.83613	1.03076e-13	3.23961e-12
Rac1	-3.09665	8.93701	-6.24842	9.85756e-09	1.47605e-07
Prss12	-3.09654	5.87841	-13.0439	1.1025e-21	9.82685e-20
Scarf2	-3.09654	5.4147	-13.5434	1.40486e-22	1.42704e-20
Sptlc1	-3.09541	7.4146	-8.00651	4.28009e-12	1.09867e-10
Flt1	-3.09506	6.20735	-5.3981	3.4463e-07	3.93e-06
Irf2bp2	-3.09467	7.52899	-4.81187	3.53204e-06	3.30907e-05
Chpt1	-3.09212	6.94733	-12.8031	3.00783e-21	2.5309e-19
Ttl	-3.09135	5.37101	-7.99334	4.54021e-12	1.16016e-10
Tsc22d4	-3.09118	7.34513	-8.81868	1.11484e-13	3.48202e-12
Ifi30	-3.09035	7.18247	-10.2733	1.6693e-16	7.49872e-15
Pappa2	-3.08928	6.56782	-9.85916	1.05286e-15	4.25493e-14
Ctsb	-3.08919	7.10222	-9.758	1.6535e-15	6.54162e-14
Lrpap1	-3.08844	9.53152	-7.61593	2.45454e-11	5.6137e-10
Mpzl1	-3.08736	7.71788	-7.23319	1.34491e-10	2.73722e-09
Plod3	-3.08721	7.08423	-6.26253	9.27953e-09	1.39459e-07
Pttg1ip	-3.0865	9.32128	-7.95244	5.4532e-12	1.37707e-10
Prdm16	-3.08412	6.04267	-7.30814	9.64885e-11	2.00264e-09
Tnfaip8	-3.08399	6.92561	-7.72521	1.50707e-11	3.55309e-10
Mppe1	-3.08296	7.1698	-9.46096	6.24182e-15	2.29058e-13
Ptpn14	-3.07895	6.64884	-12.6629	5.41282e-21	4.36715e-19
Fam102b	-3.07865	7.87055	-8.63856	2.50508e-13	7.5271e-12
Rbm47	-3.07767	5.02203	-9.53421	4.49661e-15	1.69001e-13
Zdhhc9	-3.07659	6.09375	-7.81199	1.02253e-11	2.47674e-10
Smyd2	-3.07652	7.47242	-9.80451	1.34355e-15	5.38626e-14
Cmya5	-3.07547	4.92409	-7.00611	3.66444e-10	6.94996e-09
Crispld2	-3.07499	7.96755	-7.69005	1.76329e-11	4.1248e-10
Nectin3	-3.07487	6.67527	-5.87718	4.75617e-08	6.28319e-07
Vgll3	-3.07478	4.6426	-7.44617	5.22744e-11	1.13021e-09
Tgm2	-3.07377	7.25168	-5.47911	2.47666e-07	2.90657e-06
Soat1	-3.07351	6.76821	-7.6323	2.28172e-11	5.24772e-10
Rasl11b	-3.07348	7.49441	-12.4509	1.32236e-20	1.00913e-18
Tmem47	-3.07329	8.51217	-5.97919	3.0959e-08	4.23629e-07
Cyp1b1	-3.07279	7.14915	-6.81861	8.34441e-10	1.48693e-08
Tspan4	-3.07256	7.61508	-8.25715	1.39031e-12	3.80027e-11
Kdm6b	-3.07211	7.57331	-3.94062	8.73021e-05	0.000623996
Fam49a	-3.07103	6.63948	-7.6811	1.83517e-11	4.28406e-10
Soat1	-3.07035	5.75576	-9.03912	4.14076e-14	1.36117e-12
Hmcn1	-3.06639	4.42652	-11.1344	3.77765e-18	2.05025e-16
Clic1	-3.0651	7.75633	-4.43444	1.47673e-05	0.000123155
Nexn	-3.0644	4.79108	-12.6228	6.40643e-21	5.10916e-19
Ddt	-3.06373	8.15171	-6.53437	2.8773e-09	4.68437e-08
Clstn2	-3.06159	6.31264	-6.30085	7.87428e-09	1.19898e-07
Abhd4	-3.06114	9.36582	-6.7572	1.09146e-09	1.9154e-08
Car10	-3.06017	7.15064	-5.52148	2.08206e-07	2.46464e-06
Smim4	-3.06016	7.82161	-6.3227	7.16955e-09	1.09835e-07
Fam114a1	-3.05903	5.22278	-14.9097	5.88469e-25	8.47941e-23
Fam213b	-3.05868	8.41219	-7.87229	7.8076e-12	1.92421e-10
Pdzrn3	-3.05849	6.8499	-5.58873	1.57904e-07	1.91339e-06
Slc13a3	-3.05846	4.63098	-12.9744	1.47168e-21	1.30146e-19
Sept9	-3.05665	7.14951	-7.43048	5.60516e-11	1.20495e-09
Wfdc17	-3.05626	5.74734	-10.9232	9.51507e-18	4.90445e-16
Rps6	-3.05546	6.97365	-7.81293	1.01821e-11	2.46762e-10
Bphl	-3.05538	8.33645	-10.2831	1.59845e-16	7.20198e-15
Smox	-3.05511	7.07086	-6.73641	1.19514e-09	2.07555e-08
Dusp3	-3.05479	8.32158	-8.03031	3.84702e-12	9.94865e-11
Hebp1	-3.05413	5.82916	-11.8618	1.62328e-19	1.05644e-17
Pdgfb	-3.05411	5.07099	-13.5251	1.51458e-22	1.5316e-20
Alg14	-3.05393	6.8359	-6.82388	8.15436e-10	1.45651e-08
Smpd1	-3.0523	5.31135	-8.69323	1.95927e-13	5.96657e-12
Myl12a	-3.05125	9.77428	-7.29446	1.02524e-10	2.12107e-09
Parva	-3.05036	7.68879	-10.0708	4.10257e-16	1.74887e-14
Nr2f1	-3.05029	7.86498	-7.15504	1.90017e-10	3.77697e-09
Cited1	-3.04841	5.86767	-6.00966	2.72192e-08	3.76916e-07
Rab11fip5	-3.04699	8.09496	-6.97712	4.16294e-10	7.83608e-09
Arfgef2	-3.04689	6.6189	-10.0238	5.05749e-16	2.12184e-14
Loxl1	-3.04658	5.2269	-13.9355	2.84952e-23	3.23718e-21
H2-K1	-3.0454	8.62904	-7.39948	6.43313e-11	1.37053e-09
Slc7a10	-3.04529	6.14836	-8.36661	8.50377e-13	2.40156e-11
Chmp2b	-3.04376	7.38506	-7.49056	4.29069e-11	9.37569e-10
Rilpl2	-3.04134	7.62055	-6.39018	5.36376e-09	8.39385e-08
Rpn1	-3.04131	9.13067	-7.1465	1.97324e-10	3.9136e-09
Cotl1	-3.04127	7.6427	-6.95099	4.66961e-10	8.69905e-09
Wipf3	-3.04013	6.65467	-12.7776	3.34661e-21	2.7951e-19
Arhgap42	-3.03982	6.0538	-8.38045	7.99102e-13	2.26384e-11
Gstp1	-3.03972	10.6009	-7.99295	4.54815e-12	1.16153e-10
Dmtn	-3.03915	6.47595	-7.34705	8.11921e-11	1.70239e-09
Pde1c	-3.03772	5.89531	-8.84474	9.91631e-14	3.12315e-12
Gnai3	-3.03738	8.45307	-7.12049	2.21341e-10	4.34787e-09
Mgat4a	-3.03582	5.90407	-10.5694	4.50699e-17	2.16475e-15
Fam129b	-3.03539	7.63205	-10.1155	3.36313e-16	1.44595e-14
Pcdhb9	-3.03228	6.70396	-6.96932	4.30829e-10	8.08607e-09
Fam174b	-3.03162	6.95486	-9.93513	7.50441e-16	3.0881e-14
Nr2f2	-3.03152	5.88226	-9.54604	4.2648e-15	1.61229e-13
Bicc1	-3.0313	5.70469	-10.2046	2.26416e-16	9.90454e-15
Pitpna	-3.03039	8.96697	-8.25096	1.42951e-12	3.89326e-11
Erap1	-3.03011	5.32424	-10.7162	2.36041e-17	1.16599e-15
Cyb5b	-3.0287	6.11525	-5.60261	1.49121e-07	1.81476e-06
Pofut2	-3.02841	8.29523	-5.37335	3.81067e-07	4.31714e-06
	-3.02797	7.08706	-9.97988	6.1483e-16	2.55101e-14
Dkk3	-3.02775	9.90046	-8.67286	2.14712e-13	6.50351e-12
Mrc2	-3.02732	5.68517	-9.14045	2.62714e-14	8.90206e-13
Rflnb	-3.02662	6.47834	-7.2363	1.32652e-10	2.70345e-09
Tacc1	-3.0248	8.02799	-8.72269	1.71625e-13	5.25846e-12
Tcfl5	-3.02401	4.89626	-6.90706	5.66315e-10	1.03658e-08
Sumf1	-3.02395	6.4188	-5.71598	9.32501e-08	1.1751e-06
Phkb	-3.02385	7.57151	-9.28189	1.39268e-14	4.88423e-13
	-3.02294	5.0156	-8.64336	2.4516e-13	7.37622e-12
Ppt1	-3.02228	8.83734	-8.92294	6.97801e-14	2.24156e-12
Slc9a3r2	-3.02015	6.03295	-13.7546	5.93544e-23	6.43496e-21
Fzd2	-3.0201	5.1603	-6.06179	2.18286e-08	3.06505e-07
Nat8f4	-3.01962	5.31788	-7.80846	1.03878e-11	2.51342e-10
Myh9	-3.01894	6.67252	-7.94631	5.60508e-12	1.41384e-10
Upk3bl	-3.01752	5.87563	-11.2218	2.58099e-18	1.44603e-16
Ltbp4	-3.01732	5.58642	-10.8252	1.46206e-17	7.38412e-16
Cyp4v3	-3.01718	4.86127	-11.0062	6.61447e-18	3.47286e-16
Xbp1	-3.01673	9.29729	-6.58758	2.28438e-09	3.79057e-08
Myh2	-3.01613	5.14152	-5.20011	7.66149e-07	8.19983e-06
Uaca	-3.01481	6.39454	-7.51127	3.91291e-11	8.6128e-10
Ndnf	-3.01458	7.1831	-7.0441	3.10011e-10	5.95477e-09
Ptgfrn	-3.01457	7.14447	-9.45257	6.48087e-15	2.37444e-13
Prpf40a	-3.01397	6.00181	-5.87923	4.71542e-08	6.23483e-07
Lamtor2	-3.01358	7.83027	-5.89533	4.40705e-08	5.87012e-07
Rap1b	-3.01263	7.65215	-5.03805	1.45941e-06	1.47581e-05
Fam114a1	-3.01258	6.18965	-9.87054	1.00078e-15	4.05901e-14
Rab34	-3.01166	7.93757	-7.43782	5.42518e-11	1.1696e-09
Dkk3	-3.01162	9.83671	-7.17362	1.75035e-10	3.49922e-09
Mcur1	-3.01103	8.31553	-9.4688	6.02639e-15	2.22056e-13
Akap2	-3.01088	6.58553	-7.87573	7.68814e-12	1.89892e-10
Rarg	-3.01056	6.45375	-12.0333	7.79327e-20	5.34171e-18
Hspa1b	-3.01048	7.67762	-4.02312	6.54067e-05	0.00047966
Cysltr1	-3.00877	4.34032	-13.3124	3.62886e-22	3.50461e-20
Eef1akmt1	-3.0086	7.07201	-5.52464	2.05519e-07	2.43539e-06
Arl6ip1	-3.00844	9.91763	-8.93728	6.54257e-14	2.1107e-12
	-3.0084	8.05581	-4.37814	1.81863e-05	0.000148457
Slc35a4	-3.00684	7.10135	-7.18517	1.66322e-10	3.33836e-09
Rell1	-3.00669	7.5616	-11.0564	5.31244e-18	2.82543e-16
Cyp4b1	-3.0065	4.87236	-11.3779	1.30967e-18	7.65125e-17
Sfrp1	-3.00639	5.42876	-10.2817	1.6083e-16	7.23909e-15
Smyd4	-3.00551	6.71265	-7.73726	1.42804e-11	3.37911e-10
Atg4a	-3.00526	7.10518	-8.67326	2.14333e-13	6.49639e-12
Mif	-3.00484	10.5707	-5.01848	1.57656e-06	1.58291e-05
Mfap5	-3.00471	5.44853	-17.7226	1.57516e-29	4.49627e-27
Ctsz	-3.00413	7.62443	-10.9955	6.93034e-18	3.63026e-16
Kctd12b	-3.0033	5.56913	-10.1634	2.71881e-16	1.18018e-14
Nagk	-3.00312	7.75645	-8.72048	1.7334e-13	5.3074e-12
Mprip	-3.00247	8.82745	-6.00829	2.73772e-08	3.78851e-07
Actn3	-3.00091	5.81102	-6.77976	9.88988e-10	1.74714e-08
Lactb2	-3.00016	6.04955	-6.6144	2.03322e-09	3.40386e-08
Tnni2	-3.00006	5.38046	-6.33951	6.67e-09	1.0267e-07
Unc45b	-2.99976	4.88575	-10.5311	5.33681e-17	2.53364e-15
Myot	-2.99964	4.52005	-4.77274	4.10757e-06	3.79855e-05
Anxa7	-2.99776	7.74527	-7.74118	1.40325e-11	3.32745e-10
Tkt	-2.99643	8.79602	-5.94127	3.6326e-08	4.91256e-07
Ssr4	-2.99568	8.66347	-4.78011	3.9926e-06	3.69982e-05
Cd5l	-2.99451	5.20645	-9.38516	8.76562e-15	3.15376e-13
Ckm	-2.99392	6.73685	-5.60145	1.49832e-07	1.82215e-06
Atp1a2	-2.99381	5.70952	-6.21694	1.12775e-08	1.66872e-07
Ddit4l	-2.99302	6.21621	-10.3074	1.43504e-16	6.51122e-15
Rcbtb2	-2.99287	6.34263	-6.01954	2.61051e-08	3.6249e-07
Pla2g16	-2.99235	7.08667	-9.17877	2.21202e-14	7.56936e-13
Prelp	-2.99218	6.16611	-8.59302	3.0741e-13	9.15148e-12
Arpc1b	-2.99074	6.93463	-8.45135	5.81094e-13	1.67463e-11
Map1lc3b	-2.98963	9.62644	-5.81229	6.24169e-08	8.09392e-07
	-2.98898	8.33887	-3.36631	0.00058977	0.00351516
Pld3	-2.98859	8.27976	-6.73854	1.18408e-09	2.06111e-08
Pcx	-2.98747	6.8325	-10.0188	5.16991e-16	2.16498e-14
Slc35a5	-2.98737	5.61275	-7.17818	1.71543e-10	3.4355e-09
Cstb	-2.98645	9.75428	-9.28932	1.34704e-14	4.73153e-13
Atp1b1	-2.98598	10.0991	-5.90629	4.20867e-08	5.6275e-07
Hspa13	-2.98554	6.7589	-8.60501	2.91286e-13	8.69444e-12
Sgms1	-2.98524	5.77138	-8.72428	1.70403e-13	5.23526e-12
Gbp6	-2.98437	4.37491	-9.38508	8.76881e-15	3.15376e-13
	-2.9822	6.09683	-5.53574	1.96366e-07	2.33861e-06
Rusc1	-2.98043	6.40833	-9.21605	1.87121e-14	6.47189e-13
S100a10	-2.98031	7.65045	-6.62237	1.964e-09	3.29779e-08
Slc22a8	-2.97883	5.70483	-9.26682	1.4901e-14	5.20161e-13
Tuba1b	-2.97795	12.0985	-6.07089	2.10022e-08	2.95268e-07
Elovl6	-2.97793	8.09981	-7.27258	1.12961e-10	2.32258e-09
Tmed7	-2.97716	8.76285	-5.16066	8.97016e-07	9.47676e-06
Hsd17b10	-2.97678	7.66471	-6.18002	1.32028e-08	1.92767e-07
Ptprb	-2.97676	7.21341	-5.75556	7.90901e-08	1.00935e-06
Rhpn2	-2.97632	6.28911	-7.31592	9.32183e-11	1.93565e-09
Creb3l2	-2.97553	7.12387	-9.50266	5.17866e-15	1.9255e-13
Abhd6	-2.97547	7.31721	-6.05016	2.29317e-08	3.20576e-07
Ccm2	-2.97544	7.83542	-6.69279	1.44553e-09	2.48079e-08
Cd164	-2.97455	10.0137	-7.99213	4.56482e-12	1.16513e-10
Slc40a1	-2.97455	6.27476	-7.02514	3.37007e-10	6.42678e-09
Ccdc124	-2.97319	7.31361	-5.53991	1.93031e-07	2.30254e-06
	-2.97234	7.28679	-6.27931	8.63617e-09	1.30573e-07
Dram1	-2.97173	4.53809	-11.6782	3.57466e-19	2.25483e-17
Adm	-2.9681	6.45195	-6.92474	5.24043e-10	9.67057e-09
Cdc42se1	-2.96772	6.02171	-7.05447	2.96161e-10	5.70819e-09
Mrpl36	-2.96687	7.25737	-7.22043	1.42304e-10	2.88581e-09
Ddit4l	-2.96562	5.88887	-13.7633	5.72989e-23	6.22708e-21
Lamp2	-2.96513	8.28848	-9.83627	1.16601e-15	4.69959e-14
Pygm	-2.96496	7.18839	-5.87852	4.72937e-08	6.25145e-07
Gmpr	-2.96376	7.11461	-9.35139	1.0198e-14	3.6359e-13
Snx7	-2.96331	6.13688	-8.78799	1.27973e-13	3.98324e-12
Cenpb	-2.96178	6.4237	-5.0359	1.47185e-06	1.48771e-05
Cactin	-2.96174	7.07177	-5.17342	8.52477e-07	9.04223e-06
	-2.96075	4.52403	-11.2271	2.52219e-18	1.41662e-16
Lpp	-2.96053	6.00091	-6.89925	5.86065e-10	1.07056e-08
Foxd1	-2.9588	5.57208	-6.09685	1.88107e-08	2.66285e-07
Sf3b6	-2.95804	8.70145	-4.61729	7.43838e-06	6.57003e-05
Sash1	-2.95702	8.20948	-9.2032	1.98232e-14	6.83001e-13
Nipa1	-2.95647	6.98768	-6.42895	4.53821e-09	7.20189e-08
Rab27a	-2.9564	7.14009	-7.02496	3.37275e-10	6.42918e-09
Il17re	-2.95607	6.43822	-9.13461	2.69692e-14	9.11797e-13
Ccl6	-2.95556	4.29634	-16.527	1.22434e-27	2.61701e-25
Ptgs1	-2.95505	4.80093	-17.3794	5.39755e-29	1.36761e-26
	-2.95428	8.79201	-5.04236	1.4348e-06	1.45385e-05
2210016F16Rik	-2.95238	7.79668	-7.49732	4.16353e-11	9.12436e-10
H2-Ab1	-2.95178	4.95801	-9.34168	1.06519e-14	3.78275e-13
Trpm3	-2.95128	7.84802	-6.21243	1.14973e-08	1.69846e-07
Rbpms	-2.95044	6.37455	-6.14593	1.52672e-08	2.2013e-07
Pdgfc	-2.94912	6.49653	-8.39987	7.3233e-13	2.08252e-11
Chst11	-2.94888	6.77142	-7.15595	1.89258e-10	3.76355e-09
Retsat	-2.94862	5.98267	-9.44393	6.73653e-15	2.46411e-13
Slc25a24	-2.94854	6.01836	-6.90809	5.6377e-10	1.03234e-08
Pitpna	-2.94786	8.5315	-9.98357	6.04807e-16	2.51636e-14
Spon1	-2.9478	5.64297	-9.2972	1.30025e-14	4.57788e-13
Megf9	-2.94737	8.59838	-4.98562	1.79422e-06	1.77692e-05
Stard10	-2.94643	7.95577	-5.53475	1.97162e-07	2.34623e-06
C3ar1	-2.94579	4.42569	-9.31463	1.20251e-14	4.25034e-13
Bambi	-2.94557	7.00028	-9.06258	3.7266e-14	1.23299e-12
Nov	-2.94556	5.04676	-7.68728	1.7852e-11	4.16957e-10
Ppil3	-2.9454	7.24717	-8.42225	6.62286e-13	1.89289e-11
5031439G07Rik	-2.94518	8.16342	-7.97115	5.01493e-12	1.27424e-10
Sgce	-2.9447	7.44237	-7.44119	5.34455e-11	1.15498e-09
Vegfc	-2.94464	5.43047	-12.068	6.72041e-20	4.63451e-18
Tshr	-2.94442	5.57449	-7.76308	1.27245e-11	3.03967e-10
Col4a5	-2.94268	6.84525	-6.2504	9.7743e-09	1.46407e-07
Actn4	-2.94259	9.01243	-7.37143	7.28655e-11	1.54214e-09
Vim	-2.94199	9.67696	-5.68769	1.04874e-07	1.31059e-06
Tmem160	-2.9419	7.93939	-8.8667	8.98427e-14	2.8455e-12
	-2.94054	6.98682	-6.36252	6.04164e-09	9.37015e-08
Ginm1	-2.94022	6.96378	-9.47127	5.96001e-15	2.19789e-13
Cds2	-2.94021	5.48599	-9.39674	8.32251e-15	3.01247e-13
Smad4	-2.93806	8.18638	-4.95129	2.05291e-06	2.01192e-05
Ctla2b	-2.93744	4.96486	-9.27133	1.46024e-14	5.10925e-13
Fundc1	-2.93663	7.2089	-7.56909	3.02454e-11	6.7967e-10
Eva1b	-2.93434	6.44573	-7.82139	9.80415e-12	2.3837e-10
Pskh1	-2.93389	6.04832	-7.38437	6.87959e-11	1.46219e-09
Urgcp	-2.9334	7.09748	-7.16507	1.8178e-10	3.62282e-09
Nxt2	-2.9312	6.93438	-7.55419	3.23205e-11	7.23418e-10
Rab32	-2.93108	4.40916	-17.6298	2.19398e-29	6.03357e-27
Thy1	-2.92988	7.40094	-4.54956	9.60515e-06	8.29571e-05
Evc2	-2.92869	6.18983	-9.89136	9.12084e-16	3.71934e-14
Id2	-2.92849	7.16977	-5.84621	5.41568e-08	7.09831e-07
Hs3st3a1	-2.92788	4.76185	-16.5075	1.31641e-27	2.78739e-25
Sppl2a	-2.92589	6.62255	-10.2209	2.1062e-16	9.2856e-15
Asah2	-2.92545	5.38921	-6.79389	9.2975e-10	1.647e-08
Flnb	-2.92434	5.75101	-9.20337	1.98074e-14	6.82976e-13
Sult1a1	-2.9241	5.76766	-7.28638	1.0626e-10	2.19333e-09
Rdh11	-2.92404	7.11961	-5.45558	2.72666e-07	3.18094e-06
Romo1	-2.92337	10.099	-5.92295	3.92385e-08	5.26382e-07
Clpb	-2.92313	6.34967	-5.15535	9.1622e-07	9.65704e-06
	-2.92306	4.91095	-8.25551	1.40061e-12	3.82378e-11
St3gal4	-2.92281	6.28571	-6.5311	2.91824e-09	4.74804e-08
Adgrl4	-2.92228	6.23532	-8.55705	3.61357e-13	1.06659e-11
Cdk14	-2.9192	8.01747	-8.88872	8.1378e-14	2.5938e-12
Btd	-2.91903	6.34175	-8.49255	4.82885e-13	1.40689e-11
Cyyr1	-2.91849	6.06754	-5.88266	4.64793e-08	6.15462e-07
Myd88	-2.9184	5.98811	-7.9689	5.06568e-12	1.28642e-10
Atp6v0d2	-2.91798	5.68074	-9.23677	1.70513e-14	5.91107e-13
Lzts2	-2.91747	6.97077	-6.39007	5.36617e-09	8.39471e-08
Zfand3	-2.9173	7.17536	-4.38921	1.74591e-05	0.000143193
Tmem123	-2.917	7.52099	-6.40732	4.98192e-09	7.83984e-08
Fads3	-2.91687	5.14131	-13.3766	2.78575e-22	2.73726e-20
Polr3k	-2.91606	7.98518	-6.644	1.78764e-09	3.02303e-08
Tubb6	-2.91603	6.11242	-4.74273	4.60996e-06	4.22589e-05
Slc29a1	-2.91581	6.06847	-6.98206	4.0736e-10	7.67753e-09
Calu	-2.91523	8.70767	-7.04423	3.09831e-10	5.95384e-09
Mpp1	-2.91516	7.48519	-7.66535	1.96885e-11	4.57716e-10
Rnf128	-2.91343	5.85113	-8.15571	2.19206e-12	5.84995e-11
Ak3	-2.91343	6.05033	-7.0207	3.43654e-10	6.54525e-09
Fbln1	-2.91213	5.77274	-6.76935	1.03502e-09	1.8199e-08
Eva1a	-2.91057	4.48807	-11.9936	9.23455e-20	6.23484e-18
Ntrk2	-2.91016	8.35104	-9.20885	1.93262e-14	6.67405e-13
Prex2	-2.90916	4.74484	-4.491	1.19629e-05	0.00010136
Aass	-2.90888	5.72258	-5.7339	8.6556e-08	1.09903e-06
Ssfa2	-2.90832	7.59041	-5.87988	4.70254e-08	6.21963e-07
Vim	-2.9074	9.44909	-5.6824	1.07203e-07	1.3371e-06
Hibadh	-2.90692	8.13057	-6.45772	4.00828e-09	6.39241e-08
	-2.90607	7.90661	-12.2003	3.82484e-20	2.72088e-18
Pex19	-2.90598	7.77167	-4.93153	2.218e-06	2.15823e-05
Nenf	-2.90586	7.83895	-6.28825	8.31128e-09	1.25999e-07
Flrt2	-2.90516	7.59083	-6.15738	1.45404e-08	2.10525e-07
Twsg1	-2.90491	6.18851	-5.86091	5.09209e-08	6.70143e-07
Trpm1	-2.9048	5.71553	-11.5493	6.23393e-19	3.77078e-17
Mtmr10	-2.90473	7.77376	-10.3101	1.41809e-16	6.44081e-15
Gpd2	-2.90282	7.01311	-10.6082	3.79835e-17	1.84601e-15
Tmem30a	-2.90212	8.39088	-4.95418	2.02985e-06	1.99234e-05
Jcad	-2.90187	7.43389	-9.98612	5.9798e-16	2.49026e-14
Csnk1e	-2.90115	7.19803	-3.31155	0.000700795	0.0041133
Tbc1d9b	-2.89966	7.95883	-7.35234	7.93088e-11	1.66445e-09
Efhd2	-2.89966	7.92118	-9.18936	2.10934e-14	7.2455e-13
Pigz	-2.8996	6.47604	-7.72877	1.48325e-11	3.50058e-10
Ier2	-2.89843	7.49085	-4.33322	2.1453e-05	0.000172715
Reep5	-2.89681	8.55961	-7.77387	1.21252e-11	2.90266e-10
Tshr	-2.89679	6.18151	-10.9751	7.57762e-18	3.94185e-16
Mmrn2	-2.89664	5.07323	-11.1363	3.74663e-18	2.03832e-16
Lhfpl2	-2.89588	6.18056	-7.44088	5.35199e-11	1.15604e-09
Gstt1	-2.89558	7.66607	-5.82382	5.9479e-08	7.74859e-07
Decr1	-2.89381	7.88402	-7.91298	6.50723e-12	1.62594e-10
Stat5b	-2.89362	6.66343	-9.43679	6.95543e-15	2.53595e-13
Ptch2	-2.89349	7.05798	-6.99617	3.82833e-10	7.23947e-09
Irf8	-2.89333	5.54725	-11.563	5.87776e-19	3.58234e-17
Nxn	-2.89333	7.47779	-6.15584	1.46361e-08	2.11775e-07
Grb2	-2.89261	7.26898	-8.07466	3.15327e-12	8.2253e-11
Pcx	-2.89231	7.11215	-8.28793	1.21081e-12	3.34203e-11
	-2.89218	3.95719	-16.5672	1.05478e-27	2.27615e-25
Rgs7bp	-2.89207	5.54298	-5.09801	1.15105e-06	1.19149e-05
Spon1	-2.89202	7.6373	-7.67113	1.91871e-11	4.46752e-10
Lmo4	-2.89183	7.38968	-6.19263	1.25115e-08	1.83566e-07
Clta	-2.89135	9.35317	-3.78921	0.000146982	0.00100389
Fcgr2b	-2.89095	5.0689	-12.8426	2.55009e-21	2.16595e-19
Ak5	-2.88963	6.69064	-9.11121	2.99555e-14	1.00373e-12
Ldhb	-2.8896	9.9579	-8.85121	9.63229e-14	3.04007e-12
Ripk1	-2.88911	5.92313	-11.8661	1.59397e-19	1.03887e-17
Egfr	-2.88901	5.54371	-7.43945	5.38598e-11	1.16226e-09
Reep3	-2.88871	6.92036	-5.66836	1.13624e-07	1.41328e-06
Cnn2	-2.88767	7.41523	-8.94379	6.35417e-14	2.05139e-12
Pbx1	-2.88751	6.8516	-7.61284	2.48857e-11	5.68001e-10
Clybl	-2.88605	5.8365	-8.07907	3.09154e-12	8.07363e-11
Jkamp	-2.88545	8.50389	-4.07783	5.39072e-05	0.000401732
Gpx8	-2.88457	7.93431	-9.10723	3.04963e-14	1.02109e-12
Fzd8	-2.88456	6.07635	-11.3329	1.59245e-18	9.19603e-17
Ceacam1	-2.88447	5.14731	-5.1938	7.85761e-07	8.39379e-06
Matn2	-2.88433	5.10098	-11.0267	6.04706e-18	3.19729e-16
Gaa	-2.88407	7.84721	-8.51863	4.29479e-13	1.25616e-11
Slc25a15	-2.88366	7.00599	-8.49775	4.71723e-13	1.37703e-11
Epn2	-2.88337	5.91284	-5.40773	3.31384e-07	3.79527e-06
Cd24a	-2.88153	7.52449	-3.30073	0.000724928	0.00424005
Dtymk	-2.87962	6.83908	-4.32838	2.18365e-05	0.000175521
Gas1	-2.87907	7.76751	-6.94884	4.71391e-10	8.76405e-09
Arsa	-2.87897	7.25108	-8.80908	1.16401e-13	3.62807e-12
Borcs6	-2.87888	6.59418	-6.53914	2.81833e-09	4.59377e-08
Aprt	-2.87872	8.19362	-7.05584	2.94381e-10	5.67873e-09
Sc5d	-2.87859	7.29895	-6.58636	2.29646e-09	3.80922e-08
Stox1	-2.87851	4.48078	-9.76243	1.62118e-15	6.41939e-14
Ifi27l2a	-2.87845	5.6972	-8.44516	5.97487e-13	1.71967e-11
Abcb1a	-2.8775	4.67022	-5.85406	5.24034e-08	6.8885e-07
Gimap4	-2.87664	5.05112	-12.2967	2.53957e-20	1.85937e-18
Rcn2	-2.87652	9.35718	-6.58819	2.27834e-09	3.78334e-08
Gm2115	-2.87646	5.53895	-6.85454	7.12986e-10	1.28677e-08
Lpp	-2.87612	4.64284	-11.6916	3.37409e-19	2.1403e-17
Abracl	-2.87517	7.16745	-4.47275	1.28061e-05	0.000107876
Cog4	-2.87512	6.91008	-5.6622	1.16561e-07	1.44701e-06
Sf3b4	-2.87471	8.32185	-4.72812	4.87568e-06	4.44508e-05
Rarres2	-2.87462	7.15486	-8.14065	2.34534e-12	6.22586e-11
Fgf1	-2.87399	6.19726	-6.71334	1.32167e-09	2.28211e-08
Ier3ip1	-2.87296	7.51713	-6.099	1.86403e-08	2.64037e-07
Clec14a	-2.87126	4.75441	-8.33374	9.85661e-13	2.75429e-11
Dhx36	-2.86974	7.74516	-3.91497	9.54331e-05	0.000676643
Med18	-2.86958	7.47603	-5.34171	4.33221e-07	4.8459e-06
Ets2	-2.86934	5.4343	-10.8231	1.47565e-17	7.44442e-16
Ttc3	-2.86917	7.89284	-5.40283	3.38055e-07	3.86284e-06
Rras2	-2.86895	5.9306	-7.41688	5.95451e-11	1.27458e-09
Spg20	-2.86891	7.59618	-9.62625	2.979e-15	1.14638e-13
Igfbp5	-2.86797	7.37573	-7.53408	3.53501e-11	7.85769e-10
Me3	-2.86775	6.06521	-11.2673	2.11797e-18	1.20154e-16
Fdft1	-2.86553	8.87534	-6.97237	4.2509e-10	7.98499e-09
Magee1	-2.8642	6.99354	-6.24045	1.01991e-08	1.52315e-07
Adgrl4	-2.86317	4.9595	-7.92918	6.05202e-12	1.51724e-10
Ctdspl	-2.86205	6.86702	-12.3854	1.74422e-20	1.30458e-18
Edil3	-2.86057	7.85327	-4.59007	8.24521e-06	7.22634e-05
Stat1	-2.85979	7.2489	-7.14054	2.0259e-10	4.00921e-09
Mfsd5	-2.85953	7.35645	-9.13737	2.66365e-14	9.01226e-13
	-2.85926	5.27229	-9.97898	6.17302e-16	2.55891e-14
Ntf3	-2.85882	4.79737	-5.1122	1.08797e-06	1.13113e-05
Dtx1	-2.85783	7.34382	-5.63954	1.28024e-07	1.57803e-06
Tagln2	-2.85761	5.77748	-5.8871	4.56216e-08	6.0517e-07
Ak2	-2.8574	7.01088	-5.96407	3.29982e-08	4.49487e-07
Gpr19	-2.85739	7.21427	-8.90313	7.62785e-14	2.43989e-12
Sept8	-2.85711	7.53878	-5.58192	1.62396e-07	1.96413e-06
Man2a1	-2.85653	6.65937	-10.7557	1.98423e-17	9.8667e-16
	-2.85591	10.3581	-7.87395	7.74963e-12	1.91097e-10
Arhgef6	-2.85432	6.39906	-9.1242	2.82586e-14	9.51112e-13
Shisa3	-2.85424	3.85849	-17.2183	9.66891e-29	2.3445e-26
Purb	-2.85418	7.77237	-3.47871	0.000411674	0.0025511
Car7	-2.85308	5.71516	-3.90636	9.8325e-05	0.000695289
	-2.8527	9.37059	-3.7035	0.00019634	0.00130858
Tie1	-2.85126	4.80872	-8.411	6.96605e-13	1.98594e-11
Fgfr1	-2.85072	6.76087	-11.075	4.89775e-18	2.62033e-16
Phgdh	-2.85004	7.62346	-12.7243	4.18402e-21	3.43097e-19
Cast	-2.84995	5.93556	-6.69504	1.43146e-09	2.45943e-08
Agpat2	-2.84979	5.45974	-8.1242	2.52493e-12	6.66725e-11
Npr2	-2.84974	7.75597	-7.21484	1.45871e-10	2.95283e-09
Uqcr10	-2.84864	9.09431	-4.38507	1.77275e-05	0.000145211
Cystm1	-2.84847	8.0319	-7.878	7.61054e-12	1.88078e-10
Tmem30a	-2.84811	8.88746	-6.50263	3.30108e-09	5.33436e-08
Emilin1	-2.84783	6.01703	-7.27253	1.12985e-10	2.32258e-09
Uqcrq	-2.84743	9.44688	-4.56025	9.22665e-06	7.99791e-05
Spg20	-2.84542	6.91944	-9.35058	1.02351e-14	3.64623e-13
Gpc3	-2.8449	7.2878	-7.8951	7.04979e-12	1.7547e-10
Lrrc59	-2.84428	6.59731	-4.9335	2.20096e-06	2.14321e-05
Mindy1	-2.84417	7.16463	-6.3775	5.66459e-09	8.82788e-08
Mmgt2	-2.84413	6.42451	-5.23259	6.72635e-07	7.27319e-06
Echs1	-2.844	7.82231	-6.12591	1.66253e-08	2.37908e-07
Paics	-2.8437	9.26937	-6.52084	3.05092e-09	4.95854e-08
Fam198b	-2.84309	4.80607	-7.41182	6.08994e-11	1.30233e-09
Scp2	-2.84261	9.65477	-7.09625	2.46329e-10	4.81565e-09
Nrp2	-2.84216	6.62178	-6.79403	9.29188e-10	1.64665e-08
Rac1	-2.84195	9.90347	-5.98492	3.02186e-08	4.14504e-07
Ckmt2	-2.84129	4.49234	-4.67142	6.05546e-06	5.42526e-05
Metrnl	-2.83828	5.26553	-13.3074	3.70546e-22	3.57094e-20
Fxyd6	-2.83712	7.49529	-6.3332	6.85327e-09	1.05347e-07
Spon1	-2.83697	9.35973	-6.4696	3.80777e-09	6.0942e-08
Txnl4a	-2.83677	8.49796	-6.1548	1.47016e-08	2.12539e-07
Ppm1a	-2.83553	8.22348	-5.04761	1.40532e-06	1.42719e-05
Fbxw4	-2.83541	7.40469	-7.18884	1.63646e-10	3.29198e-09
Scn1b	-2.83532	6.90923	-7.00224	3.72745e-10	7.05167e-09
Dolk	-2.83502	7.4444	-6.2785	8.66619e-09	1.30983e-07
Serf2	-2.83482	10.6165	-6.34852	6.41673e-09	9.91099e-08
Crk	-2.83418	7.9368	-5.44893	2.80164e-07	3.2583e-06
Slc19a2	-2.83414	7.68235	-8.10201	2.78928e-12	7.33951e-11
Plp1	-2.83331	6.48498	-5.85197	5.2865e-08	6.94312e-07
Rplp0	-2.83315	10.6643	-4.1232	4.58697e-05	0.00034647
Spsb1	-2.83306	6.5147	-7.07159	2.74633e-10	5.3274e-09
Nupr1	-2.83293	6.61706	-6.17618	1.34209e-08	1.95621e-07
H2-K1	-2.83244	5.81711	-7.78591	1.14897e-11	2.75931e-10
Srd5a3	-2.83158	5.48678	-5.93416	3.74309e-08	5.04685e-07
Gng10	-2.83117	8.34696	-9.31723	1.18858e-14	4.20769e-13
Rnf130	-2.83088	8.25688	-9.66179	2.54133e-15	9.86374e-14
Ninj1	-2.83063	6.38278	-9.01058	4.70694e-14	1.54055e-12
Rab3d	-2.83047	5.77421	-6.4051	5.02975e-09	7.90958e-08
	-2.83018	5.9257	-7.7022	1.67016e-11	3.92117e-10
Igf2r	-2.83006	6.63595	-5.92622	3.8702e-08	5.20114e-07
Fam46a	-2.82957	6.27986	-6.82434	8.13787e-10	1.45414e-08
Ccdc122	-2.82879	5.62332	-6.29648	8.0231e-09	1.21999e-07
Gpm6b	-2.8271	7.60771	-4.7142	5.14267e-06	4.66638e-05
Dhrs7	-2.82621	8.00923	-8.43254	6.32351e-13	1.81077e-11
Bpgm	-2.82192	7.73142	-5.01629	1.59023e-06	1.59593e-05
Tpi1	-2.8218	10.3772	-5.81679	6.12518e-08	7.95885e-07
Sc5d	-2.8216	6.7196	-5.7761	7.25998e-08	9.30824e-07
Gnai2	-2.82149	8.22507	-5.57932	1.64142e-07	1.98312e-06
Plpbp	-2.82105	7.98143	-10.4291	8.37395e-17	3.88154e-15
H2-Aa	-2.81983	4.9551	-9.99203	5.82474e-16	2.43017e-14
Rsu1	-2.81907	7.70111	-10.2791	1.62706e-16	7.31624e-15
Fam69a	-2.81844	7.19524	-5.19283	7.88798e-07	8.42425e-06
Tmcc3	-2.81664	7.5049	-5.93252	3.76894e-08	5.07715e-07
Ranbp1	-2.81645	8.65154	-4.84795	3.07147e-06	2.90533e-05
Wnt5a	-2.81615	5.74837	-7.07127	2.75017e-10	5.33256e-09
Csf1r	-2.81482	6.3888	-10.3475	1.20166e-16	5.47437e-15
Eci1	-2.81438	8.54302	-7.03901	3.17041e-10	6.08203e-09
Exoc3l2	-2.81368	4.76362	-9.09617	3.20488e-14	1.0699e-12
Tfpi	-2.81265	5.8738	-7.46698	4.76549e-11	1.0353e-09
Stx11	-2.81162	4.7751	-9.98737	5.94664e-16	2.47874e-14
Dnajb4	-2.81117	8.5929	-5.76814	7.50494e-08	9.59955e-07
Pfkm	-2.81107	8.50346	-6.21776	1.12383e-08	1.66347e-07
Cpd	-2.81104	6.29347	-6.4219	4.67835e-09	7.39308e-08
Amotl1	-2.81074	7.08932	-11.6567	3.92124e-19	2.45287e-17
Ccdc102a	-2.81071	5.76859	-12.408	1.58519e-20	1.19355e-18
Cys1	-2.81043	6.99124	-4.81486	3.49141e-06	3.27236e-05
Ermp1	-2.81027	7.81982	-6.86316	6.86563e-10	1.24285e-08
Cers2	-2.80992	7.74285	-10.2264	2.05556e-16	9.10686e-15
Aamdc	-2.80926	7.85941	-7.95859	5.30504e-12	1.34266e-10
Rsad1	-2.80814	6.30751	-5.93471	3.73437e-08	5.03659e-07
Pla2g15	-2.80725	6.65584	-10.7049	2.48074e-17	1.22011e-15
Gpx7	-2.80707	6.34815	-6.04574	2.33652e-08	3.26151e-07
Tmbim4	-2.8069	8.19493	-6.12297	1.68344e-08	2.40574e-07
Prkcd	-2.80614	5.8098	-8.12226	2.54709e-12	6.72185e-11
Sfrp5	-2.80597	5.59296	-12.1225	5.32574e-20	3.72397e-18
Renbp	-2.80496	7.0721	-10.2975	1.49938e-16	6.78271e-15
Igf2	-2.80321	7.81343	-6.72128	1.27668e-09	2.2095e-08
Ttc28	-2.80225	7.60313	-4.51655	1.08722e-05	9.28687e-05
Slc12a7	-2.80167	6.76011	-9.43694	6.95083e-15	2.53595e-13
Soat1	-2.80077	6.95505	-11.0259	6.06946e-18	3.20537e-16
Stat1	-2.80025	6.43262	-7.03601	3.21256e-10	6.15505e-09
Ing1	-2.80016	8.11354	-4.4017	1.66715e-05	0.000137308
Kctd17	-2.79845	6.86026	-8.31515	1.07152e-12	2.97578e-11
Erlin2	-2.79835	8.24403	-7.19269	1.60882e-10	3.2407e-09
Pik3ip1	-2.79784	7.43695	-6.89647	5.93262e-10	1.08283e-08
Pin1	-2.79748	8.21595	-5.15543	9.15944e-07	9.65637e-06
Itfg1	-2.79684	8.06003	-7.16696	1.80269e-10	3.59907e-09
C2	-2.79678	6.82502	-8.5287	4.10458e-13	1.20365e-11
Ptn	-2.79676	7.05132	-6.94755	4.74088e-10	8.80999e-09
Slc9a6	-2.79565	6.74591	-7.8252	9.6386e-12	2.34725e-10
Pm20d1	-2.79526	4.10846	-10.7843	1.74989e-17	8.7303e-16
Cbr2	-2.79317	5.27344	-6.56301	2.54134e-09	4.17701e-08
Csrp1	-2.79309	7.36463	-5.27378	5.69963e-07	6.24992e-06
Myh14	-2.7927	6.73732	-9.06485	3.68877e-14	1.22239e-12
Slc7a2	-2.7925	6.49063	-6.82738	8.03031e-10	1.43549e-08
Tm6sf1	-2.79229	5.37338	-5.99307	2.91958e-08	4.01451e-07
Tspan6	-2.79198	6.73345	-4.85176	3.0264e-06	2.86571e-05
Ralbp1	-2.79166	7.73534	-6.04984	2.29631e-08	3.20836e-07
Sh3pxd2b	-2.79134	7.26588	-7.90217	6.82992e-12	1.70468e-10
Adamts10	-2.79076	6.21782	-8.44723	5.91942e-13	1.7048e-11
Bcan	-2.79051	6.59608	-7.8089	1.03675e-11	2.50984e-10
Tpi1	-2.78962	9.88856	-5.10089	1.13794e-06	1.17955e-05
Nudt9	-2.78948	7.78683	-6.8736	6.55851e-10	1.19128e-08
	-2.7891	8.36134	-6.00358	2.79276e-08	3.85659e-07
Erap1	-2.78903	4.33521	-8.08637	2.99188e-12	7.83151e-11
Cnp	-2.78768	8.52461	-5.13488	9.94118e-07	1.04196e-05
Myo1f	-2.78725	3.7133	-11.8455	1.74085e-19	1.1297e-17
Rpa1	-2.78662	10.1071	-7.1013	2.40906e-10	4.71372e-09
Medag	-2.78627	5.88346	-11.408	1.14954e-18	6.78603e-17
Atp1b1	-2.78497	10.2269	-5.74947	8.11222e-08	1.03382e-06
Glrb	-2.78489	6.99677	-4.87281	2.78879e-06	2.66082e-05
Pold2	-2.78434	6.70214	-4.0088	6.87835e-05	0.000501813
Plek	-2.78327	6.56323	-6.05884	2.21033e-08	3.09687e-07
Snx1	-2.78295	7.88233	-7.99367	4.53345e-12	1.15909e-10
Tgfbi	-2.78293	4.97887	-11.3159	1.7146e-18	9.86357e-17
Eng	-2.78291	7.34946	-10.9012	1.04768e-17	5.36339e-16
Mfap3l	-2.78235	5.96077	-5.63818	1.28745e-07	1.58562e-06
Tmem123	-2.7817	6.84298	-5.4125	3.25018e-07	3.72709e-06
Rnpepl1	-2.78098	7.53522	-7.40454	6.29006e-11	1.34322e-09
Cpxm1	-2.78065	6.10245	-10.7256	2.26525e-17	1.12269e-15
Necab2	-2.78041	6.76891	-7.94367	5.67172e-12	1.42905e-10
She	-2.78036	5.363	-10.4879	6.45753e-17	3.0306e-15
Fbxw8	-2.77901	6.69649	-5.82321	5.96287e-08	7.76585e-07
Fam114a1	-2.77886	5.48533	-11.2411	2.37351e-18	1.33642e-16
	-2.7786	6.31446	-4.01213	6.79848e-05	0.000496387
Zadh2	-2.77823	7.79328	-7.06024	2.88725e-10	5.57678e-09
Plekha7	-2.77811	5.76891	-9.90932	8.41906e-16	3.43627e-14
Sema6c	-2.77581	6.65208	-6.31259	7.48726e-09	1.14314e-07
D10Jhu81e	-2.7758	8.15821	-6.97536	4.19536e-10	7.89383e-09
P2rx4	-2.77558	6.55041	-10.8137	1.53794e-17	7.72413e-16
Krt15	-2.77484	5.85145	-4.2826	2.58129e-05	0.000204494
Gnas	-2.77478	11.2162	-5.47174	2.55237e-07	2.98534e-06
Angptl2	-2.77462	4.89964	-9.16478	2.35529e-14	8.03524e-13
Elovl7	-2.77458	5.67819	-7.79224	1.11695e-11	2.69099e-10
Cops6	-2.77365	9.1318	-5.65764	1.18782e-07	1.47256e-06
Dgkz	-2.7734	8.51262	-5.63072	1.32777e-07	1.63127e-06
Nav1	-2.7733	7.76694	-6.39412	5.27343e-09	8.26397e-08
Coq10b	-2.77211	7.02938	-6.29135	8.20168e-09	1.24589e-07
Cib1	-2.77125	6.80545	-4.99101	1.75659e-06	1.74464e-05
	-2.77118	6.72099	-6.01579	2.65233e-08	3.67957e-07
Acaa2	-2.77094	5.94794	-5.74578	8.23785e-08	1.04894e-06
Scel	-2.76888	5.41464	-5.85588	5.20046e-08	6.84007e-07
Krt6a	-2.76841	6.08625	-5.06889	1.2919e-06	1.32303e-05
Uqcr10	-2.7684	6.77313	-6.09649	1.88399e-08	2.66613e-07
Col3a1	-2.76633	4.7813	-6.01333	2.68002e-08	3.71684e-07
Mad2l2	-2.76582	6.05788	-5.8433	5.48214e-08	7.17915e-07
Sdhb	-2.76573	9.47686	-6.10502	1.81692e-08	2.58013e-07
Rida	-2.7652	7.49855	-6.63908	1.82633e-09	3.08037e-08
Cp	-2.76352	8.29979	-5.63186	1.32153e-07	1.62537e-06
Dclk1	-2.76275	6.80662	-5.1451	9.54427e-07	1.00316e-05
Cspg5	-2.76127	8.09271	-3.38248	0.000560293	0.00335677
Elovl7	-2.7611	4.85633	-7.49411	4.22353e-11	9.24238e-10
Flt4	-2.76101	6.22054	-10.455	7.46843e-17	3.48329e-15
Ripply3	-2.76082	6.0822	-3.85787	0.000116226	0.000810311
Tmem234	-2.76068	7.98563	-3.90183	9.98784e-05	0.000705279
Wdr1	-2.75968	7.15212	-4.82367	3.37447e-06	3.17e-05
Osbpl9	-2.75952	8.63394	-5.97736	3.11991e-08	4.26656e-07
Pbrm1	-2.75791	7.71787	-3.4523	0.000448256	0.00274614
Lgi2	-2.7577	6.75685	-5.64509	1.25117e-07	1.54589e-06
E130311K13Rik	-2.75744	5.76564	-8.62574	2.65365e-13	7.95759e-12
Bcap29	-2.75609	7.89335	-5.79365	6.74724e-08	8.70195e-07
Ogfod3	-2.75509	7.49935	-7.03186	3.27181e-10	6.25527e-09
Ccnd1	-2.75494	7.07399	-3.27143	0.000794284	0.00460213
Uqcr10	-2.75236	6.44445	-5.87104	4.88017e-08	6.43569e-07
Tfpi	-2.75229	4.46554	-11.1594	3.3877e-18	1.85423e-16
	-2.75107	6.09624	-6.37197	5.801e-09	9.0311e-08
Cd14	-2.75068	5.2261	-9.78091	1.49275e-15	5.94216e-14
Srebf1	-2.75066	8.72982	-5.01404	1.6044e-06	1.60872e-05
Cpne8	-2.75021	5.90441	-7.59349	2.71281e-11	6.14208e-10
Usp25	-2.74999	7.04668	-6.29249	8.16164e-09	1.24022e-07
Rab3d	-2.74944	5.5987	-6.88699	6.18457e-10	1.12608e-08
Serinc1	-2.74915	8.27046	-4.28798	2.53115e-05	0.000200982
Eftud2	-2.74695	8.28017	-4.07908	5.36692e-05	0.000400287
Dpep1	-2.74693	5.2995	-9.49267	5.41549e-15	2.00858e-13
Magt1	-2.74657	5.96742	-6.12121	1.69608e-08	2.42155e-07
Tor4a	-2.74502	6.02044	-7.94128	5.73287e-12	1.44204e-10
Galnt10	-2.74489	6.98744	-6.4573	4.01561e-09	6.40183e-08
Tmem205	-2.74481	8.32335	-6.84336	7.48765e-10	1.34596e-08
Lipo3	-2.74327	7.32522	-6.31858	7.2972e-09	1.11715e-07
Mmp3	-2.743	5.57071	-7.18822	1.64096e-10	3.29956e-09
Hibadh	-2.74198	9.15983	-5.10182	1.13375e-06	1.17575e-05
Psmb4	-2.74179	10.0884	-5.64876	1.23232e-07	1.52438e-06
Gabarapl1	-2.74012	9.64895	-5.66375	1.15814e-07	1.43814e-06
Cndp2	-2.73976	8.09789	-8.85847	9.32287e-14	2.94654e-12
Kcnk6	-2.73831	5.03542	-11.9101	1.32012e-19	8.71725e-18
Calml3	-2.73815	4.81343	-5.44176	2.8848e-07	3.3378e-06
Ly96	-2.73809	4.88397	-9.38799	8.65519e-15	3.11837e-13
Rhbdf1	-2.73791	6.55018	-9.91227	8.30902e-16	3.39751e-14
Rabac1	-2.73717	8.70075	-3.75238	0.000166534	0.00112454
[truncated: 2,964 more rows]
